# Supplementary material for: Single nucleotide polymorphisms affect RNA-protein interactions at a distance through modulation of RNA secondary structures
Source: PLoS Comput Biol. 2020 May 7;16(5):e1007852. doi: 10.1371/journal.pcbi.1007852 (PMC7237046; doi:10.1371/journal.pcbi.1007852)
Supplement: S1 Table — (XLSX) [file pcbi.1007852.s001.xlsx]

## Sheet: all_collated_formatted_saved_se
rs#	Chromosome	Transcript ID	SNP location in sequence	SNP-motif distance	Middle of HuR site on transcript	Ref allele	SNP allele	Ref Kd [nM]	SNP Kd [nM]	Sequence
rs1020372408	chr1	ENST00000379198	55	-46	2260	C	G	326.66	302.612	AGTGGTGATCTGTGGTCAGTGGGTCAGTGACCTGCACGGTGATTCTCCCACCTCCAAAAGGTAGGGGTGGGACTGGAGGCGTCCCTAGGTCAGGCCGTTGAGTTCGAGCTCCGATGGGCCACCTTGAATCCAGGACTGACCGCCCGTGTGTGCACAGTTTGTTCTTGGACGAGGACTCGTGAGGATCGAGGGCTGGGGACC
rs112067980	chr1	ENST00000379198	56	-45	2260	A	G	326.66	331.299	AGTGGTGATCTGTGGTCAGTGGGTCAGTGACCTGCACGGTGATTCTCCCACCTCCAAAAGGTAGGGGTGGGACTGGAGGCGTCCCTAGGTCAGGCCGTTGAGTTCGAGCTCCGATGGGCCACCTTGAATCCAGGACTGACCGCCCGTGTGTGCACAGTTTGTTCTTGGACGAGGACTCGTGAGGATCGAGGGCTGGGGACC
rs1000366062	chr1	ENST00000379198	58	-43	2260	A	G	326.66	327.393	AGTGGTGATCTGTGGTCAGTGGGTCAGTGACCTGCACGGTGATTCTCCCACCTCCAAAAGGTAGGGGTGGGACTGGAGGCGTCCCTAGGTCAGGCCGTTGAGTTCGAGCTCCGATGGGCCACCTTGAATCCAGGACTGACCGCCCGTGTGTGCACAGTTTGTTCTTGGACGAGGACTCGTGAGGATCGAGGGCTGGGGACC
rs1375271074	chr1	ENST00000379198	71	-30	2260	G	A	326.66	292.725	AGTGGTGATCTGTGGTCAGTGGGTCAGTGACCTGCACGGTGATTCTCCCACCTCCAAAAGGTAGGGGTGGGACTGGAGGCGTCCCTAGGTCAGGCCGTTGAGTTCGAGCTCCGATGGGCCACCTTGAATCCAGGACTGACCGCCCGTGTGTGCACAGTTTGTTCTTGGACGAGGACTCGTGAGGATCGAGGGCTGGGGACC
rs79443011	chr1	ENST00000379198	76	-25	2260	G	A	326.66	326.66	AGTGGTGATCTGTGGTCAGTGGGTCAGTGACCTGCACGGTGATTCTCCCACCTCCAAAAGGTAGGGGTGGGACTGGAGGCGTCCCTAGGTCAGGCCGTTGAGTTCGAGCTCCGATGGGCCACCTTGAATCCAGGACTGACCGCCCGTGTGTGCACAGTTTGTTCTTGGACGAGGACTCGTGAGGATCGAGGGCTGGGGACC
rs1471243010	chr1	ENST00000379198	80	-21	2260	C	G	326.66	343.994	AGTGGTGATCTGTGGTCAGTGGGTCAGTGACCTGCACGGTGATTCTCCCACCTCCAAAAGGTAGGGGTGGGACTGGAGGCGTCCCTAGGTCAGGCCGTTGAGTTCGAGCTCCGATGGGCCACCTTGAATCCAGGACTGACCGCCCGTGTGTGCACAGTTTGTTCTTGGACGAGGACTCGTGAGGATCGAGGGCTGGGGACC
rs745879700	chr1	ENST00000379198	81	-20	2260	G	A	326.66	243.408	AGTGGTGATCTGTGGTCAGTGGGTCAGTGACCTGCACGGTGATTCTCCCACCTCCAAAAGGTAGGGGTGGGACTGGAGGCGTCCCTAGGTCAGGCCGTTGAGTTCGAGCTCCGATGGGCCACCTTGAATCCAGGACTGACCGCCCGTGTGTGCACAGTTTGTTCTTGGACGAGGACTCGTGAGGATCGAGGGCTGGGGACC
rs961528914	chr1	ENST00000379198	83	-18	2260	C	T	326.66	214.355	AGTGGTGATCTGTGGTCAGTGGGTCAGTGACCTGCACGGTGATTCTCCCACCTCCAAAAGGTAGGGGTGGGACTGGAGGCGTCCCTAGGTCAGGCCGTTGAGTTCGAGCTCCGATGGGCCACCTTGAATCCAGGACTGACCGCCCGTGTGTGCACAGTTTGTTCTTGGACGAGGACTCGTGAGGATCGAGGGCTGGGGACC
rs1428926033	chr1	ENST00000379198	96	-5	2260	C	T	326.66	282.227	AGTGGTGATCTGTGGTCAGTGGGTCAGTGACCTGCACGGTGATTCTCCCACCTCCAAAAGGTAGGGGTGGGACTGGAGGCGTCCCTAGGTCAGGCCGTTGAGTTCGAGCTCCGATGGGCCACCTTGAATCCAGGACTGACCGCCCGTGTGTGCACAGTTTGTTCTTGGACGAGGACTCGTGAGGATCGAGGGCTGGGGACC
rs1479658098	chr1	ENST00000379198	97	-4	2260	G	A	326.66	330.566	AGTGGTGATCTGTGGTCAGTGGGTCAGTGACCTGCACGGTGATTCTCCCACCTCCAAAAGGTAGGGGTGGGACTGGAGGCGTCCCTAGGTCAGGCCGTTGAGTTCGAGCTCCGATGGGCCACCTTGAATCCAGGACTGACCGCCCGTGTGTGCACAGTTTGTTCTTGGACGAGGACTCGTGAGGATCGAGGGCTGGGGACC
rs958510921	chr1	ENST00000379198	102	1	2260	G	C	326.66	292.603	AGTGGTGATCTGTGGTCAGTGGGTCAGTGACCTGCACGGTGATTCTCCCACCTCCAAAAGGTAGGGGTGGGACTGGAGGCGTCCCTAGGTCAGGCCGTTGAGTTCGAGCTCCGATGGGCCACCTTGAATCCAGGACTGACCGCCCGTGTGTGCACAGTTTGTTCTTGGACGAGGACTCGTGAGGATCGAGGGCTGGGGACC
rs375291472	chr1	ENST00000379198	105	4	2260	C	T	326.66	280.029	AGTGGTGATCTGTGGTCAGTGGGTCAGTGACCTGCACGGTGATTCTCCCACCTCCAAAAGGTAGGGGTGGGACTGGAGGCGTCCCTAGGTCAGGCCGTTGAGTTCGAGCTCCGATGGGCCACCTTGAATCCAGGACTGACCGCCCGTGTGTGCACAGTTTGTTCTTGGACGAGGACTCGTGAGGATCGAGGGCTGGGGACC
rs991309368	chr1	ENST00000379198	106	5	2260	G	A	326.66	332.642	AGTGGTGATCTGTGGTCAGTGGGTCAGTGACCTGCACGGTGATTCTCCCACCTCCAAAAGGTAGGGGTGGGACTGGAGGCGTCCCTAGGTCAGGCCGTTGAGTTCGAGCTCCGATGGGCCACCTTGAATCCAGGACTGACCGCCCGTGTGTGCACAGTTTGTTCTTGGACGAGGACTCGTGAGGATCGAGGGCTGGGGACC
rs972842296	chr1	ENST00000379198	111	10	2260	C	T	326.66	287.476	AGTGGTGATCTGTGGTCAGTGGGTCAGTGACCTGCACGGTGATTCTCCCACCTCCAAAAGGTAGGGGTGGGACTGGAGGCGTCCCTAGGTCAGGCCGTTGAGTTCGAGCTCCGATGGGCCACCTTGAATCCAGGACTGACCGCCCGTGTGTGCACAGTTTGTTCTTGGACGAGGACTCGTGAGGATCGAGGGCTGGGGACC
rs564610226	chr1	ENST00000379198	112	11	2260	C	T	326.66	303.345	AGTGGTGATCTGTGGTCAGTGGGTCAGTGACCTGCACGGTGATTCTCCCACCTCCAAAAGGTAGGGGTGGGACTGGAGGCGTCCCTAGGTCAGGCCGTTGAGTTCGAGCTCCGATGGGCCACCTTGAATCCAGGACTGACCGCCCGTGTGTGCACAGTTTGTTCTTGGACGAGGACTCGTGAGGATCGAGGGCTGGGGACC
rs578059239	chr1	ENST00000379198	114	13	2260	A	G	326.66	282.104	AGTGGTGATCTGTGGTCAGTGGGTCAGTGACCTGCACGGTGATTCTCCCACCTCCAAAAGGTAGGGGTGGGACTGGAGGCGTCCCTAGGTCAGGCCGTTGAGTTCGAGCTCCGATGGGCCACCTTGAATCCAGGACTGACCGCCCGTGTGTGCACAGTTTGTTCTTGGACGAGGACTCGTGAGGATCGAGGGCTGGGGACC
rs971328161	chr1	ENST00000379198	115	14	2260	T	C	326.66	328.857	AGTGGTGATCTGTGGTCAGTGGGTCAGTGACCTGCACGGTGATTCTCCCACCTCCAAAAGGTAGGGGTGGGACTGGAGGCGTCCCTAGGTCAGGCCGTTGAGTTCGAGCTCCGATGGGCCACCTTGAATCCAGGACTGACCGCCCGTGTGTGCACAGTTTGTTCTTGGACGAGGACTCGTGAGGATCGAGGGCTGGGGACC
rs866119278	chr1	ENST00000379198	124	23	2260	T	C	326.66	121.948	AGTGGTGATCTGTGGTCAGTGGGTCAGTGACCTGCACGGTGATTCTCCCACCTCCAAAAGGTAGGGGTGGGACTGGAGGCGTCCCTAGGTCAGGCCGTTGAGTTCGAGCTCCGATGGGCCACCTTGAATCCAGGACTGACCGCCCGTGTGTGCACAGTTTGTTCTTGGACGAGGACTCGTGAGGATCGAGGGCTGGGGACC
rs919261526	chr1	ENST00000379198	130	29	2260	C	G	326.66	203.003	AGTGGTGATCTGTGGTCAGTGGGTCAGTGACCTGCACGGTGATTCTCCCACCTCCAAAAGGTAGGGGTGGGACTGGAGGCGTCCCTAGGTCAGGCCGTTGAGTTCGAGCTCCGATGGGCCACCTTGAATCCAGGACTGACCGCCCGTGTGTGCACAGTTTGTTCTTGGACGAGGACTCGTGAGGATCGAGGGCTGGGGACC
rs930717774	chr1	ENST00000379198	133	32	2260	G	A	326.66	320.679	AGTGGTGATCTGTGGTCAGTGGGTCAGTGACCTGCACGGTGATTCTCCCACCTCCAAAAGGTAGGGGTGGGACTGGAGGCGTCCCTAGGTCAGGCCGTTGAGTTCGAGCTCCGATGGGCCACCTTGAATCCAGGACTGACCGCCCGTGTGTGCACAGTTTGTTCTTGGACGAGGACTCGTGAGGATCGAGGGCTGGGGACC
rs1337593995	chr1	ENST00000379198	134	33	2260	G	C	326.66	182.495	AGTGGTGATCTGTGGTCAGTGGGTCAGTGACCTGCACGGTGATTCTCCCACCTCCAAAAGGTAGGGGTGGGACTGGAGGCGTCCCTAGGTCAGGCCGTTGAGTTCGAGCTCCGATGGGCCACCTTGAATCCAGGACTGACCGCCCGTGTGTGCACAGTTTGTTCTTGGACGAGGACTCGTGAGGATCGAGGGCTGGGGACC
rs1337593995	chr1	ENST00000379198	134	33	2260	G	T	326.66	156.189	AGTGGTGATCTGTGGTCAGTGGGTCAGTGACCTGCACGGTGATTCTCCCACCTCCAAAAGGTAGGGGTGGGACTGGAGGCGTCCCTAGGTCAGGCCGTTGAGTTCGAGCTCCGATGGGCCACCTTGAATCCAGGACTGACCGCCCGTGTGTGCACAGTTTGTTCTTGGACGAGGACTCGTGAGGATCGAGGGCTGGGGACC
rs985711506	chr1	ENST00000379198	141	40	2260	C	G	326.66	265.625	AGTGGTGATCTGTGGTCAGTGGGTCAGTGACCTGCACGGTGATTCTCCCACCTCCAAAAGGTAGGGGTGGGACTGGAGGCGTCCCTAGGTCAGGCCGTTGAGTTCGAGCTCCGATGGGCCACCTTGAATCCAGGACTGACCGCCCGTGTGTGCACAGTTTGTTCTTGGACGAGGACTCGTGAGGATCGAGGGCTGGGGACC
rs1171926699	chr1	ENST00000379198	142	41	2260	G	A	326.66	335.815	AGTGGTGATCTGTGGTCAGTGGGTCAGTGACCTGCACGGTGATTCTCCCACCTCCAAAAGGTAGGGGTGGGACTGGAGGCGTCCCTAGGTCAGGCCGTTGAGTTCGAGCTCCGATGGGCCACCTTGAATCCAGGACTGACCGCCCGTGTGTGCACAGTTTGTTCTTGGACGAGGACTCGTGAGGATCGAGGGCTGGGGACC
rs1171926699	chr1	ENST00000379198	142	41	2260	G	T	326.66	182.068	AGTGGTGATCTGTGGTCAGTGGGTCAGTGACCTGCACGGTGATTCTCCCACCTCCAAAAGGTAGGGGTGGGACTGGAGGCGTCCCTAGGTCAGGCCGTTGAGTTCGAGCTCCGATGGGCCACCTTGAATCCAGGACTGACCGCCCGTGTGTGCACAGTTTGTTCTTGGACGAGGACTCGTGAGGATCGAGGGCTGGGGACC
rs1317184611	chr1	ENST00000379198	143	42	2260	C	A	326.66	556.885	AGTGGTGATCTGTGGTCAGTGGGTCAGTGACCTGCACGGTGATTCTCCCACCTCCAAAAGGTAGGGGTGGGACTGGAGGCGTCCCTAGGTCAGGCCGTTGAGTTCGAGCTCCGATGGGCCACCTTGAATCCAGGACTGACCGCCCGTGTGTGCACAGTTTGTTCTTGGACGAGGACTCGTGAGGATCGAGGGCTGGGGACC
rs543867686	chr1	ENST00000379198	145	44	2260	C	T	326.66	461.914	AGTGGTGATCTGTGGTCAGTGGGTCAGTGACCTGCACGGTGATTCTCCCACCTCCAAAAGGTAGGGGTGGGACTGGAGGCGTCCCTAGGTCAGGCCGTTGAGTTCGAGCTCCGATGGGCCACCTTGAATCCAGGACTGACCGCCCGTGTGTGCACAGTTTGTTCTTGGACGAGGACTCGTGAGGATCGAGGGCTGGGGACC
rs911247460	chr1	ENST00000379198	146	45	2260	G	A	326.66	270.142	AGTGGTGATCTGTGGTCAGTGGGTCAGTGACCTGCACGGTGATTCTCCCACCTCCAAAAGGTAGGGGTGGGACTGGAGGCGTCCCTAGGTCAGGCCGTTGAGTTCGAGCTCCGATGGGCCACCTTGAATCCAGGACTGACCGCCCGTGTGTGCACAGTTTGTTCTTGGACGAGGACTCGTGAGGATCGAGGGCTGGGGACC
rs1439618576	chr1	ENST00000379198	149	48	2260	T	C	326.66	369.385	AGTGGTGATCTGTGGTCAGTGGGTCAGTGACCTGCACGGTGATTCTCCCACCTCCAAAAGGTAGGGGTGGGACTGGAGGCGTCCCTAGGTCAGGCCGTTGAGTTCGAGCTCCGATGGGCCACCTTGAATCCAGGACTGACCGCCCGTGTGTGCACAGTTTGTTCTTGGACGAGGACTCGTGAGGATCGAGGGCTGGGGACC
rs1412363807	chr1	ENST00000344843	166	65	618	G	A	6.48117	6.63376	GATGGGAAGGAACCTGAAGGCATTTTTTCCAGAGTGGTGCAGTACCACTGAGGACTGTTGCTGTATTGATTAGGAAAAGAGACAGAGTAATTTGCAGTTTGTTTGATTTATACTTTTGTTTATCTACAACCCAATAACAGACATGAGGGATGGCCCTGTCTCTCTGGGACAGAGCCTCACAGATGATGTCCATGTTTTGTG
rs780745047	chr1	ENST00000344843	164	63	618	C	G	6.48117	8.0719	GATGGGAAGGAACCTGAAGGCATTTTTTCCAGAGTGGTGCAGTACCACTGAGGACTGTTGCTGTATTGATTAGGAAAAGAGACAGAGTAATTTGCAGTTTGTTTGATTTATACTTTTGTTTATCTACAACCCAATAACAGACATGAGGGATGGCCCTGTCTCTCTGGGACAGAGCCTCACAGATGATGTCCATGTTTTGTG
rs1003690524	chr1	ENST00000344843	161	60	618	T	C	6.48117	6.68335	GATGGGAAGGAACCTGAAGGCATTTTTTCCAGAGTGGTGCAGTACCACTGAGGACTGTTGCTGTATTGATTAGGAAAAGAGACAGAGTAATTTGCAGTTTGTTTGATTTATACTTTTGTTTATCTACAACCCAATAACAGACATGAGGGATGGCCCTGTCTCTCTGGGACAGAGCCTCACAGATGATGTCCATGTTTTGTG
rs534884295	chr1	ENST00000344843	158	57	618	G	A	6.48117	3.685	GATGGGAAGGAACCTGAAGGCATTTTTTCCAGAGTGGTGCAGTACCACTGAGGACTGTTGCTGTATTGATTAGGAAAAGAGACAGAGTAATTTGCAGTTTGTTTGATTTATACTTTTGTTTATCTACAACCCAATAACAGACATGAGGGATGGCCCTGTCTCTCTGGGACAGAGCCTCACAGATGATGTCCATGTTTTGTG
rs1025363716	chr1	ENST00000344843	154	53	618	C	T	6.48117	6.96945	GATGGGAAGGAACCTGAAGGCATTTTTTCCAGAGTGGTGCAGTACCACTGAGGACTGTTGCTGTATTGATTAGGAAAAGAGACAGAGTAATTTGCAGTTTGTTTGATTTATACTTTTGTTTATCTACAACCCAATAACAGACATGAGGGATGGCCCTGTCTCTCTGGGACAGAGCCTCACAGATGATGTCCATGTTTTGTG
rs1025363716	chr1	ENST00000344843	154	53	618	C	G	6.48117	7.14493	GATGGGAAGGAACCTGAAGGCATTTTTTCCAGAGTGGTGCAGTACCACTGAGGACTGTTGCTGTATTGATTAGGAAAAGAGACAGAGTAATTTGCAGTTTGTTTGATTTATACTTTTGTTTATCTACAACCCAATAACAGACATGAGGGATGGCCCTGTCTCTCTGGGACAGAGCCTCACAGATGATGTCCATGTTTTGTG
rs886960262	chr1	ENST00000344843	153	52	618	G	T	6.48117	4.32968	GATGGGAAGGAACCTGAAGGCATTTTTTCCAGAGTGGTGCAGTACCACTGAGGACTGTTGCTGTATTGATTAGGAAAAGAGACAGAGTAATTTGCAGTTTGTTTGATTTATACTTTTGTTTATCTACAACCCAATAACAGACATGAGGGATGGCCCTGTCTCTCTGGGACAGAGCCTCACAGATGATGTCCATGTTTTGTG
rs886960262	chr1	ENST00000344843	153	52	618	G	A	6.48117	2.92778	GATGGGAAGGAACCTGAAGGCATTTTTTCCAGAGTGGTGCAGTACCACTGAGGACTGTTGCTGTATTGATTAGGAAAAGAGACAGAGTAATTTGCAGTTTGTTTGATTTATACTTTTGTTTATCTACAACCCAATAACAGACATGAGGGATGGCCCTGTCTCTCTGGGACAGAGCCTCACAGATGATGTCCATGTTTTGTG
rs1378448161	chr1	ENST00000344843	148	47	618	G	A	6.48117	8.83102	GATGGGAAGGAACCTGAAGGCATTTTTTCCAGAGTGGTGCAGTACCACTGAGGACTGTTGCTGTATTGATTAGGAAAAGAGACAGAGTAATTTGCAGTTTGTTTGATTTATACTTTTGTTTATCTACAACCCAATAACAGACATGAGGGATGGCCCTGTCTCTCTGGGACAGAGCCTCACAGATGATGTCCATGTTTTGTG
rs1412791852	chr1	ENST00000344843	138	37	618	C	T	6.48117	3.33023	GATGGGAAGGAACCTGAAGGCATTTTTTCCAGAGTGGTGCAGTACCACTGAGGACTGTTGCTGTATTGATTAGGAAAAGAGACAGAGTAATTTGCAGTTTGTTTGATTTATACTTTTGTTTATCTACAACCCAATAACAGACATGAGGGATGGCCCTGTCTCTCTGGGACAGAGCCTCACAGATGATGTCCATGTTTTGTG
rs1360416370	chr1	ENST00000344843	135	34	618	T	C	6.48117	7.03049	GATGGGAAGGAACCTGAAGGCATTTTTTCCAGAGTGGTGCAGTACCACTGAGGACTGTTGCTGTATTGATTAGGAAAAGAGACAGAGTAATTTGCAGTTTGTTTGATTTATACTTTTGTTTATCTACAACCCAATAACAGACATGAGGGATGGCCCTGTCTCTCTGGGACAGAGCCTCACAGATGATGTCCATGTTTTGTG
rs557956373	chr1	ENST00000344843	134	33	618	A	G	6.48117	4.02832	GATGGGAAGGAACCTGAAGGCATTTTTTCCAGAGTGGTGCAGTACCACTGAGGACTGTTGCTGTATTGATTAGGAAAAGAGACAGAGTAATTTGCAGTTTGTTTGATTTATACTTTTGTTTATCTACAACCCAATAACAGACATGAGGGATGGCCCTGTCTCTCTGGGACAGAGCCTCACAGATGATGTCCATGTTTTGTG
rs898676234	chr1	ENST00000344843	127	26	618	C	T	6.48117	4.61388	GATGGGAAGGAACCTGAAGGCATTTTTTCCAGAGTGGTGCAGTACCACTGAGGACTGTTGCTGTATTGATTAGGAAAAGAGACAGAGTAATTTGCAGTTTGTTTGATTTATACTTTTGTTTATCTACAACCCAATAACAGACATGAGGGATGGCCCTGTCTCTCTGGGACAGAGCCTCACAGATGATGTCCATGTTTTGTG
rs1281839625	chr1	ENST00000344843	125	24	618	T	C	6.48117	5.80978	GATGGGAAGGAACCTGAAGGCATTTTTTCCAGAGTGGTGCAGTACCACTGAGGACTGTTGCTGTATTGATTAGGAAAAGAGACAGAGTAATTTGCAGTTTGTTTGATTTATACTTTTGTTTATCTACAACCCAATAACAGACATGAGGGATGGCCCTGTCTCTCTGGGACAGAGCCTCACAGATGATGTCCATGTTTTGTG
rs112106542	chr1	ENST00000344843	123	22	618	T	C	6.48117	5.9166	GATGGGAAGGAACCTGAAGGCATTTTTTCCAGAGTGGTGCAGTACCACTGAGGACTGTTGCTGTATTGATTAGGAAAAGAGACAGAGTAATTTGCAGTTTGTTTGATTTATACTTTTGTTTATCTACAACCCAATAACAGACATGAGGGATGGCCCTGTCTCTCTGGGACAGAGCCTCACAGATGATGTCCATGTTTTGTG
rs1005347873	chr1	ENST00000344843	122	21	618	A	G	6.48117	5.00298	GATGGGAAGGAACCTGAAGGCATTTTTTCCAGAGTGGTGCAGTACCACTGAGGACTGTTGCTGTATTGATTAGGAAAAGAGACAGAGTAATTTGCAGTTTGTTTGATTTATACTTTTGTTTATCTACAACCCAATAACAGACATGAGGGATGGCCCTGTCTCTCTGGGACAGAGCCTCACAGATGATGTCCATGTTTTGTG
rs1448525440	chr1	ENST00000344843	117	16	618	T	C	6.48117	4.29344	GATGGGAAGGAACCTGAAGGCATTTTTTCCAGAGTGGTGCAGTACCACTGAGGACTGTTGCTGTATTGATTAGGAAAAGAGACAGAGTAATTTGCAGTTTGTTTGATTTATACTTTTGTTTATCTACAACCCAATAACAGACATGAGGGATGGCCCTGTCTCTCTGGGACAGAGCCTCACAGATGATGTCCATGTTTTGTG
rs1016866904	chr1	ENST00000344843	116	15	618	T	G	6.48117	6.83975	GATGGGAAGGAACCTGAAGGCATTTTTTCCAGAGTGGTGCAGTACCACTGAGGACTGTTGCTGTATTGATTAGGAAAAGAGACAGAGTAATTTGCAGTTTGTTTGATTTATACTTTTGTTTATCTACAACCCAATAACAGACATGAGGGATGGCCCTGTCTCTCTGGGACAGAGCCTCACAGATGATGTCCATGTTTTGTG
rs576512910	chr1	ENST00000344843	113	12	618	C	T	6.48117	4.11224	GATGGGAAGGAACCTGAAGGCATTTTTTCCAGAGTGGTGCAGTACCACTGAGGACTGTTGCTGTATTGATTAGGAAAAGAGACAGAGTAATTTGCAGTTTGTTTGATTTATACTTTTGTTTATCTACAACCCAATAACAGACATGAGGGATGGCCCTGTCTCTCTGGGACAGAGCCTCACAGATGATGTCCATGTTTTGTG
rs576512910	chr1	ENST00000344843	113	12	618	C	A	6.48117	4.50516	GATGGGAAGGAACCTGAAGGCATTTTTTCCAGAGTGGTGCAGTACCACTGAGGACTGTTGCTGTATTGATTAGGAAAAGAGACAGAGTAATTTGCAGTTTGTTTGATTTATACTTTTGTTTATCTACAACCCAATAACAGACATGAGGGATGGCCCTGTCTCTCTGGGACAGAGCCTCACAGATGATGTCCATGTTTTGTG
rs1184871194	chr1	ENST00000344843	111	10	618	T	C	6.48117	6.29044	GATGGGAAGGAACCTGAAGGCATTTTTTCCAGAGTGGTGCAGTACCACTGAGGACTGTTGCTGTATTGATTAGGAAAAGAGACAGAGTAATTTGCAGTTTGTTTGATTTATACTTTTGTTTATCTACAACCCAATAACAGACATGAGGGATGGCCCTGTCTCTCTGGGACAGAGCCTCACAGATGATGTCCATGTTTTGTG
rs749353947	chr1	ENST00000344843	108	7	618	T	C	6.48117	8.52966	GATGGGAAGGAACCTGAAGGCATTTTTTCCAGAGTGGTGCAGTACCACTGAGGACTGTTGCTGTATTGATTAGGAAAAGAGACAGAGTAATTTGCAGTTTGTTTGATTTATACTTTTGTTTATCTACAACCCAATAACAGACATGAGGGATGGCCCTGTCTCTCTGGGACAGAGCCTCACAGATGATGTCCATGTTTTGTG
rs1385368319	chr1	ENST00000344843	107	6	618	T	C	6.48117	7.94983	GATGGGAAGGAACCTGAAGGCATTTTTTCCAGAGTGGTGCAGTACCACTGAGGACTGTTGCTGTATTGATTAGGAAAAGAGACAGAGTAATTTGCAGTTTGTTTGATTTATACTTTTGTTTATCTACAACCCAATAACAGACATGAGGGATGGCCCTGTCTCTCTGGGACAGAGCCTCACAGATGATGTCCATGTTTTGTG
rs975449471	chr1	ENST00000344843	104	3	618	T	C	6.48117	5.27382	GATGGGAAGGAACCTGAAGGCATTTTTTCCAGAGTGGTGCAGTACCACTGAGGACTGTTGCTGTATTGATTAGGAAAAGAGACAGAGTAATTTGCAGTTTGTTTGATTTATACTTTTGTTTATCTACAACCCAATAACAGACATGAGGGATGGCCCTGTCTCTCTGGGACAGAGCCTCACAGATGATGTCCATGTTTTGTG
rs182493789	chr1	ENST00000344843	101	0	618	G	C	6.48117	4.9324	GATGGGAAGGAACCTGAAGGCATTTTTTCCAGAGTGGTGCAGTACCACTGAGGACTGTTGCTGTATTGATTAGGAAAAGAGACAGAGTAATTTGCAGTTTGTTTGATTTATACTTTTGTTTATCTACAACCCAATAACAGACATGAGGGATGGCCCTGTCTCTCTGGGACAGAGCCTCACAGATGATGTCCATGTTTTGTG
rs371258056	chr1	ENST00000344843	99	-2	618	T	C	6.48117	3.59535	GATGGGAAGGAACCTGAAGGCATTTTTTCCAGAGTGGTGCAGTACCACTGAGGACTGTTGCTGTATTGATTAGGAAAAGAGACAGAGTAATTTGCAGTTTGTTTGATTTATACTTTTGTTTATCTACAACCCAATAACAGACATGAGGGATGGCCCTGTCTCTCTGGGACAGAGCCTCACAGATGATGTCCATGTTTTGTG
rs1018845088	chr1	ENST00000344843	96	-5	618	A	G	6.48117	5.21088	GATGGGAAGGAACCTGAAGGCATTTTTTCCAGAGTGGTGCAGTACCACTGAGGACTGTTGCTGTATTGATTAGGAAAAGAGACAGAGTAATTTGCAGTTTGTTTGATTTATACTTTTGTTTATCTACAACCCAATAACAGACATGAGGGATGGCCCTGTCTCTCTGGGACAGAGCCTCACAGATGATGTCCATGTTTTGTG
rs776339364	chr1	ENST00000344843	95	-6	618	C	T	6.48117	5.50079	GATGGGAAGGAACCTGAAGGCATTTTTTCCAGAGTGGTGCAGTACCACTGAGGACTGTTGCTGTATTGATTAGGAAAAGAGACAGAGTAATTTGCAGTTTGTTTGATTTATACTTTTGTTTATCTACAACCCAATAACAGACATGAGGGATGGCCCTGTCTCTCTGGGACAGAGCCTCACAGATGATGTCCATGTTTTGTG
rs759339168	chr1	ENST00000344843	92	-9	618	T	A	6.48117	7.57599	GATGGGAAGGAACCTGAAGGCATTTTTTCCAGAGTGGTGCAGTACCACTGAGGACTGTTGCTGTATTGATTAGGAAAAGAGACAGAGTAATTTGCAGTTTGTTTGATTTATACTTTTGTTTATCTACAACCCAATAACAGACATGAGGGATGGCCCTGTCTCTCTGGGACAGAGCCTCACAGATGATGTCCATGTTTTGTG
rs764819974	chr1	ENST00000344843	87	-14	618	G	A	6.48117	5.75256	GATGGGAAGGAACCTGAAGGCATTTTTTCCAGAGTGGTGCAGTACCACTGAGGACTGTTGCTGTATTGATTAGGAAAAGAGACAGAGTAATTTGCAGTTTGTTTGATTTATACTTTTGTTTATCTACAACCCAATAACAGACATGAGGGATGGCCCTGTCTCTCTGGGACAGAGCCTCACAGATGATGTCCATGTTTTGTG
rs988032681	chr1	ENST00000344843	83	-18	618	C	T	6.48117	4.39644	GATGGGAAGGAACCTGAAGGCATTTTTTCCAGAGTGGTGCAGTACCACTGAGGACTGTTGCTGTATTGATTAGGAAAAGAGACAGAGTAATTTGCAGTTTGTTTGATTTATACTTTTGTTTATCTACAACCCAATAACAGACATGAGGGATGGCCCTGTCTCTCTGGGACAGAGCCTCACAGATGATGTCCATGTTTTGTG
rs752323768	chr1	ENST00000344843	74	-27	618	G	A	6.48117	7.92313	GATGGGAAGGAACCTGAAGGCATTTTTTCCAGAGTGGTGCAGTACCACTGAGGACTGTTGCTGTATTGATTAGGAAAAGAGACAGAGTAATTTGCAGTTTGTTTGATTTATACTTTTGTTTATCTACAACCCAATAACAGACATGAGGGATGGCCCTGTCTCTCTGGGACAGAGCCTCACAGATGATGTCCATGTTTTGTG
rs1446947825	chr1	ENST00000291386	156	55	1083	C	A	68.512	79.895	AGGTGTTCTGCTGGTGACGGTAGCATTACCCAAATAAACTGTGCATATGAAATGGGAGAGGAGATGCCAAAACGCCAGATGAAAGCAATCAAGTTTCTTCTTTTCCACTTTTACTTATGAGCAGGATATTGATTACAAAGTTTTTCTTCTTTAACCAAAAAGGAAAGACAACGGTTTGTGTGCACTTCCCGACATACCTGT
rs1332759431	chr1	ENST00000291386	150	49	1083	T	G	68.512	79.7729	AGGTGTTCTGCTGGTGACGGTAGCATTACCCAAATAAACTGTGCATATGAAATGGGAGAGGAGATGCCAAAACGCCAGATGAAAGCAATCAAGTTTCTTCTTTTCCACTTTTACTTATGAGCAGGATATTGATTACAAAGTTTTTCTTCTTTAACCAAAAAGGAAAGACAACGGTTTGTGTGCACTTCCCGACATACCTGT
rs1380584140	chr1	ENST00000291386	149	48	1083	C	G	68.512	39.1693	AGGTGTTCTGCTGGTGACGGTAGCATTACCCAAATAAACTGTGCATATGAAATGGGAGAGGAGATGCCAAAACGCCAGATGAAAGCAATCAAGTTTCTTCTTTTCCACTTTTACTTATGAGCAGGATATTGATTACAAAGTTTTTCTTCTTTAACCAAAAAGGAAAGACAACGGTTTGTGTGCACTTCCCGACATACCTGT
rs1046842	chr1	ENST00000291386	146	45	1083	C	T	68.512	77.7893	AGGTGTTCTGCTGGTGACGGTAGCATTACCCAAATAAACTGTGCATATGAAATGGGAGAGGAGATGCCAAAACGCCAGATGAAAGCAATCAAGTTTCTTCTTTTCCACTTTTACTTATGAGCAGGATATTGATTACAAAGTTTTTCTTCTTTAACCAAAAAGGAAAGACAACGGTTTGTGTGCACTTCCCGACATACCTGT
rs956423466	chr1	ENST00000291386	141	40	1083	T	A	68.512	38.7573	AGGTGTTCTGCTGGTGACGGTAGCATTACCCAAATAAACTGTGCATATGAAATGGGAGAGGAGATGCCAAAACGCCAGATGAAAGCAATCAAGTTTCTTCTTTTCCACTTTTACTTATGAGCAGGATATTGATTACAAAGTTTTTCTTCTTTAACCAAAAAGGAAAGACAACGGTTTGTGTGCACTTCCCGACATACCTGT
rs1010603991	chr1	ENST00000291386	138	37	1083	A	G	68.512	62.6831	AGGTGTTCTGCTGGTGACGGTAGCATTACCCAAATAAACTGTGCATATGAAATGGGAGAGGAGATGCCAAAACGCCAGATGAAAGCAATCAAGTTTCTTCTTTTCCACTTTTACTTATGAGCAGGATATTGATTACAAAGTTTTTCTTCTTTAACCAAAAAGGAAAGACAACGGTTTGTGTGCACTTCCCGACATACCTGT
rs1484114653	chr1	ENST00000291386	136	35	1083	C	G	68.512	63.8428	AGGTGTTCTGCTGGTGACGGTAGCATTACCCAAATAAACTGTGCATATGAAATGGGAGAGGAGATGCCAAAACGCCAGATGAAAGCAATCAAGTTTCTTCTTTTCCACTTTTACTTATGAGCAGGATATTGATTACAAAGTTTTTCTTCTTTAACCAAAAAGGAAAGACAACGGTTTGTGTGCACTTCCCGACATACCTGT
rs754130034	chr1	ENST00000291386	129	28	1083	T	G	68.512	96.3135	AGGTGTTCTGCTGGTGACGGTAGCATTACCCAAATAAACTGTGCATATGAAATGGGAGAGGAGATGCCAAAACGCCAGATGAAAGCAATCAAGTTTCTTCTTTTCCACTTTTACTTATGAGCAGGATATTGATTACAAAGTTTTTCTTCTTTAACCAAAAAGGAAAGACAACGGTTTGTGTGCACTTCCCGACATACCTGT
rs754130034	chr1	ENST00000291386	129	28	1083	T	C	68.512	30.5939	AGGTGTTCTGCTGGTGACGGTAGCATTACCCAAATAAACTGTGCATATGAAATGGGAGAGGAGATGCCAAAACGCCAGATGAAAGCAATCAAGTTTCTTCTTTTCCACTTTTACTTATGAGCAGGATATTGATTACAAAGTTTTTCTTCTTTAACCAAAAAGGAAAGACAACGGTTTGTGTGCACTTCCCGACATACCTGT
rs7290	chr1	ENST00000291386	123	22	1083	A	G	68.512	63.3545	AGGTGTTCTGCTGGTGACGGTAGCATTACCCAAATAAACTGTGCATATGAAATGGGAGAGGAGATGCCAAAACGCCAGATGAAAGCAATCAAGTTTCTTCTTTTCCACTTTTACTTATGAGCAGGATATTGATTACAAAGTTTTTCTTCTTTAACCAAAAAGGAAAGACAACGGTTTGTGTGCACTTCCCGACATACCTGT
rs185368376	chr1	ENST00000291386	118	17	1083	T	C	68.512	44.9219	AGGTGTTCTGCTGGTGACGGTAGCATTACCCAAATAAACTGTGCATATGAAATGGGAGAGGAGATGCCAAAACGCCAGATGAAAGCAATCAAGTTTCTTCTTTTCCACTTTTACTTATGAGCAGGATATTGATTACAAAGTTTTTCTTCTTTAACCAAAAAGGAAAGACAACGGTTTGTGTGCACTTCCCGACATACCTGT
rs969062252	chr1	ENST00000291386	115	14	1083	T	G	68.512	71.7163	AGGTGTTCTGCTGGTGACGGTAGCATTACCCAAATAAACTGTGCATATGAAATGGGAGAGGAGATGCCAAAACGCCAGATGAAAGCAATCAAGTTTCTTCTTTTCCACTTTTACTTATGAGCAGGATATTGATTACAAAGTTTTTCTTCTTTAACCAAAAAGGAAAGACAACGGTTTGTGTGCACTTCCCGACATACCTGT
rs1323217908	chr1	ENST00000291386	114	13	1083	C	T	68.512	66.4368	AGGTGTTCTGCTGGTGACGGTAGCATTACCCAAATAAACTGTGCATATGAAATGGGAGAGGAGATGCCAAAACGCCAGATGAAAGCAATCAAGTTTCTTCTTTTCCACTTTTACTTATGAGCAGGATATTGATTACAAAGTTTTTCTTCTTTAACCAAAAAGGAAAGACAACGGTTTGTGTGCACTTCCCGACATACCTGT
rs555687049	chr1	ENST00000291386	109	8	1083	T	G	68.512	66.0095	AGGTGTTCTGCTGGTGACGGTAGCATTACCCAAATAAACTGTGCATATGAAATGGGAGAGGAGATGCCAAAACGCCAGATGAAAGCAATCAAGTTTCTTCTTTTCCACTTTTACTTATGAGCAGGATATTGATTACAAAGTTTTTCTTCTTTAACCAAAAAGGAAAGACAACGGTTTGTGTGCACTTCCCGACATACCTGT
rs1257605525	chr1	ENST00000291386	108	7	1083	C	T	68.512	68.7866	AGGTGTTCTGCTGGTGACGGTAGCATTACCCAAATAAACTGTGCATATGAAATGGGAGAGGAGATGCCAAAACGCCAGATGAAAGCAATCAAGTTTCTTCTTTTCCACTTTTACTTATGAGCAGGATATTGATTACAAAGTTTTTCTTCTTTAACCAAAAAGGAAAGACAACGGTTTGTGTGCACTTCCCGACATACCTGT
rs1257605525	chr1	ENST00000291386	108	7	1083	C	G	68.512	64.1785	AGGTGTTCTGCTGGTGACGGTAGCATTACCCAAATAAACTGTGCATATGAAATGGGAGAGGAGATGCCAAAACGCCAGATGAAAGCAATCAAGTTTCTTCTTTTCCACTTTTACTTATGAGCAGGATATTGATTACAAAGTTTTTCTTCTTTAACCAAAAAGGAAAGACAACGGTTTGTGTGCACTTCCCGACATACCTGT
rs1413359412	chr1	ENST00000291386	106	5	1083	C	T	68.512	67.7185	AGGTGTTCTGCTGGTGACGGTAGCATTACCCAAATAAACTGTGCATATGAAATGGGAGAGGAGATGCCAAAACGCCAGATGAAAGCAATCAAGTTTCTTCTTTTCCACTTTTACTTATGAGCAGGATATTGATTACAAAGTTTTTCTTCTTTAACCAAAAAGGAAAGACAACGGTTTGTGTGCACTTCCCGACATACCTGT
rs1040297212	chr1	ENST00000291386	97	-4	1083	C	T	68.512	64.3921	AGGTGTTCTGCTGGTGACGGTAGCATTACCCAAATAAACTGTGCATATGAAATGGGAGAGGAGATGCCAAAACGCCAGATGAAAGCAATCAAGTTTCTTCTTTTCCACTTTTACTTATGAGCAGGATATTGATTACAAAGTTTTTCTTCTTTAACCAAAAAGGAAAGACAACGGTTTGTGTGCACTTCCCGACATACCTGT
rs927873126	chr1	ENST00000291386	93	-8	1083	G	A	68.512	62.439	AGGTGTTCTGCTGGTGACGGTAGCATTACCCAAATAAACTGTGCATATGAAATGGGAGAGGAGATGCCAAAACGCCAGATGAAAGCAATCAAGTTTCTTCTTTTCCACTTTTACTTATGAGCAGGATATTGATTACAAAGTTTTTCTTCTTTAACCAAAAAGGAAAGACAACGGTTTGTGTGCACTTCCCGACATACCTGT
rs1450723928	chr1	ENST00000291386	92	-9	1083	A	G	68.512	69.7327	AGGTGTTCTGCTGGTGACGGTAGCATTACCCAAATAAACTGTGCATATGAAATGGGAGAGGAGATGCCAAAACGCCAGATGAAAGCAATCAAGTTTCTTCTTTTCCACTTTTACTTATGAGCAGGATATTGATTACAAAGTTTTTCTTCTTTAACCAAAAAGGAAAGACAACGGTTTGTGTGCACTTCCCGACATACCTGT
rs189662869	chr1	ENST00000291386	88	-13	1083	A	G	68.512	69.6411	AGGTGTTCTGCTGGTGACGGTAGCATTACCCAAATAAACTGTGCATATGAAATGGGAGAGGAGATGCCAAAACGCCAGATGAAAGCAATCAAGTTTCTTCTTTTCCACTTTTACTTATGAGCAGGATATTGATTACAAAGTTTTTCTTCTTTAACCAAAAAGGAAAGACAACGGTTTGTGTGCACTTCCCGACATACCTGT
rs534923755	chr1	ENST00000291386	87	-14	1083	A	G	68.512	70.4651	AGGTGTTCTGCTGGTGACGGTAGCATTACCCAAATAAACTGTGCATATGAAATGGGAGAGGAGATGCCAAAACGCCAGATGAAAGCAATCAAGTTTCTTCTTTTCCACTTTTACTTATGAGCAGGATATTGATTACAAAGTTTTTCTTCTTTAACCAAAAAGGAAAGACAACGGTTTGTGTGCACTTCCCGACATACCTGT
rs534923755	chr1	ENST00000291386	87	-14	1083	A	C	68.512	73.3032	AGGTGTTCTGCTGGTGACGGTAGCATTACCCAAATAAACTGTGCATATGAAATGGGAGAGGAGATGCCAAAACGCCAGATGAAAGCAATCAAGTTTCTTCTTTTCCACTTTTACTTATGAGCAGGATATTGATTACAAAGTTTTTCTTCTTTAACCAAAAAGGAAAGACAACGGTTTGTGTGCACTTCCCGACATACCTGT
rs1290390385	chr1	ENST00000291386	86	-15	1083	C	T	68.512	65.2466	AGGTGTTCTGCTGGTGACGGTAGCATTACCCAAATAAACTGTGCATATGAAATGGGAGAGGAGATGCCAAAACGCCAGATGAAAGCAATCAAGTTTCTTCTTTTCCACTTTTACTTATGAGCAGGATATTGATTACAAAGTTTTTCTTCTTTAACCAAAAAGGAAAGACAACGGTTTGTGTGCACTTCCCGACATACCTGT
rs1329947593	chr1	ENST00000291386	82	-19	1083	A	G	68.512	68.0542	AGGTGTTCTGCTGGTGACGGTAGCATTACCCAAATAAACTGTGCATATGAAATGGGAGAGGAGATGCCAAAACGCCAGATGAAAGCAATCAAGTTTCTTCTTTTCCACTTTTACTTATGAGCAGGATATTGATTACAAAGTTTTTCTTCTTTAACCAAAAAGGAAAGACAACGGTTTGTGTGCACTTCCCGACATACCTGT
rs557896680	chr1	ENST00000291386	73	-28	1083	C	T	68.512	70.2515	AGGTGTTCTGCTGGTGACGGTAGCATTACCCAAATAAACTGTGCATATGAAATGGGAGAGGAGATGCCAAAACGCCAGATGAAAGCAATCAAGTTTCTTCTTTTCCACTTTTACTTATGAGCAGGATATTGATTACAAAGTTTTTCTTCTTTAACCAAAAAGGAAAGACAACGGTTTGTGTGCACTTCCCGACATACCTGT
rs557896680	chr1	ENST00000291386	73	-28	1083	C	G	68.512	72.4182	AGGTGTTCTGCTGGTGACGGTAGCATTACCCAAATAAACTGTGCATATGAAATGGGAGAGGAGATGCCAAAACGCCAGATGAAAGCAATCAAGTTTCTTCTTTTCCACTTTTACTTATGAGCAGGATATTGATTACAAAGTTTTTCTTCTTTAACCAAAAAGGAAAGACAACGGTTTGTGTGCACTTCCCGACATACCTGT
rs982571840	chr1	ENST00000291386	70	-31	1083	A	G	68.512	71.228	AGGTGTTCTGCTGGTGACGGTAGCATTACCCAAATAAACTGTGCATATGAAATGGGAGAGGAGATGCCAAAACGCCAGATGAAAGCAATCAAGTTTCTTCTTTTCCACTTTTACTTATGAGCAGGATATTGATTACAAAGTTTTTCTTCTTTAACCAAAAAGGAAAGACAACGGTTTGTGTGCACTTCCCGACATACCTGT
rs765540417	chr1	ENST00000291386	68	-33	1083	C	G	68.512	69.6411	AGGTGTTCTGCTGGTGACGGTAGCATTACCCAAATAAACTGTGCATATGAAATGGGAGAGGAGATGCCAAAACGCCAGATGAAAGCAATCAAGTTTCTTCTTTTCCACTTTTACTTATGAGCAGGATATTGATTACAAAGTTTTTCTTCTTTAACCAAAAAGGAAAGACAACGGTTTGTGTGCACTTCCCGACATACCTGT
rs908381117	chr1	ENST00000291386	64	-37	1083	A	C	68.512	67.7185	AGGTGTTCTGCTGGTGACGGTAGCATTACCCAAATAAACTGTGCATATGAAATGGGAGAGGAGATGCCAAAACGCCAGATGAAAGCAATCAAGTTTCTTCTTTTCCACTTTTACTTATGAGCAGGATATTGATTACAAAGTTTTTCTTCTTTAACCAAAAAGGAAAGACAACGGTTTGTGTGCACTTCCCGACATACCTGT
rs1051554085	chr1	ENST00000291386	136	35	952	A	G	5.65338	5.6572	GCACCTTTCTGCACACCGTCTGCTTCTACTGAGCCCAGCGCCCGCATGGAGCCGCCTCTGGAGCTTCCTGTTGTTCATACTTTTTCCTTCCTGACATTTGTTTTTACTTACAGGTGTTCTGCTGGTGACGGTAGCATTACCCAAATAAACTGTGCATATGAAATGGGAGAGGAGATGCCAAAACGCCAGATGAAAGCAATC
rs1416623158	chr1	ENST00000291386	134	33	952	G	A	5.65338	4.93622	GCACCTTTCTGCACACCGTCTGCTTCTACTGAGCCCAGCGCCCGCATGGAGCCGCCTCTGGAGCTTCCTGTTGTTCATACTTTTTCCTTCCTGACATTTGTTTTTACTTACAGGTGTTCTGCTGGTGACGGTAGCATTACCCAAATAAACTGTGCATATGAAATGGGAGAGGAGATGCCAAAACGCCAGATGAAAGCAATC
rs1174768554	chr1	ENST00000291386	130	29	952	G	C	5.65338	5.57327	GCACCTTTCTGCACACCGTCTGCTTCTACTGAGCCCAGCGCCCGCATGGAGCCGCCTCTGGAGCTTCCTGTTGTTCATACTTTTTCCTTCCTGACATTTGTTTTTACTTACAGGTGTTCTGCTGGTGACGGTAGCATTACCCAAATAAACTGTGCATATGAAATGGGAGAGGAGATGCCAAAACGCCAGATGAAAGCAATC
rs576894667	chr1	ENST00000291386	129	28	952	C	T	5.65338	5.59235	GCACCTTTCTGCACACCGTCTGCTTCTACTGAGCCCAGCGCCCGCATGGAGCCGCCTCTGGAGCTTCCTGTTGTTCATACTTTTTCCTTCCTGACATTTGTTTTTACTTACAGGTGTTCTGCTGGTGACGGTAGCATTACCCAAATAAACTGTGCATATGAAATGGGAGAGGAGATGCCAAAACGCCAGATGAAAGCAATC
rs752584909	chr1	ENST00000291386	119	18	952	C	T	5.65338	5.11932	GCACCTTTCTGCACACCGTCTGCTTCTACTGAGCCCAGCGCCCGCATGGAGCCGCCTCTGGAGCTTCCTGTTGTTCATACTTTTTCCTTCCTGACATTTGTTTTTACTTACAGGTGTTCTGCTGGTGACGGTAGCATTACCCAAATAAACTGTGCATATGAAATGGGAGAGGAGATGCCAAAACGCCAGATGAAAGCAATC
rs961900104	chr1	ENST00000291386	111	10	952	C	T	5.65338	10.9329	GCACCTTTCTGCACACCGTCTGCTTCTACTGAGCCCAGCGCCCGCATGGAGCCGCCTCTGGAGCTTCCTGTTGTTCATACTTTTTCCTTCCTGACATTTGTTTTTACTTACAGGTGTTCTGCTGGTGACGGTAGCATTACCCAAATAAACTGTGCATATGAAATGGGAGAGGAGATGCCAAAACGCCAGATGAAAGCAATC
rs375396798	chr1	ENST00000291386	110	9	952	A	G	5.65338	7.11823	GCACCTTTCTGCACACCGTCTGCTTCTACTGAGCCCAGCGCCCGCATGGAGCCGCCTCTGGAGCTTCCTGTTGTTCATACTTTTTCCTTCCTGACATTTGTTTTTACTTACAGGTGTTCTGCTGGTGACGGTAGCATTACCCAAATAAACTGTGCATATGAAATGGGAGAGGAGATGCCAAAACGCCAGATGAAAGCAATC
rs1193369718	chr1	ENST00000291386	107	6	952	C	T	5.65338	9.66263	GCACCTTTCTGCACACCGTCTGCTTCTACTGAGCCCAGCGCCCGCATGGAGCCGCCTCTGGAGCTTCCTGTTGTTCATACTTTTTCCTTCCTGACATTTGTTTTTACTTACAGGTGTTCTGCTGGTGACGGTAGCATTACCCAAATAAACTGTGCATATGAAATGGGAGAGGAGATGCCAAAACGCCAGATGAAAGCAATC
rs1336574186	chr1	ENST00000291386	90	-11	952	C	T	5.65338	6.44684	GCACCTTTCTGCACACCGTCTGCTTCTACTGAGCCCAGCGCCCGCATGGAGCCGCCTCTGGAGCTTCCTGTTGTTCATACTTTTTCCTTCCTGACATTTGTTTTTACTTACAGGTGTTCTGCTGGTGACGGTAGCATTACCCAAATAAACTGTGCATATGAAATGGGAGAGGAGATGCCAAAACGCCAGATGAAAGCAATC
rs1435919193	chr1	ENST00000291386	87	-14	952	C	T	5.65338	7.33566	GCACCTTTCTGCACACCGTCTGCTTCTACTGAGCCCAGCGCCCGCATGGAGCCGCCTCTGGAGCTTCCTGTTGTTCATACTTTTTCCTTCCTGACATTTGTTTTTACTTACAGGTGTTCTGCTGGTGACGGTAGCATTACCCAAATAAACTGTGCATATGAAATGGGAGAGGAGATGCCAAAACGCCAGATGAAAGCAATC
rs999522103	chr1	ENST00000291386	83	-18	952	T	C	5.65338	7.58362	GCACCTTTCTGCACACCGTCTGCTTCTACTGAGCCCAGCGCCCGCATGGAGCCGCCTCTGGAGCTTCCTGTTGTTCATACTTTTTCCTTCCTGACATTTGTTTTTACTTACAGGTGTTCTGCTGGTGACGGTAGCATTACCCAAATAAACTGTGCATATGAAATGGGAGAGGAGATGCCAAAACGCCAGATGAAAGCAATC
rs972950499	chr1	ENST00000291386	81	-20	952	T	C	5.65338	7.17545	GCACCTTTCTGCACACCGTCTGCTTCTACTGAGCCCAGCGCCCGCATGGAGCCGCCTCTGGAGCTTCCTGTTGTTCATACTTTTTCCTTCCTGACATTTGTTTTTACTTACAGGTGTTCTGCTGGTGACGGTAGCATTACCCAAATAAACTGTGCATATGAAATGGGAGAGGAGATGCCAAAACGCCAGATGAAAGCAATC
rs972950499	chr1	ENST00000291386	81	-20	952	T	A	5.65338	7.67136	GCACCTTTCTGCACACCGTCTGCTTCTACTGAGCCCAGCGCCCGCATGGAGCCGCCTCTGGAGCTTCCTGTTGTTCATACTTTTTCCTTCCTGACATTTGTTTTTACTTACAGGTGTTCTGCTGGTGACGGTAGCATTACCCAAATAAACTGTGCATATGAAATGGGAGAGGAGATGCCAAAACGCCAGATGAAAGCAATC
rs1053334653	chr1	ENST00000291386	76	-25	952	C	T	5.65338	6.40488	GCACCTTTCTGCACACCGTCTGCTTCTACTGAGCCCAGCGCCCGCATGGAGCCGCCTCTGGAGCTTCCTGTTGTTCATACTTTTTCCTTCCTGACATTTGTTTTTACTTACAGGTGTTCTGCTGGTGACGGTAGCATTACCCAAATAAACTGTGCATATGAAATGGGAGAGGAGATGCCAAAACGCCAGATGAAAGCAATC
rs1234971320	chr1	ENST00000291386	74	-27	952	T	A	5.65338	5.16891	GCACCTTTCTGCACACCGTCTGCTTCTACTGAGCCCAGCGCCCGCATGGAGCCGCCTCTGGAGCTTCCTGTTGTTCATACTTTTTCCTTCCTGACATTTGTTTTTACTTACAGGTGTTCTGCTGGTGACGGTAGCATTACCCAAATAAACTGTGCATATGAAATGGGAGAGGAGATGCCAAAACGCCAGATGAAAGCAATC
rs753316262	chr1	ENST00000291386	71	-30	952	T	G	5.65338	8.5907	GCACCTTTCTGCACACCGTCTGCTTCTACTGAGCCCAGCGCCCGCATGGAGCCGCCTCTGGAGCTTCCTGTTGTTCATACTTTTTCCTTCCTGACATTTGTTTTTACTTACAGGTGTTCTGCTGGTGACGGTAGCATTACCCAAATAAACTGTGCATATGAAATGGGAGAGGAGATGCCAAAACGCCAGATGAAAGCAATC
rs1027109325	chr1	ENST00000291386	70	-31	952	G	A	5.65338	3.86429	GCACCTTTCTGCACACCGTCTGCTTCTACTGAGCCCAGCGCCCGCATGGAGCCGCCTCTGGAGCTTCCTGTTGTTCATACTTTTTCCTTCCTGACATTTGTTTTTACTTACAGGTGTTCTGCTGGTGACGGTAGCATTACCCAAATAAACTGTGCATATGAAATGGGAGAGGAGATGCCAAAACGCCAGATGAAAGCAATC
rs201333367	chr1	ENST00000291386	68	-33	952	C	T	5.65338	4.66537	GCACCTTTCTGCACACCGTCTGCTTCTACTGAGCCCAGCGCCCGCATGGAGCCGCCTCTGGAGCTTCCTGTTGTTCATACTTTTTCCTTCCTGACATTTGTTTTTACTTACAGGTGTTCTGCTGGTGACGGTAGCATTACCCAAATAAACTGTGCATATGAAATGGGAGAGGAGATGCCAAAACGCCAGATGAAAGCAATC
rs1339822121	chr1	ENST00000291386	63	-38	952	G	A	5.65338	4.79889	GCACCTTTCTGCACACCGTCTGCTTCTACTGAGCCCAGCGCCCGCATGGAGCCGCCTCTGGAGCTTCCTGTTGTTCATACTTTTTCCTTCCTGACATTTGTTTTTACTTACAGGTGTTCTGCTGGTGACGGTAGCATTACCCAAATAAACTGTGCATATGAAATGGGAGAGGAGATGCCAAAACGCCAGATGAAAGCAATC
rs147913354	chr1	ENST00000291386	58	-43	952	C	T	5.65338	5.39017	GCACCTTTCTGCACACCGTCTGCTTCTACTGAGCCCAGCGCCCGCATGGAGCCGCCTCTGGAGCTTCCTGTTGTTCATACTTTTTCCTTCCTGACATTTGTTTTTACTTACAGGTGTTCTGCTGGTGACGGTAGCATTACCCAAATAAACTGTGCATATGAAATGGGAGAGGAGATGCCAAAACGCCAGATGAAAGCAATC
rs1311043103	chr1	ENST00000291386	57	-44	952	T	G	5.65338	5.88226	GCACCTTTCTGCACACCGTCTGCTTCTACTGAGCCCAGCGCCCGCATGGAGCCGCCTCTGGAGCTTCCTGTTGTTCATACTTTTTCCTTCCTGACATTTGTTTTTACTTACAGGTGTTCTGCTGGTGACGGTAGCATTACCCAAATAAACTGTGCATATGAAATGGGAGAGGAGATGCCAAAACGCCAGATGAAAGCAATC
rs1255349784	chr1	ENST00000291386	56	-45	952	C	G	5.65338	5.85938	GCACCTTTCTGCACACCGTCTGCTTCTACTGAGCCCAGCGCCCGCATGGAGCCGCCTCTGGAGCTTCCTGTTGTTCATACTTTTTCCTTCCTGACATTTGTTTTTACTTACAGGTGTTCTGCTGGTGACGGTAGCATTACCCAAATAAACTGTGCATATGAAATGGGAGAGGAGATGCCAAAACGCCAGATGAAAGCAATC
rs200586425	chr1	ENST00000291386	54	-47	952	G	A	5.65338	5.0354	GCACCTTTCTGCACACCGTCTGCTTCTACTGAGCCCAGCGCCCGCATGGAGCCGCCTCTGGAGCTTCCTGTTGTTCATACTTTTTCCTTCCTGACATTTGTTTTTACTTACAGGTGTTCTGCTGGTGACGGTAGCATTACCCAAATAAACTGTGCATATGAAATGGGAGAGGAGATGCCAAAACGCCAGATGAAAGCAATC
rs757620167	chr1	ENST00000291386	53	-48	952	C	T	5.65338	4.34875	GCACCTTTCTGCACACCGTCTGCTTCTACTGAGCCCAGCGCCCGCATGGAGCCGCCTCTGGAGCTTCCTGTTGTTCATACTTTTTCCTTCCTGACATTTGTTTTTACTTACAGGTGTTCTGCTGGTGACGGTAGCATTACCCAAATAAACTGTGCATATGAAATGGGAGAGGAGATGCCAAAACGCCAGATGAAAGCAATC
rs781308628	chr1	ENST00000291386	52	-49	952	C	A	5.65338	5.78308	GCACCTTTCTGCACACCGTCTGCTTCTACTGAGCCCAGCGCCCGCATGGAGCCGCCTCTGGAGCTTCCTGTTGTTCATACTTTTTCCTTCCTGACATTTGTTTTTACTTACAGGTGTTCTGCTGGTGACGGTAGCATTACCCAAATAAACTGTGCATATGAAATGGGAGAGGAGATGCCAAAACGCCAGATGAAAGCAATC
rs1011724026	chr1	ENST00000291386	51	-50	952	G	A	5.65338	5.59998	GCACCTTTCTGCACACCGTCTGCTTCTACTGAGCCCAGCGCCCGCATGGAGCCGCCTCTGGAGCTTCCTGTTGTTCATACTTTTTCCTTCCTGACATTTGTTTTTACTTACAGGTGTTCTGCTGGTGACGGTAGCATTACCCAAATAAACTGTGCATATGAAATGGGAGAGGAGATGCCAAAACGCCAGATGAAAGCAATC
rs746095016	chr1	ENST00000291386	46	-55	952	A	G	5.65338	5.76401	GCACCTTTCTGCACACCGTCTGCTTCTACTGAGCCCAGCGCCCGCATGGAGCCGCCTCTGGAGCTTCCTGTTGTTCATACTTTTTCCTTCCTGACATTTGTTTTTACTTACAGGTGTTCTGCTGGTGACGGTAGCATTACCCAAATAAACTGTGCATATGAAATGGGAGAGGAGATGCCAAAACGCCAGATGAAAGCAATC
rs746095016	chr1	ENST00000291386	46	-55	952	A	C	5.65338	5.61142	GCACCTTTCTGCACACCGTCTGCTTCTACTGAGCCCAGCGCCCGCATGGAGCCGCCTCTGGAGCTTCCTGTTGTTCATACTTTTTCCTTCCTGACATTTGTTTTTACTTACAGGTGTTCTGCTGGTGACGGTAGCATTACCCAAATAAACTGTGCATATGAAATGGGAGAGGAGATGCCAAAACGCCAGATGAAAGCAATC
rs766510771	chr1	ENST00000291386	44	-57	952	G	A	5.65338	5.74112	GCACCTTTCTGCACACCGTCTGCTTCTACTGAGCCCAGCGCCCGCATGGAGCCGCCTCTGGAGCTTCCTGTTGTTCATACTTTTTCCTTCCTGACATTTGTTTTTACTTACAGGTGTTCTGCTGGTGACGGTAGCATTACCCAAATAAACTGTGCATATGAAATGGGAGAGGAGATGCCAAAACGCCAGATGAAAGCAATC
rs374293278	chr1	ENST00000291386	43	-58	952	C	T	5.65338	5.47028	GCACCTTTCTGCACACCGTCTGCTTCTACTGAGCCCAGCGCCCGCATGGAGCCGCCTCTGGAGCTTCCTGTTGTTCATACTTTTTCCTTCCTGACATTTGTTTTTACTTACAGGTGTTCTGCTGGTGACGGTAGCATTACCCAAATAAACTGTGCATATGAAATGGGAGAGGAGATGCCAAAACGCCAGATGAAAGCAATC
rs780047011	chr1	ENST00000291386	40	-61	952	G	A	5.65338	4.05312	GCACCTTTCTGCACACCGTCTGCTTCTACTGAGCCCAGCGCCCGCATGGAGCCGCCTCTGGAGCTTCCTGTTGTTCATACTTTTTCCTTCCTGACATTTGTTTTTACTTACAGGTGTTCTGCTGGTGACGGTAGCATTACCCAAATAAACTGTGCATATGAAATGGGAGAGGAGATGCCAAAACGCCAGATGAAAGCAATC
rs140435733	chr1	ENST00000291386	39	-62	952	C	T	5.65338	5.90897	GCACCTTTCTGCACACCGTCTGCTTCTACTGAGCCCAGCGCCCGCATGGAGCCGCCTCTGGAGCTTCCTGTTGTTCATACTTTTTCCTTCCTGACATTTGTTTTTACTTACAGGTGTTCTGCTGGTGACGGTAGCATTACCCAAATAAACTGTGCATATGAAATGGGAGAGGAGATGCCAAAACGCCAGATGAAAGCAATC
rs960770457	chr1	ENST00000610897	139	38	3035	G	C	27.6642	17.9749	TCTGGCAAAGAGAATACAAATGAAACCCCTTCTTTCTCTTTCCGTCCAACAACTCTGTAGAGCTCTCTGCACCCTTACCCCTTTCCACCTTTTGTATTTAATTTTAAAGTCAGTGTACTGCAAGGAAGCTGGATGCAAGATAGATACTATATTAAACTGTACTGTTATTTAAGATGTAATAAAGCAGTTTGACATGAGGGA
rs1295112814	chr1	ENST00000610897	136	35	3035	C	G	27.6642	13.1531	TCTGGCAAAGAGAATACAAATGAAACCCCTTCTTTCTCTTTCCGTCCAACAACTCTGTAGAGCTCTCTGCACCCTTACCCCTTTCCACCTTTTGTATTTAATTTTAAAGTCAGTGTACTGCAAGGAAGCTGGATGCAAGATAGATACTATATTAAACTGTACTGTTATTTAAGATGTAATAAAGCAGTTTGACATGAGGGA
rs982775021	chr1	ENST00000610897	128	27	3035	G	A	27.6642	35.0342	TCTGGCAAAGAGAATACAAATGAAACCCCTTCTTTCTCTTTCCGTCCAACAACTCTGTAGAGCTCTCTGCACCCTTACCCCTTTCCACCTTTTGTATTTAATTTTAAAGTCAGTGTACTGCAAGGAAGCTGGATGCAAGATAGATACTATATTAAACTGTACTGTTATTTAAGATGTAATAAAGCAGTTTGACATGAGGGA
rs568052371	chr1	ENST00000610897	118	17	3035	C	T	27.6642	16.5558	TCTGGCAAAGAGAATACAAATGAAACCCCTTCTTTCTCTTTCCGTCCAACAACTCTGTAGAGCTCTCTGCACCCTTACCCCTTTCCACCTTTTGTATTTAATTTTAAAGTCAGTGTACTGCAAGGAAGCTGGATGCAAGATAGATACTATATTAAACTGTACTGTTATTTAAGATGTAATAAAGCAGTTTGACATGAGGGA
rs1382463180	chr1	ENST00000610897	113	12	3035	G	T	27.6642	15.7776	TCTGGCAAAGAGAATACAAATGAAACCCCTTCTTTCTCTTTCCGTCCAACAACTCTGTAGAGCTCTCTGCACCCTTACCCCTTTCCACCTTTTGTATTTAATTTTAAAGTCAGTGTACTGCAAGGAAGCTGGATGCAAGATAGATACTATATTAAACTGTACTGTTATTTAAGATGTAATAAAGCAGTTTGACATGAGGGA
rs928166728	chr1	ENST00000610897	102	1	3035	T	A	27.6642	42.2363	TCTGGCAAAGAGAATACAAATGAAACCCCTTCTTTCTCTTTCCGTCCAACAACTCTGTAGAGCTCTCTGCACCCTTACCCCTTTCCACCTTTTGTATTTAATTTTAAAGTCAGTGTACTGCAAGGAAGCTGGATGCAAGATAGATACTATATTAAACTGTACTGTTATTTAAGATGTAATAAAGCAGTTTGACATGAGGGA
rs527337964	chr1	ENST00000610897	89	-12	3035	C	G	27.6642	43.5486	TCTGGCAAAGAGAATACAAATGAAACCCCTTCTTTCTCTTTCCGTCCAACAACTCTGTAGAGCTCTCTGCACCCTTACCCCTTTCCACCTTTTGTATTTAATTTTAAAGTCAGTGTACTGCAAGGAAGCTGGATGCAAGATAGATACTATATTAAACTGTACTGTTATTTAAGATGTAATAAAGCAGTTTGACATGAGGGA
rs1456059803	chr1	ENST00000610897	88	-13	3035	C	T	27.6642	56.7322	TCTGGCAAAGAGAATACAAATGAAACCCCTTCTTTCTCTTTCCGTCCAACAACTCTGTAGAGCTCTCTGCACCCTTACCCCTTTCCACCTTTTGTATTTAATTTTAAAGTCAGTGTACTGCAAGGAAGCTGGATGCAAGATAGATACTATATTAAACTGTACTGTTATTTAAGATGTAATAAAGCAGTTTGACATGAGGGA
rs546990902	chr1	ENST00000610897	81	-20	3035	C	G	27.6642	13.3362	TCTGGCAAAGAGAATACAAATGAAACCCCTTCTTTCTCTTTCCGTCCAACAACTCTGTAGAGCTCTCTGCACCCTTACCCCTTTCCACCTTTTGTATTTAATTTTAAAGTCAGTGTACTGCAAGGAAGCTGGATGCAAGATAGATACTATATTAAACTGTACTGTTATTTAAGATGTAATAAAGCAGTTTGACATGAGGGA
rs908532007	chr1	ENST00000610897	80	-21	3035	C	G	27.6642	15.2435	TCTGGCAAAGAGAATACAAATGAAACCCCTTCTTTCTCTTTCCGTCCAACAACTCTGTAGAGCTCTCTGCACCCTTACCCCTTTCCACCTTTTGTATTTAATTTTAAAGTCAGTGTACTGCAAGGAAGCTGGATGCAAGATAGATACTATATTAAACTGTACTGTTATTTAAGATGTAATAAAGCAGTTTGACATGAGGGA
rs908532007	chr1	ENST00000610897	80	-21	3035	C	A	27.6642	11.0016	TCTGGCAAAGAGAATACAAATGAAACCCCTTCTTTCTCTTTCCGTCCAACAACTCTGTAGAGCTCTCTGCACCCTTACCCCTTTCCACCTTTTGTATTTAATTTTAAAGTCAGTGTACTGCAAGGAAGCTGGATGCAAGATAGATACTATATTAAACTGTACTGTTATTTAAGATGTAATAAAGCAGTTTGACATGAGGGA
rs570085618	chr1	ENST00000610897	77	-24	3035	A	C	27.6642	26.6876	TCTGGCAAAGAGAATACAAATGAAACCCCTTCTTTCTCTTTCCGTCCAACAACTCTGTAGAGCTCTCTGCACCCTTACCCCTTTCCACCTTTTGTATTTAATTTTAAAGTCAGTGTACTGCAAGGAAGCTGGATGCAAGATAGATACTATATTAAACTGTACTGTTATTTAAGATGTAATAAAGCAGTTTGACATGAGGGA
rs1223270295	chr1	ENST00000610897	74	-27	3035	C	T	27.6642	24.8413	TCTGGCAAAGAGAATACAAATGAAACCCCTTCTTTCTCTTTCCGTCCAACAACTCTGTAGAGCTCTCTGCACCCTTACCCCTTTCCACCTTTTGTATTTAATTTTAAAGTCAGTGTACTGCAAGGAAGCTGGATGCAAGATAGATACTATATTAAACTGTACTGTTATTTAAGATGTAATAAAGCAGTTTGACATGAGGGA
rs1223270295	chr1	ENST00000610897	74	-27	3035	C	G	27.6642	37.7808	TCTGGCAAAGAGAATACAAATGAAACCCCTTCTTTCTCTTTCCGTCCAACAACTCTGTAGAGCTCTCTGCACCCTTACCCCTTTCCACCTTTTGTATTTAATTTTAAAGTCAGTGTACTGCAAGGAAGCTGGATGCAAGATAGATACTATATTAAACTGTACTGTTATTTAAGATGTAATAAAGCAGTTTGACATGAGGGA
rs772539626	chr1	ENST00000610897	73	-28	3035	C	T	27.6642	33.9355	TCTGGCAAAGAGAATACAAATGAAACCCCTTCTTTCTCTTTCCGTCCAACAACTCTGTAGAGCTCTCTGCACCCTTACCCCTTTCCACCTTTTGTATTTAATTTTAAAGTCAGTGTACTGCAAGGAAGCTGGATGCAAGATAGATACTATATTAAACTGTACTGTTATTTAAGATGTAATAAAGCAGTTTGACATGAGGGA
rs1485717096	chr1	ENST00000610897	69	-32	3035	G	T	27.6642	26.9165	TCTGGCAAAGAGAATACAAATGAAACCCCTTCTTTCTCTTTCCGTCCAACAACTCTGTAGAGCTCTCTGCACCCTTACCCCTTTCCACCTTTTGTATTTAATTTTAAAGTCAGTGTACTGCAAGGAAGCTGGATGCAAGATAGATACTATATTAAACTGTACTGTTATTTAAGATGTAATAAAGCAGTTTGACATGAGGGA
rs1038556523	chr1	ENST00000610897	67	-34	3035	C	G	27.6642	24.5667	TCTGGCAAAGAGAATACAAATGAAACCCCTTCTTTCTCTTTCCGTCCAACAACTCTGTAGAGCTCTCTGCACCCTTACCCCTTTCCACCTTTTGTATTTAATTTTAAAGTCAGTGTACTGCAAGGAAGCTGGATGCAAGATAGATACTATATTAAACTGTACTGTTATTTAAGATGTAATAAAGCAGTTTGACATGAGGGA
rs921446252	chr1	ENST00000610897	65	-36	3035	C	G	27.6642	29.007	TCTGGCAAAGAGAATACAAATGAAACCCCTTCTTTCTCTTTCCGTCCAACAACTCTGTAGAGCTCTCTGCACCCTTACCCCTTTCCACCTTTTGTATTTAATTTTAAAGTCAGTGTACTGCAAGGAAGCTGGATGCAAGATAGATACTATATTAAACTGTACTGTTATTTAAGATGTAATAAAGCAGTTTGACATGAGGGA
rs932852296	chr1	ENST00000610897	62	-39	3035	G	C	27.6642	27.6184	TCTGGCAAAGAGAATACAAATGAAACCCCTTCTTTCTCTTTCCGTCCAACAACTCTGTAGAGCTCTCTGCACCCTTACCCCTTTCCACCTTTTGTATTTAATTTTAAAGTCAGTGTACTGCAAGGAAGCTGGATGCAAGATAGATACTATATTAAACTGTACTGTTATTTAAGATGTAATAAAGCAGTTTGACATGAGGGA
rs1180504666	chr1	ENST00000610897	55	-46	3035	C	G	27.6642	35.1257	TCTGGCAAAGAGAATACAAATGAAACCCCTTCTTTCTCTTTCCGTCCAACAACTCTGTAGAGCTCTCTGCACCCTTACCCCTTTCCACCTTTTGTATTTAATTTTAAAGTCAGTGTACTGCAAGGAAGCTGGATGCAAGATAGATACTATATTAAACTGTACTGTTATTTAAGATGTAATAAAGCAGTTTGACATGAGGGA
rs939490738	chr1	ENST00000610897	49	-52	3035	A	T	27.6642	27.6184	TCTGGCAAAGAGAATACAAATGAAACCCCTTCTTTCTCTTTCCGTCCAACAACTCTGTAGAGCTCTCTGCACCCTTACCCCTTTCCACCTTTTGTATTTAATTTTAAAGTCAGTGTACTGCAAGGAAGCTGGATGCAAGATAGATACTATATTAAACTGTACTGTTATTTAAGATGTAATAAAGCAGTTTGACATGAGGGA
rs939490738	chr1	ENST00000610897	49	-52	3035	A	G	27.6642	25.2228	TCTGGCAAAGAGAATACAAATGAAACCCCTTCTTTCTCTTTCCGTCCAACAACTCTGTAGAGCTCTCTGCACCCTTACCCCTTTCCACCTTTTGTATTTAATTTTAAAGTCAGTGTACTGCAAGGAAGCTGGATGCAAGATAGATACTATATTAAACTGTACTGTTATTTAAGATGTAATAAAGCAGTTTGACATGAGGGA
rs539364356	chr1	ENST00000610897	48	-53	3035	A	T	27.6642	27.6794	TCTGGCAAAGAGAATACAAATGAAACCCCTTCTTTCTCTTTCCGTCCAACAACTCTGTAGAGCTCTCTGCACCCTTACCCCTTTCCACCTTTTGTATTTAATTTTAAAGTCAGTGTACTGCAAGGAAGCTGGATGCAAGATAGATACTATATTAAACTGTACTGTTATTTAAGATGTAATAAAGCAGTTTGACATGAGGGA
rs556024018	chr1	ENST00000610897	47	-54	3035	C	T	27.6642	27.5879	TCTGGCAAAGAGAATACAAATGAAACCCCTTCTTTCTCTTTCCGTCCAACAACTCTGTAGAGCTCTCTGCACCCTTACCCCTTTCCACCTTTTGTATTTAATTTTAAAGTCAGTGTACTGCAAGGAAGCTGGATGCAAGATAGATACTATATTAAACTGTACTGTTATTTAAGATGTAATAAAGCAGTTTGACATGAGGGA
rs1424904899	chr1	ENST00000610897	44	-57	3035	G	A	27.6642	27.5574	TCTGGCAAAGAGAATACAAATGAAACCCCTTCTTTCTCTTTCCGTCCAACAACTCTGTAGAGCTCTCTGCACCCTTACCCCTTTCCACCTTTTGTATTTAATTTTAAAGTCAGTGTACTGCAAGGAAGCTGGATGCAAGATAGATACTATATTAAACTGTACTGTTATTTAAGATGTAATAAAGCAGTTTGACATGAGGGA
rs1047313474	chr1	ENST00000610897	43	-58	3035	C	T	27.6642	28.3813	TCTGGCAAAGAGAATACAAATGAAACCCCTTCTTTCTCTTTCCGTCCAACAACTCTGTAGAGCTCTCTGCACCCTTACCCCTTTCCACCTTTTGTATTTAATTTTAAAGTCAGTGTACTGCAAGGAAGCTGGATGCAAGATAGATACTATATTAAACTGTACTGTTATTTAAGATGTAATAAAGCAGTTTGACATGAGGGA
rs1038079038	chr1	ENST00000610897	165	64	2908	A	G	18.0206	17.4637	CCAGTGTTCAGCAGCAGCGTTTGGAAAGCAGGTTCTGTGGGACCCCCCGCCCCGCCCCCCGCACTCCTTCATAGCAGCAGTAGTGGCTTCTCCATCCTGTTTTCTGCAACATTCTATACAAAACTGTGCTGTGACCTTGCGGTAGGCCTGGATCTGGCAAAGAGAATACAAATGAAACCCCTTCTTTCTCTTTCCGTCCAA
rs899478732	chr1	ENST00000610897	162	61	2908	G	A	18.0206	12.9776	CCAGTGTTCAGCAGCAGCGTTTGGAAAGCAGGTTCTGTGGGACCCCCCGCCCCGCCCCCCGCACTCCTTCATAGCAGCAGTAGTGGCTTCTCCATCCTGTTTTCTGCAACATTCTATACAAAACTGTGCTGTGACCTTGCGGTAGGCCTGGATCTGGCAAAGAGAATACAAATGAAACCCCTTCTTTCTCTTTCCGTCCAA
rs569764055	chr1	ENST00000610897	141	40	2908	G	C	18.0206	36.0107	CCAGTGTTCAGCAGCAGCGTTTGGAAAGCAGGTTCTGTGGGACCCCCCGCCCCGCCCCCCGCACTCCTTCATAGCAGCAGTAGTGGCTTCTCCATCCTGTTTTCTGCAACATTCTATACAAAACTGTGCTGTGACCTTGCGGTAGGCCTGGATCTGGCAAAGAGAATACAAATGAAACCCCTTCTTTCTCTTTCCGTCCAA
rs569764055	chr1	ENST00000610897	141	40	2908	G	A	18.0206	95.2148	CCAGTGTTCAGCAGCAGCGTTTGGAAAGCAGGTTCTGTGGGACCCCCCGCCCCGCCCCCCGCACTCCTTCATAGCAGCAGTAGTGGCTTCTCCATCCTGTTTTCTGCAACATTCTATACAAAACTGTGCTGTGACCTTGCGGTAGGCCTGGATCTGGCAAAGAGAATACAAATGAAACCCCTTCTTTCTCTTTCCGTCCAA
rs1240287386	chr1	ENST00000610897	140	39	2908	C	T	18.0206	23.1857	CCAGTGTTCAGCAGCAGCGTTTGGAAAGCAGGTTCTGTGGGACCCCCCGCCCCGCCCCCCGCACTCCTTCATAGCAGCAGTAGTGGCTTCTCCATCCTGTTTTCTGCAACATTCTATACAAAACTGTGCTGTGACCTTGCGGTAGGCCTGGATCTGGCAAAGAGAATACAAATGAAACCCCTTCTTTCTCTTTCCGTCCAA
rs763553404	chr1	ENST00000610897	132	31	2908	T	G	18.0206	58.2275	CCAGTGTTCAGCAGCAGCGTTTGGAAAGCAGGTTCTGTGGGACCCCCCGCCCCGCCCCCCGCACTCCTTCATAGCAGCAGTAGTGGCTTCTCCATCCTGTTTTCTGCAACATTCTATACAAAACTGTGCTGTGACCTTGCGGTAGGCCTGGATCTGGCAAAGAGAATACAAATGAAACCCCTTCTTTCTCTTTCCGTCCAA
rs1270394601	chr1	ENST00000610897	129	28	2908	C	T	18.0206	29.8157	CCAGTGTTCAGCAGCAGCGTTTGGAAAGCAGGTTCTGTGGGACCCCCCGCCCCGCCCCCCGCACTCCTTCATAGCAGCAGTAGTGGCTTCTCCATCCTGTTTTCTGCAACATTCTATACAAAACTGTGCTGTGACCTTGCGGTAGGCCTGGATCTGGCAAAGAGAATACAAATGAAACCCCTTCTTTCTCTTTCCGTCCAA
rs1203550287	chr1	ENST00000610897	126	25	2908	G	A	18.0206	33.432	CCAGTGTTCAGCAGCAGCGTTTGGAAAGCAGGTTCTGTGGGACCCCCCGCCCCGCCCCCCGCACTCCTTCATAGCAGCAGTAGTGGCTTCTCCATCCTGTTTTCTGCAACATTCTATACAAAACTGTGCTGTGACCTTGCGGTAGGCCTGGATCTGGCAAAGAGAATACAAATGAAACCCCTTCTTTCTCTTTCCGTCCAA
rs1332345902	chr1	ENST00000610897	123	22	2908	A	G	18.0206	32.608	CCAGTGTTCAGCAGCAGCGTTTGGAAAGCAGGTTCTGTGGGACCCCCCGCCCCGCCCCCCGCACTCCTTCATAGCAGCAGTAGTGGCTTCTCCATCCTGTTTTCTGCAACATTCTATACAAAACTGTGCTGTGACCTTGCGGTAGGCCTGGATCTGGCAAAGAGAATACAAATGAAACCCCTTCTTTCTCTTTCCGTCCAA
rs569861440	chr1	ENST00000610897	116	15	2908	A	G	18.0206	16.5253	CCAGTGTTCAGCAGCAGCGTTTGGAAAGCAGGTTCTGTGGGACCCCCCGCCCCGCCCCCCGCACTCCTTCATAGCAGCAGTAGTGGCTTCTCCATCCTGTTTTCTGCAACATTCTATACAAAACTGTGCTGTGACCTTGCGGTAGGCCTGGATCTGGCAAAGAGAATACAAATGAAACCCCTTCTTTCTCTTTCCGTCCAA
rs765851349	chr1	ENST00000610897	114	13	2908	C	T	18.0206	5.5809	CCAGTGTTCAGCAGCAGCGTTTGGAAAGCAGGTTCTGTGGGACCCCCCGCCCCGCCCCCCGCACTCCTTCATAGCAGCAGTAGTGGCTTCTCCATCCTGTTTTCTGCAACATTCTATACAAAACTGTGCTGTGACCTTGCGGTAGGCCTGGATCTGGCAAAGAGAATACAAATGAAACCCCTTCTTTCTCTTTCCGTCCAA
rs1446027279	chr1	ENST00000610897	113	12	2908	T	G	18.0206	14.7781	CCAGTGTTCAGCAGCAGCGTTTGGAAAGCAGGTTCTGTGGGACCCCCCGCCCCGCCCCCCGCACTCCTTCATAGCAGCAGTAGTGGCTTCTCCATCCTGTTTTCTGCAACATTCTATACAAAACTGTGCTGTGACCTTGCGGTAGGCCTGGATCTGGCAAAGAGAATACAAATGAAACCCCTTCTTTCTCTTTCCGTCCAA
rs1446027279	chr1	ENST00000610897	113	12	2908	T	C	18.0206	21.0266	CCAGTGTTCAGCAGCAGCGTTTGGAAAGCAGGTTCTGTGGGACCCCCCGCCCCGCCCCCCGCACTCCTTCATAGCAGCAGTAGTGGCTTCTCCATCCTGTTTTCTGCAACATTCTATACAAAACTGTGCTGTGACCTTGCGGTAGGCCTGGATCTGGCAAAGAGAATACAAATGAAACCCCTTCTTTCTCTTTCCGTCCAA
rs1282219943	chr1	ENST00000610897	112	11	2908	T	C	18.0206	13.8702	CCAGTGTTCAGCAGCAGCGTTTGGAAAGCAGGTTCTGTGGGACCCCCCGCCCCGCCCCCCGCACTCCTTCATAGCAGCAGTAGTGGCTTCTCCATCCTGTTTTCTGCAACATTCTATACAAAACTGTGCTGTGACCTTGCGGTAGGCCTGGATCTGGCAAAGAGAATACAAATGAAACCCCTTCTTTCTCTTTCCGTCCAA
rs890966861	chr1	ENST00000610897	109	8	2908	A	T	18.0206	12.6343	CCAGTGTTCAGCAGCAGCGTTTGGAAAGCAGGTTCTGTGGGACCCCCCGCCCCGCCCCCCGCACTCCTTCATAGCAGCAGTAGTGGCTTCTCCATCCTGTTTTCTGCAACATTCTATACAAAACTGTGCTGTGACCTTGCGGTAGGCCTGGATCTGGCAAAGAGAATACAAATGAAACCCCTTCTTTCTCTTTCCGTCCAA
rs1468196205	chr1	ENST00000610897	108	7	2908	A	G	18.0206	10.7956	CCAGTGTTCAGCAGCAGCGTTTGGAAAGCAGGTTCTGTGGGACCCCCCGCCCCGCCCCCCGCACTCCTTCATAGCAGCAGTAGTGGCTTCTCCATCCTGTTTTCTGCAACATTCTATACAAAACTGTGCTGTGACCTTGCGGTAGGCCTGGATCTGGCAAAGAGAATACAAATGAAACCCCTTCTTTCTCTTTCCGTCCAA
rs1468196205	chr1	ENST00000610897	108	7	2908	A	C	18.0206	4.76074	CCAGTGTTCAGCAGCAGCGTTTGGAAAGCAGGTTCTGTGGGACCCCCCGCCCCGCCCCCCGCACTCCTTCATAGCAGCAGTAGTGGCTTCTCCATCCTGTTTTCTGCAACATTCTATACAAAACTGTGCTGTGACCTTGCGGTAGGCCTGGATCTGGCAAAGAGAATACAAATGAAACCCCTTCTTTCTCTTTCCGTCCAA
rs1359247398	chr1	ENST00000610897	102	1	2908	T	A	18.0206	28.1372	CCAGTGTTCAGCAGCAGCGTTTGGAAAGCAGGTTCTGTGGGACCCCCCGCCCCGCCCCCCGCACTCCTTCATAGCAGCAGTAGTGGCTTCTCCATCCTGTTTTCTGCAACATTCTATACAAAACTGTGCTGTGACCTTGCGGTAGGCCTGGATCTGGCAAAGAGAATACAAATGAAACCCCTTCTTTCTCTTTCCGTCCAA
rs1052120307	chr1	ENST00000610897	94	-7	2908	A	C	18.0206	11.3449	CCAGTGTTCAGCAGCAGCGTTTGGAAAGCAGGTTCTGTGGGACCCCCCGCCCCGCCCCCCGCACTCCTTCATAGCAGCAGTAGTGGCTTCTCCATCCTGTTTTCTGCAACATTCTATACAAAACTGTGCTGTGACCTTGCGGTAGGCCTGGATCTGGCAAAGAGAATACAAATGAAACCCCTTCTTTCTCTTTCCGTCCAA
rs1295939227	chr1	ENST00000610897	77	-24	2908	G	A	18.0206	17.3187	CCAGTGTTCAGCAGCAGCGTTTGGAAAGCAGGTTCTGTGGGACCCCCCGCCCCGCCCCCCGCACTCCTTCATAGCAGCAGTAGTGGCTTCTCCATCCTGTTTTCTGCAACATTCTATACAAAACTGTGCTGTGACCTTGCGGTAGGCCTGGATCTGGCAAAGAGAATACAAATGAAACCCCTTCTTTCTCTTTCCGTCCAA
rs1295049603	chr1	ENST00000610897	72	-29	2908	T	C	18.0206	17.3035	CCAGTGTTCAGCAGCAGCGTTTGGAAAGCAGGTTCTGTGGGACCCCCCGCCCCGCCCCCCGCACTCCTTCATAGCAGCAGTAGTGGCTTCTCCATCCTGTTTTCTGCAACATTCTATACAAAACTGTGCTGTGACCTTGCGGTAGGCCTGGATCTGGCAAAGAGAATACAAATGAAACCCCTTCTTTCTCTTTCCGTCCAA
rs1315575421	chr1	ENST00000610897	70	-31	2908	C	T	18.0206	22.9187	CCAGTGTTCAGCAGCAGCGTTTGGAAAGCAGGTTCTGTGGGACCCCCCGCCCCGCCCCCCGCACTCCTTCATAGCAGCAGTAGTGGCTTCTCCATCCTGTTTTCTGCAACATTCTATACAAAACTGTGCTGTGACCTTGCGGTAGGCCTGGATCTGGCAAAGAGAATACAAATGAAACCCCTTCTTTCTCTTTCCGTCCAA
rs188550609	chr1	ENST00000610897	141	40	1871	T	C	2.6722	2.66647	TGAGGGCTTTGTTCATCTGGTCATCGTGTCCAAATTTCAGTCATGTTTGTAGCAAGATTTTGGAAGCATTCATATTTCCTTTTTAAAATGTATTCCTTTGTGTTCAACAGTTAATCAAAACCAGAGAGTCTAGGGCAGCCTCTCTGATGTTGTCAATGATGTAAATTCAGTCCCTGGTTTTTAATTTTCTGTCTGATGTCA
rs1343185165	chr1	ENST00000610897	140	39	1871	C	G	2.6722	2.60258	TGAGGGCTTTGTTCATCTGGTCATCGTGTCCAAATTTCAGTCATGTTTGTAGCAAGATTTTGGAAGCATTCATATTTCCTTTTTAAAATGTATTCCTTTGTGTTCAACAGTTAATCAAAACCAGAGAGTCTAGGGCAGCCTCTCTGATGTTGTCAATGATGTAAATTCAGTCCCTGGTTTTTAATTTTCTGTCTGATGTCA
rs1182284125	chr1	ENST00000610897	139	38	1871	C	T	2.6722	2.22015	TGAGGGCTTTGTTCATCTGGTCATCGTGTCCAAATTTCAGTCATGTTTGTAGCAAGATTTTGGAAGCATTCATATTTCCTTTTTAAAATGTATTCCTTTGTGTTCAACAGTTAATCAAAACCAGAGAGTCTAGGGCAGCCTCTCTGATGTTGTCAATGATGTAAATTCAGTCCCTGGTTTTTAATTTTCTGTCTGATGTCA
rs1274883129	chr1	ENST00000610897	138	37	1871	G	A	2.6722	2.67792	TGAGGGCTTTGTTCATCTGGTCATCGTGTCCAAATTTCAGTCATGTTTGTAGCAAGATTTTGGAAGCATTCATATTTCCTTTTTAAAATGTATTCCTTTGTGTTCAACAGTTAATCAAAACCAGAGAGTCTAGGGCAGCCTCTCTGATGTTGTCAATGATGTAAATTCAGTCCCTGGTTTTTAATTTTCTGTCTGATGTCA
rs926288528	chr1	ENST00000610897	135	34	1871	G	A	2.6722	2.60162	TGAGGGCTTTGTTCATCTGGTCATCGTGTCCAAATTTCAGTCATGTTTGTAGCAAGATTTTGGAAGCATTCATATTTCCTTTTTAAAATGTATTCCTTTGTGTTCAACAGTTAATCAAAACCAGAGAGTCTAGGGCAGCCTCTCTGATGTTGTCAATGATGTAAATTCAGTCCCTGGTTTTTAATTTTCTGTCTGATGTCA
rs770877291	chr1	ENST00000610897	123	22	1871	A	G	2.6722	2.66647	TGAGGGCTTTGTTCATCTGGTCATCGTGTCCAAATTTCAGTCATGTTTGTAGCAAGATTTTGGAAGCATTCATATTTCCTTTTTAAAATGTATTCCTTTGTGTTCAACAGTTAATCAAAACCAGAGAGTCTAGGGCAGCCTCTCTGATGTTGTCAATGATGTAAATTCAGTCCCTGGTTTTTAATTTTCTGTCTGATGTCA
rs1220746912	chr1	ENST00000610897	114	13	1871	A	T	2.6722	2.61688	TGAGGGCTTTGTTCATCTGGTCATCGTGTCCAAATTTCAGTCATGTTTGTAGCAAGATTTTGGAAGCATTCATATTTCCTTTTTAAAATGTATTCCTTTGTGTTCAACAGTTAATCAAAACCAGAGAGTCTAGGGCAGCCTCTCTGATGTTGTCAATGATGTAAATTCAGTCCCTGGTTTTTAATTTTCTGTCTGATGTCA
rs937732064	chr1	ENST00000610897	105	4	1871	C	G	2.6722	2.5692	TGAGGGCTTTGTTCATCTGGTCATCGTGTCCAAATTTCAGTCATGTTTGTAGCAAGATTTTGGAAGCATTCATATTTCCTTTTTAAAATGTATTCCTTTGTGTTCAACAGTTAATCAAAACCAGAGAGTCTAGGGCAGCCTCTCTGATGTTGTCAATGATGTAAATTCAGTCCCTGGTTTTTAATTTTCTGTCTGATGTCA
rs764775738	chr1	ENST00000610897	100	-1	1871	G	T	2.6722	2.01225	TGAGGGCTTTGTTCATCTGGTCATCGTGTCCAAATTTCAGTCATGTTTGTAGCAAGATTTTGGAAGCATTCATATTTCCTTTTTAAAATGTATTCCTTTGTGTTCAACAGTTAATCAAAACCAGAGAGTCTAGGGCAGCCTCTCTGATGTTGTCAATGATGTAAATTCAGTCCCTGGTTTTTAATTTTCTGTCTGATGTCA
rs368052695	chr1	ENST00000610897	91	-10	1871	T	C	2.6722	2.5444	TGAGGGCTTTGTTCATCTGGTCATCGTGTCCAAATTTCAGTCATGTTTGTAGCAAGATTTTGGAAGCATTCATATTTCCTTTTTAAAATGTATTCCTTTGTGTTCAACAGTTAATCAAAACCAGAGAGTCTAGGGCAGCCTCTCTGATGTTGTCAATGATGTAAATTCAGTCCCTGGTTTTTAATTTTCTGTCTGATGTCA
rs559711510	chr1	ENST00000610897	82	-19	1871	T	C	2.6722	4.61006	TGAGGGCTTTGTTCATCTGGTCATCGTGTCCAAATTTCAGTCATGTTTGTAGCAAGATTTTGGAAGCATTCATATTTCCTTTTTAAAATGTATTCCTTTGTGTTCAACAGTTAATCAAAACCAGAGAGTCTAGGGCAGCCTCTCTGATGTTGTCAATGATGTAAATTCAGTCCCTGGTTTTTAATTTTCTGTCTGATGTCA
rs1388970273	chr1	ENST00000610897	78	-23	1871	C	T	2.6722	2.84958	TGAGGGCTTTGTTCATCTGGTCATCGTGTCCAAATTTCAGTCATGTTTGTAGCAAGATTTTGGAAGCATTCATATTTCCTTTTTAAAATGTATTCCTTTGTGTTCAACAGTTAATCAAAACCAGAGAGTCTAGGGCAGCCTCTCTGATGTTGTCAATGATGTAAATTCAGTCCCTGGTTTTTAATTTTCTGTCTGATGTCA
rs988470291	chr1	ENST00000610897	72	-29	1871	A	G	2.6722	2.84386	TGAGGGCTTTGTTCATCTGGTCATCGTGTCCAAATTTCAGTCATGTTTGTAGCAAGATTTTGGAAGCATTCATATTTCCTTTTTAAAATGTATTCCTTTGTGTTCAACAGTTAATCAAAACCAGAGAGTCTAGGGCAGCCTCTCTGATGTTGTCAATGATGTAAATTCAGTCCCTGGTTTTTAATTTTCTGTCTGATGTCA
rs1170037328	chr1	ENST00000610897	71	-30	1871	C	T	2.6722	3.06702	TGAGGGCTTTGTTCATCTGGTCATCGTGTCCAAATTTCAGTCATGTTTGTAGCAAGATTTTGGAAGCATTCATATTTCCTTTTTAAAATGTATTCCTTTGTGTTCAACAGTTAATCAAAACCAGAGAGTCTAGGGCAGCCTCTCTGATGTTGTCAATGATGTAAATTCAGTCCCTGGTTTTTAATTTTCTGTCTGATGTCA
rs1412087722	chr1	ENST00000610897	68	-33	1871	A	C	2.6722	2.2583	TGAGGGCTTTGTTCATCTGGTCATCGTGTCCAAATTTCAGTCATGTTTGTAGCAAGATTTTGGAAGCATTCATATTTCCTTTTTAAAATGTATTCCTTTGTGTTCAACAGTTAATCAAAACCAGAGAGTCTAGGGCAGCCTCTCTGATGTTGTCAATGATGTAAATTCAGTCCCTGGTTTTTAATTTTCTGTCTGATGTCA
rs7547323	chr1	ENST00000610897	64	-37	1871	A	G	2.6722	2.88773	TGAGGGCTTTGTTCATCTGGTCATCGTGTCCAAATTTCAGTCATGTTTGTAGCAAGATTTTGGAAGCATTCATATTTCCTTTTTAAAATGTATTCCTTTGTGTTCAACAGTTAATCAAAACCAGAGAGTCTAGGGCAGCCTCTCTGATGTTGTCAATGATGTAAATTCAGTCCCTGGTTTTTAATTTTCTGTCTGATGTCA
rs752479494	chr1	ENST00000610897	58	-43	1871	T	G	2.6722	2.5692	TGAGGGCTTTGTTCATCTGGTCATCGTGTCCAAATTTCAGTCATGTTTGTAGCAAGATTTTGGAAGCATTCATATTTCCTTTTTAAAATGTATTCCTTTGTGTTCAACAGTTAATCAAAACCAGAGAGTCTAGGGCAGCCTCTCTGATGTTGTCAATGATGTAAATTCAGTCCCTGGTTTTTAATTTTCTGTCTGATGTCA
rs1416353649	chr1	ENST00000610897	149	48	1618	A	G	11.2381	11.6653	ACTTATTGCTGAAACCAAGAGCACAATTCCCATTGAGAGAAAGATCTCTGTGCTGTAAACTAAAACAAATTGTGCATTCCTTCCGGGGCCATCGTCTTTGTTTTCTTTTTTGTCTTGAATGAATTTTAAAAGGAAATATATAATAAAAATGTTAACCAGAAGGTAAACTTGAGTGTAATTGTCAGACAGACACACTTTTCC
rs1456133341	chr1	ENST00000610897	140	39	1618	A	G	11.2381	13.2446	ACTTATTGCTGAAACCAAGAGCACAATTCCCATTGAGAGAAAGATCTCTGTGCTGTAAACTAAAACAAATTGTGCATTCCTTCCGGGGCCATCGTCTTTGTTTTCTTTTTTGTCTTGAATGAATTTTAAAAGGAAATATATAATAAAAATGTTAACCAGAAGGTAAACTTGAGTGTAATTGTCAGACAGACACACTTTTCC
rs192191852	chr1	ENST00000610897	138	37	1618	A	G	11.2381	5.1403	ACTTATTGCTGAAACCAAGAGCACAATTCCCATTGAGAGAAAGATCTCTGTGCTGTAAACTAAAACAAATTGTGCATTCCTTCCGGGGCCATCGTCTTTGTTTTCTTTTTTGTCTTGAATGAATTTTAAAAGGAAATATATAATAAAAATGTTAACCAGAAGGTAAACTTGAGTGTAATTGTCAGACAGACACACTTTTCC
rs1391573017	chr1	ENST00000610897	136	35	1618	A	G	11.2381	10.3378	ACTTATTGCTGAAACCAAGAGCACAATTCCCATTGAGAGAAAGATCTCTGTGCTGTAAACTAAAACAAATTGTGCATTCCTTCCGGGGCCATCGTCTTTGTTTTCTTTTTTGTCTTGAATGAATTTTAAAAGGAAATATATAATAAAAATGTTAACCAGAAGGTAAACTTGAGTGTAATTGTCAGACAGACACACTTTTCC
rs540754530	chr1	ENST00000610897	117	16	1618	G	A	11.2381	11.3144	ACTTATTGCTGAAACCAAGAGCACAATTCCCATTGAGAGAAAGATCTCTGTGCTGTAAACTAAAACAAATTGTGCATTCCTTCCGGGGCCATCGTCTTTGTTTTCTTTTTTGTCTTGAATGAATTTTAAAAGGAAATATATAATAAAAATGTTAACCAGAAGGTAAACTTGAGTGTAATTGTCAGACAGACACACTTTTCC
rs1332250928	chr1	ENST00000610897	100	-1	1618	G	A	11.2381	11.2457	ACTTATTGCTGAAACCAAGAGCACAATTCCCATTGAGAGAAAGATCTCTGTGCTGTAAACTAAAACAAATTGTGCATTCCTTCCGGGGCCATCGTCTTTGTTTTCTTTTTTGTCTTGAATGAATTTTAAAAGGAAATATATAATAAAAATGTTAACCAGAAGGTAAACTTGAGTGTAATTGTCAGACAGACACACTTTTCC
rs1340140971	chr1	ENST00000610897	93	-8	1618	C	T	11.2381	11.5738	ACTTATTGCTGAAACCAAGAGCACAATTCCCATTGAGAGAAAGATCTCTGTGCTGTAAACTAAAACAAATTGTGCATTCCTTCCGGGGCCATCGTCTTTGTTTTCTTTTTTGTCTTGAATGAATTTTAAAAGGAAATATATAATAAAAATGTTAACCAGAAGGTAAACTTGAGTGTAATTGTCAGACAGACACACTTTTCC
rs1448980552	chr1	ENST00000610897	91	-10	1618	A	G	11.2381	11.2	ACTTATTGCTGAAACCAAGAGCACAATTCCCATTGAGAGAAAGATCTCTGTGCTGTAAACTAAAACAAATTGTGCATTCCTTCCGGGGCCATCGTCTTTGTTTTCTTTTTTGTCTTGAATGAATTTTAAAAGGAAATATATAATAAAAATGTTAACCAGAAGGTAAACTTGAGTGTAATTGTCAGACAGACACACTTTTCC
rs563835885	chr1	ENST00000610897	87	-14	1618	G	C	11.2381	12.1613	ACTTATTGCTGAAACCAAGAGCACAATTCCCATTGAGAGAAAGATCTCTGTGCTGTAAACTAAAACAAATTGTGCATTCCTTCCGGGGCCATCGTCTTTGTTTTCTTTTTTGTCTTGAATGAATTTTAAAAGGAAATATATAATAAAAATGTTAACCAGAAGGTAAACTTGAGTGTAATTGTCAGACAGACACACTTTTCC
rs1357070739	chr1	ENST00000610897	85	-16	1618	G	A	11.2381	11.1542	ACTTATTGCTGAAACCAAGAGCACAATTCCCATTGAGAGAAAGATCTCTGTGCTGTAAACTAAAACAAATTGTGCATTCCTTCCGGGGCCATCGTCTTTGTTTTCTTTTTTGTCTTGAATGAATTTTAAAAGGAAATATATAATAAAAATGTTAACCAGAAGGTAAACTTGAGTGTAATTGTCAGACAGACACACTTTTCC
rs139463001	chr1	ENST00000610897	84	-17	1618	C	T	11.2381	11.2228	ACTTATTGCTGAAACCAAGAGCACAATTCCCATTGAGAGAAAGATCTCTGTGCTGTAAACTAAAACAAATTGTGCATTCCTTCCGGGGCCATCGTCTTTGTTTTCTTTTTTGTCTTGAATGAATTTTAAAAGGAAATATATAATAAAAATGTTAACCAGAAGGTAAACTTGAGTGTAATTGTCAGACAGACACACTTTTCC
rs1244777545	chr1	ENST00000610897	72	-29	1618	G	A	11.2381	10.9177	ACTTATTGCTGAAACCAAGAGCACAATTCCCATTGAGAGAAAGATCTCTGTGCTGTAAACTAAAACAAATTGTGCATTCCTTCCGGGGCCATCGTCTTTGTTTTCTTTTTTGTCTTGAATGAATTTTAAAAGGAAATATATAATAAAAATGTTAACCAGAAGGTAAACTTGAGTGTAATTGTCAGACAGACACACTTTTCC
rs1206424609	chr1	ENST00000610897	70	-31	1618	T	C	11.2381	10.8414	ACTTATTGCTGAAACCAAGAGCACAATTCCCATTGAGAGAAAGATCTCTGTGCTGTAAACTAAAACAAATTGTGCATTCCTTCCGGGGCCATCGTCTTTGTTTTCTTTTTTGTCTTGAATGAATTTTAAAAGGAAATATATAATAAAAATGTTAACCAGAAGGTAAACTTGAGTGTAATTGTCAGACAGACACACTTTTCC
rs1441514529	chr1	ENST00000610897	57	-44	1618	A	G	11.2381	11.2991	ACTTATTGCTGAAACCAAGAGCACAATTCCCATTGAGAGAAAGATCTCTGTGCTGTAAACTAAAACAAATTGTGCATTCCTTCCGGGGCCATCGTCTTTGTTTTCTTTTTTGTCTTGAATGAATTTTAAAAGGAAATATATAATAAAAATGTTAACCAGAAGGTAAACTTGAGTGTAATTGTCAGACAGACACACTTTTCC
rs1337090504	chr1	ENST00000610897	147	46	1510	A	G	10.2348	37.5061	ATTCCAACTTGGACGCGTTACCATGAGAGCATATCCTATCCAACCGTACTAACGTGGACACCCTACACCTCCCCTCAGAACTTCAAAAGGGCAAGATCTTTTTTCCTTCACTTATTGCTGAAACCAAGAGCACAATTCCCATTGAGAGAAAGATCTCTGTGCTGTAAACTAAAACAAATTGTGCATTCCTTCCGGGGCCAT
rs1181902681	chr1	ENST00000610897	142	41	1510	T	G	10.2348	15.5792	ATTCCAACTTGGACGCGTTACCATGAGAGCATATCCTATCCAACCGTACTAACGTGGACACCCTACACCTCCCCTCAGAACTTCAAAAGGGCAAGATCTTTTTTCCTTCACTTATTGCTGAAACCAAGAGCACAATTCCCATTGAGAGAAAGATCTCTGTGCTGTAAACTAAAACAAATTGTGCATTCCTTCCGGGGCCAT
rs898485697	chr1	ENST00000610897	138	37	1510	C	G	10.2348	10.6659	ATTCCAACTTGGACGCGTTACCATGAGAGCATATCCTATCCAACCGTACTAACGTGGACACCCTACACCTCCCCTCAGAACTTCAAAAGGGCAAGATCTTTTTTCCTTCACTTATTGCTGAAACCAAGAGCACAATTCCCATTGAGAGAAAGATCTCTGTGCTGTAAACTAAAACAAATTGTGCATTCCTTCCGGGGCCAT
rs956296161	chr1	ENST00000610897	136	35	1510	T	C	10.2348	13.7329	ATTCCAACTTGGACGCGTTACCATGAGAGCATATCCTATCCAACCGTACTAACGTGGACACCCTACACCTCCCCTCAGAACTTCAAAAGGGCAAGATCTTTTTTCCTTCACTTATTGCTGAAACCAAGAGCACAATTCCCATTGAGAGAAAGATCTCTGTGCTGTAAACTAAAACAAATTGTGCATTCCTTCCGGGGCCAT
rs775479565	chr1	ENST00000610897	135	34	1510	A	T	10.2348	14.8392	ATTCCAACTTGGACGCGTTACCATGAGAGCATATCCTATCCAACCGTACTAACGTGGACACCCTACACCTCCCCTCAGAACTTCAAAAGGGCAAGATCTTTTTTCCTTCACTTATTGCTGAAACCAAGAGCACAATTCCCATTGAGAGAAAGATCTCTGTGCTGTAAACTAAAACAAATTGTGCATTCCTTCCGGGGCCAT
rs775479565	chr1	ENST00000610897	135	34	1510	A	G	10.2348	12.2147	ATTCCAACTTGGACGCGTTACCATGAGAGCATATCCTATCCAACCGTACTAACGTGGACACCCTACACCTCCCCTCAGAACTTCAAAAGGGCAAGATCTTTTTTCCTTCACTTATTGCTGAAACCAAGAGCACAATTCCCATTGAGAGAAAGATCTCTGTGCTGTAAACTAAAACAAATTGTGCATTCCTTCCGGGGCCAT
rs3203208	chr1	ENST00000610897	132	31	1510	A	C	10.2348	14.5874	ATTCCAACTTGGACGCGTTACCATGAGAGCATATCCTATCCAACCGTACTAACGTGGACACCCTACACCTCCCCTCAGAACTTCAAAAGGGCAAGATCTTTTTTCCTTCACTTATTGCTGAAACCAAGAGCACAATTCCCATTGAGAGAAAGATCTCTGTGCTGTAAACTAAAACAAATTGTGCATTCCTTCCGGGGCCAT
rs563250139	chr1	ENST00000610897	129	28	1510	A	G	10.2348	10.1814	ATTCCAACTTGGACGCGTTACCATGAGAGCATATCCTATCCAACCGTACTAACGTGGACACCCTACACCTCCCCTCAGAACTTCAAAAGGGCAAGATCTTTTTTCCTTCACTTATTGCTGAAACCAAGAGCACAATTCCCATTGAGAGAAAGATCTCTGTGCTGTAAACTAAAACAAATTGTGCATTCCTTCCGGGGCCAT
rs529197287	chr1	ENST00000610897	128	27	1510	G	C	10.2348	12.7411	ATTCCAACTTGGACGCGTTACCATGAGAGCATATCCTATCCAACCGTACTAACGTGGACACCCTACACCTCCCCTCAGAACTTCAAAAGGGCAAGATCTTTTTTCCTTCACTTATTGCTGAAACCAAGAGCACAATTCCCATTGAGAGAAAGATCTCTGTGCTGTAAACTAAAACAAATTGTGCATTCCTTCCGGGGCCAT
rs1415269935	chr1	ENST00000610897	124	23	1510	C	G	10.2348	21.5454	ATTCCAACTTGGACGCGTTACCATGAGAGCATATCCTATCCAACCGTACTAACGTGGACACCCTACACCTCCCCTCAGAACTTCAAAAGGGCAAGATCTTTTTTCCTTCACTTATTGCTGAAACCAAGAGCACAATTCCCATTGAGAGAAAGATCTCTGTGCTGTAAACTAAAACAAATTGTGCATTCCTTCCGGGGCCAT
rs1257448877	chr1	ENST00000610897	119	18	1510	T	C	10.2348	2.63405	ATTCCAACTTGGACGCGTTACCATGAGAGCATATCCTATCCAACCGTACTAACGTGGACACCCTACACCTCCCCTCAGAACTTCAAAAGGGCAAGATCTTTTTTCCTTCACTTATTGCTGAAACCAAGAGCACAATTCCCATTGAGAGAAAGATCTCTGTGCTGTAAACTAAAACAAATTGTGCATTCCTTCCGGGGCCAT
rs889955425	chr1	ENST00000610897	117	16	1510	G	A	10.2348	9.81903	ATTCCAACTTGGACGCGTTACCATGAGAGCATATCCTATCCAACCGTACTAACGTGGACACCCTACACCTCCCCTCAGAACTTCAAAAGGGCAAGATCTTTTTTCCTTCACTTATTGCTGAAACCAAGAGCACAATTCCCATTGAGAGAAAGATCTCTGTGCTGTAAACTAAAACAAATTGTGCATTCCTTCCGGGGCCAT
rs1458406683	chr1	ENST00000610897	110	9	1510	A	G	10.2348	13.9008	ATTCCAACTTGGACGCGTTACCATGAGAGCATATCCTATCCAACCGTACTAACGTGGACACCCTACACCTCCCCTCAGAACTTCAAAAGGGCAAGATCTTTTTTCCTTCACTTATTGCTGAAACCAAGAGCACAATTCCCATTGAGAGAAAGATCTCTGTGCTGTAAACTAAAACAAATTGTGCATTCCTTCCGGGGCCAT
rs1407832468	chr1	ENST00000610897	102	1	1510	T	C	10.2348	12.4207	ATTCCAACTTGGACGCGTTACCATGAGAGCATATCCTATCCAACCGTACTAACGTGGACACCCTACACCTCCCCTCAGAACTTCAAAAGGGCAAGATCTTTTTTCCTTCACTTATTGCTGAAACCAAGAGCACAATTCCCATTGAGAGAAAGATCTCTGTGCTGTAAACTAAAACAAATTGTGCATTCCTTCCGGGGCCAT
rs1287461259	chr1	ENST00000610897	98	-3	1510	C	G	10.2348	8.6441	ATTCCAACTTGGACGCGTTACCATGAGAGCATATCCTATCCAACCGTACTAACGTGGACACCCTACACCTCCCCTCAGAACTTCAAAAGGGCAAGATCTTTTTTCCTTCACTTATTGCTGAAACCAAGAGCACAATTCCCATTGAGAGAAAGATCTCTGTGCTGTAAACTAAAACAAATTGTGCATTCCTTCCGGGGCCAT
rs1351072016	chr1	ENST00000610897	182	81	1447	A	T	12.2986	9.35364	ATGGCATGGCTGTGGCGACAGGGTCCTGGGATAGCTTCCTCAAGATCTGGAACTAACGCCAGTAGCATGTGGATGCCATGGAGACTGGAAGACCATTCCAACTTGGACGCGTTACCATGAGAGCATATCCTATCCAACCGTACTAACGTGGACACCCTACACCTCCCCTCAGAACTTCAAAAGGGCAAGATCTTTTTTCCT
rs762776338	chr1	ENST00000610897	179	78	1447	A	G	12.2986	9.13239	ATGGCATGGCTGTGGCGACAGGGTCCTGGGATAGCTTCCTCAAGATCTGGAACTAACGCCAGTAGCATGTGGATGCCATGGAGACTGGAAGACCATTCCAACTTGGACGCGTTACCATGAGAGCATATCCTATCCAACCGTACTAACGTGGACACCCTACACCTCCCCTCAGAACTTCAAAAGGGCAAGATCTTTTTTCCT
rs149840053	chr1	ENST00000610897	170	69	1447	C	G	12.2986	8.01468	ATGGCATGGCTGTGGCGACAGGGTCCTGGGATAGCTTCCTCAAGATCTGGAACTAACGCCAGTAGCATGTGGATGCCATGGAGACTGGAAGACCATTCCAACTTGGACGCGTTACCATGAGAGCATATCCTATCCAACCGTACTAACGTGGACACCCTACACCTCCCCTCAGAACTTCAAAAGGGCAAGATCTTTTTTCCT
rs1272591706	chr1	ENST00000610897	167	66	1447	C	A	12.2986	24.2767	ATGGCATGGCTGTGGCGACAGGGTCCTGGGATAGCTTCCTCAAGATCTGGAACTAACGCCAGTAGCATGTGGATGCCATGGAGACTGGAAGACCATTCCAACTTGGACGCGTTACCATGAGAGCATATCCTATCCAACCGTACTAACGTGGACACCCTACACCTCCCCTCAGAACTTCAAAAGGGCAAGATCTTTTTTCCT
rs764092388	chr1	ENST00000610897	161	60	1447	A	G	12.2986	7.38525	ATGGCATGGCTGTGGCGACAGGGTCCTGGGATAGCTTCCTCAAGATCTGGAACTAACGCCAGTAGCATGTGGATGCCATGGAGACTGGAAGACCATTCCAACTTGGACGCGTTACCATGAGAGCATATCCTATCCAACCGTACTAACGTGGACACCCTACACCTCCCCTCAGAACTTCAAAAGGGCAAGATCTTTTTTCCT
rs1200681580	chr1	ENST00000610897	157	56	1447	C	T	12.2986	11.0703	ATGGCATGGCTGTGGCGACAGGGTCCTGGGATAGCTTCCTCAAGATCTGGAACTAACGCCAGTAGCATGTGGATGCCATGGAGACTGGAAGACCATTCCAACTTGGACGCGTTACCATGAGAGCATATCCTATCCAACCGTACTAACGTGGACACCCTACACCTCCCCTCAGAACTTCAAAAGGGCAAGATCTTTTTTCCT
rs1021814355	chr1	ENST00000610897	150	49	1447	G	C	12.2986	5.59235	ATGGCATGGCTGTGGCGACAGGGTCCTGGGATAGCTTCCTCAAGATCTGGAACTAACGCCAGTAGCATGTGGATGCCATGGAGACTGGAAGACCATTCCAACTTGGACGCGTTACCATGAGAGCATATCCTATCCAACCGTACTAACGTGGACACCCTACACCTCCCCTCAGAACTTCAAAAGGGCAAGATCTTTTTTCCT
rs563485121	chr1	ENST00000610897	148	47	1447	G	A	12.2986	9.24301	ATGGCATGGCTGTGGCGACAGGGTCCTGGGATAGCTTCCTCAAGATCTGGAACTAACGCCAGTAGCATGTGGATGCCATGGAGACTGGAAGACCATTCCAACTTGGACGCGTTACCATGAGAGCATATCCTATCCAACCGTACTAACGTGGACACCCTACACCTCCCCTCAGAACTTCAAAAGGGCAAGATCTTTTTTCCT
rs772959300	chr1	ENST00000610897	147	46	1447	C	T	12.2986	7.93457	ATGGCATGGCTGTGGCGACAGGGTCCTGGGATAGCTTCCTCAAGATCTGGAACTAACGCCAGTAGCATGTGGATGCCATGGAGACTGGAAGACCATTCCAACTTGGACGCGTTACCATGAGAGCATATCCTATCCAACCGTACTAACGTGGACACCCTACACCTCCCCTCAGAACTTCAAAAGGGCAAGATCTTTTTTCCT
rs979592666	chr1	ENST00000610897	143	42	1447	C	G	12.2986	16.571	ATGGCATGGCTGTGGCGACAGGGTCCTGGGATAGCTTCCTCAAGATCTGGAACTAACGCCAGTAGCATGTGGATGCCATGGAGACTGGAAGACCATTCCAACTTGGACGCGTTACCATGAGAGCATATCCTATCCAACCGTACTAACGTGGACACCCTACACCTCCCCTCAGAACTTCAAAAGGGCAAGATCTTTTTTCCT
rs1197705965	chr1	ENST00000610897	140	39	1447	G	C	12.2986	8.01086	ATGGCATGGCTGTGGCGACAGGGTCCTGGGATAGCTTCCTCAAGATCTGGAACTAACGCCAGTAGCATGTGGATGCCATGGAGACTGGAAGACCATTCCAACTTGGACGCGTTACCATGAGAGCATATCCTATCCAACCGTACTAACGTGGACACCCTACACCTCCCCTCAGAACTTCAAAAGGGCAAGATCTTTTTTCCT
rs1197705965	chr1	ENST00000610897	140	39	1447	G	A	12.2986	13.4735	ATGGCATGGCTGTGGCGACAGGGTCCTGGGATAGCTTCCTCAAGATCTGGAACTAACGCCAGTAGCATGTGGATGCCATGGAGACTGGAAGACCATTCCAACTTGGACGCGTTACCATGAGAGCATATCCTATCCAACCGTACTAACGTGGACACCCTACACCTCCCCTCAGAACTTCAAAAGGGCAAGATCTTTTTTCCT
rs751409305	chr1	ENST00000610897	139	38	1447	C	T	12.2986	13.1073	ATGGCATGGCTGTGGCGACAGGGTCCTGGGATAGCTTCCTCAAGATCTGGAACTAACGCCAGTAGCATGTGGATGCCATGGAGACTGGAAGACCATTCCAACTTGGACGCGTTACCATGAGAGCATATCCTATCCAACCGTACTAACGTGGACACCCTACACCTCCCCTCAGAACTTCAAAAGGGCAAGATCTTTTTTCCT
rs959371637	chr1	ENST00000610897	129	28	1447	C	G	12.2986	4.91714	ATGGCATGGCTGTGGCGACAGGGTCCTGGGATAGCTTCCTCAAGATCTGGAACTAACGCCAGTAGCATGTGGATGCCATGGAGACTGGAAGACCATTCCAACTTGGACGCGTTACCATGAGAGCATATCCTATCCAACCGTACTAACGTGGACACCCTACACCTCCCCTCAGAACTTCAAAAGGGCAAGATCTTTTTTCCT
rs75047691	chr1	ENST00000610897	123	22	1447	G	C	12.2986	6.29425	ATGGCATGGCTGTGGCGACAGGGTCCTGGGATAGCTTCCTCAAGATCTGGAACTAACGCCAGTAGCATGTGGATGCCATGGAGACTGGAAGACCATTCCAACTTGGACGCGTTACCATGAGAGCATATCCTATCCAACCGTACTAACGTGGACACCCTACACCTCCCCTCAGAACTTCAAAAGGGCAAGATCTTTTTTCCT
rs75047691	chr1	ENST00000610897	123	22	1447	G	A	12.2986	15.1825	ATGGCATGGCTGTGGCGACAGGGTCCTGGGATAGCTTCCTCAAGATCTGGAACTAACGCCAGTAGCATGTGGATGCCATGGAGACTGGAAGACCATTCCAACTTGGACGCGTTACCATGAGAGCATATCCTATCCAACCGTACTAACGTGGACACCCTACACCTCCCCTCAGAACTTCAAAAGGGCAAGATCTTTTTTCCT
rs989004808	chr1	ENST00000610897	111	10	1447	G	A	12.2986	11.5891	ATGGCATGGCTGTGGCGACAGGGTCCTGGGATAGCTTCCTCAAGATCTGGAACTAACGCCAGTAGCATGTGGATGCCATGGAGACTGGAAGACCATTCCAACTTGGACGCGTTACCATGAGAGCATATCCTATCCAACCGTACTAACGTGGACACCCTACACCTCCCCTCAGAACTTCAAAAGGGCAAGATCTTTTTTCCT
rs867803630	chr1	ENST00000610897	110	9	1447	C	T	12.2986	13.7329	ATGGCATGGCTGTGGCGACAGGGTCCTGGGATAGCTTCCTCAAGATCTGGAACTAACGCCAGTAGCATGTGGATGCCATGGAGACTGGAAGACCATTCCAACTTGGACGCGTTACCATGAGAGCATATCCTATCCAACCGTACTAACGTGGACACCCTACACCTCCCCTCAGAACTTCAAAAGGGCAAGATCTTTTTTCCT
rs968324066	chr1	ENST00000610897	109	8	1447	G	A	12.2986	13.176	ATGGCATGGCTGTGGCGACAGGGTCCTGGGATAGCTTCCTCAAGATCTGGAACTAACGCCAGTAGCATGTGGATGCCATGGAGACTGGAAGACCATTCCAACTTGGACGCGTTACCATGAGAGCATATCCTATCCAACCGTACTAACGTGGACACCCTACACCTCCCCTCAGAACTTCAAAAGGGCAAGATCTTTTTTCCT
rs543036574	chr1	ENST00000610897	108	7	1447	C	T	12.2986	14.267	ATGGCATGGCTGTGGCGACAGGGTCCTGGGATAGCTTCCTCAAGATCTGGAACTAACGCCAGTAGCATGTGGATGCCATGGAGACTGGAAGACCATTCCAACTTGGACGCGTTACCATGAGAGCATATCCTATCCAACCGTACTAACGTGGACACCCTACACCTCCCCTCAGAACTTCAAAAGGGCAAGATCTTTTTTCCT
rs1429310314	chr1	ENST00000610897	102	1	1447	C	T	12.2986	10.5057	ATGGCATGGCTGTGGCGACAGGGTCCTGGGATAGCTTCCTCAAGATCTGGAACTAACGCCAGTAGCATGTGGATGCCATGGAGACTGGAAGACCATTCCAACTTGGACGCGTTACCATGAGAGCATATCCTATCCAACCGTACTAACGTGGACACCCTACACCTCCCCTCAGAACTTCAAAAGGGCAAGATCTTTTTTCCT
rs1418459716	chr1	ENST00000610897	101	0	1447	A	C	12.2986	18.013	ATGGCATGGCTGTGGCGACAGGGTCCTGGGATAGCTTCCTCAAGATCTGGAACTAACGCCAGTAGCATGTGGATGCCATGGAGACTGGAAGACCATTCCAACTTGGACGCGTTACCATGAGAGCATATCCTATCCAACCGTACTAACGTGGACACCCTACACCTCCCCTCAGAACTTCAAAAGGGCAAGATCTTTTTTCCT
rs1370882251	chr1	ENST00000610897	95	-6	1447	A	G	12.2986	13.1226	ATGGCATGGCTGTGGCGACAGGGTCCTGGGATAGCTTCCTCAAGATCTGGAACTAACGCCAGTAGCATGTGGATGCCATGGAGACTGGAAGACCATTCCAACTTGGACGCGTTACCATGAGAGCATATCCTATCCAACCGTACTAACGTGGACACCCTACACCTCCCCTCAGAACTTCAAAAGGGCAAGATCTTTTTTCCT
rs889899067	chr1	ENST00000378536	43	-58	3127	C	A	0.814915	0.813961	GGTGACCGTGGCTGGCGGTCACGCCCTCAGCCCCTCCGGGCACACGTGCCGCCTGACCGGGCGACCCTTTTCAGTTCGGCAAACGTCGCTCCCTTCATTTTGGGACTGAGGCTGCAGCATTGGAACAAAAGAGCATTATTTCAATTTTTCTTTCTTTTTTTTTGTTCGTTCATTTAAACGTATATTTAGAACTGCACTTTG
rs1294643354	chr1	ENST00000378536	46	-55	3127	G	A	0.814915	0.809669	GGTGACCGTGGCTGGCGGTCACGCCCTCAGCCCCTCCGGGCACACGTGCCGCCTGACCGGGCGACCCTTTTCAGTTCGGCAAACGTCGCTCCCTTCATTTTGGGACTGAGGCTGCAGCATTGGAACAAAAGAGCATTATTTCAATTTTTCTTTCTTTTTTTTTGTTCGTTCATTTAAACGTATATTTAGAACTGCACTTTG
rs1294643354	chr1	ENST00000378536	46	-55	3127	G	T	0.814915	0.812054	GGTGACCGTGGCTGGCGGTCACGCCCTCAGCCCCTCCGGGCACACGTGCCGCCTGACCGGGCGACCCTTTTCAGTTCGGCAAACGTCGCTCCCTTCATTTTGGGACTGAGGCTGCAGCATTGGAACAAAAGAGCATTATTTCAATTTTTCTTTCTTTTTTTTTGTTCGTTCATTTAAACGTATATTTAGAACTGCACTTTG
rs372803032	chr1	ENST00000378536	50	-51	3127	C	T	0.814915	0.77343	GGTGACCGTGGCTGGCGGTCACGCCCTCAGCCCCTCCGGGCACACGTGCCGCCTGACCGGGCGACCCTTTTCAGTTCGGCAAACGTCGCTCCCTTCATTTTGGGACTGAGGCTGCAGCATTGGAACAAAAGAGCATTATTTCAATTTTTCTTTCTTTTTTTTTGTTCGTTCATTTAAACGTATATTTAGAACTGCACTTTG
rs1036613714	chr1	ENST00000378536	51	-50	3127	G	A	0.814915	0.816345	GGTGACCGTGGCTGGCGGTCACGCCCTCAGCCCCTCCGGGCACACGTGCCGCCTGACCGGGCGACCCTTTTCAGTTCGGCAAACGTCGCTCCCTTCATTTTGGGACTGAGGCTGCAGCATTGGAACAAAAGAGCATTATTTCAATTTTTCTTTCTTTTTTTTTGTTCGTTCATTTAAACGTATATTTAGAACTGCACTTTG
rs1036613714	chr1	ENST00000378536	51	-50	3127	G	C	0.814915	0.824451	GGTGACCGTGGCTGGCGGTCACGCCCTCAGCCCCTCCGGGCACACGTGCCGCCTGACCGGGCGACCCTTTTCAGTTCGGCAAACGTCGCTCCCTTCATTTTGGGACTGAGGCTGCAGCATTGGAACAAAAGAGCATTATTTCAATTTTTCTTTCTTTTTTTTTGTTCGTTCATTTAAACGTATATTTAGAACTGCACTTTG
rs1169567876	chr1	ENST00000378536	55	-46	3127	G	C	0.814915	0.74482	GGTGACCGTGGCTGGCGGTCACGCCCTCAGCCCCTCCGGGCACACGTGCCGCCTGACCGGGCGACCCTTTTCAGTTCGGCAAACGTCGCTCCCTTCATTTTGGGACTGAGGCTGCAGCATTGGAACAAAAGAGCATTATTTCAATTTTTCTTTCTTTTTTTTTGTTCGTTCATTTAAACGTATATTTAGAACTGCACTTTG
rs565907906	chr1	ENST00000378536	57	-44	3127	C	G	0.814915	0.813007	GGTGACCGTGGCTGGCGGTCACGCCCTCAGCCCCTCCGGGCACACGTGCCGCCTGACCGGGCGACCCTTTTCAGTTCGGCAAACGTCGCTCCCTTCATTTTGGGACTGAGGCTGCAGCATTGGAACAAAAGAGCATTATTTCAATTTTTCTTTCTTTTTTTTTGTTCGTTCATTTAAACGTATATTTAGAACTGCACTTTG
rs528280335	chr1	ENST00000378536	58	-43	3127	C	G	0.814915	0.813007	GGTGACCGTGGCTGGCGGTCACGCCCTCAGCCCCTCCGGGCACACGTGCCGCCTGACCGGGCGACCCTTTTCAGTTCGGCAAACGTCGCTCCCTTCATTTTGGGACTGAGGCTGCAGCATTGGAACAAAAGAGCATTATTTCAATTTTTCTTTCTTTTTTTTTGTTCGTTCATTTAAACGTATATTTAGAACTGCACTTTG
rs1328661037	chr1	ENST00000378536	62	-39	3127	C	T	0.814915	0.803471	GGTGACCGTGGCTGGCGGTCACGCCCTCAGCCCCTCCGGGCACACGTGCCGCCTGACCGGGCGACCCTTTTCAGTTCGGCAAACGTCGCTCCCTTCATTTTGGGACTGAGGCTGCAGCATTGGAACAAAAGAGCATTATTTCAATTTTTCTTTCTTTTTTTTTGTTCGTTCATTTAAACGTATATTTAGAACTGCACTTTG
rs189028750	chr1	ENST00000378536	70	-31	3127	T	C	0.814915	0.815392	GGTGACCGTGGCTGGCGGTCACGCCCTCAGCCCCTCCGGGCACACGTGCCGCCTGACCGGGCGACCCTTTTCAGTTCGGCAAACGTCGCTCCCTTCATTTTGGGACTGAGGCTGCAGCATTGGAACAAAAGAGCATTATTTCAATTTTTCTTTCTTTTTTTTTGTTCGTTCATTTAAACGTATATTTAGAACTGCACTTTG
rs1010114170	chr1	ENST00000378536	71	-30	3127	T	G	0.814915	0.830173	GGTGACCGTGGCTGGCGGTCACGCCCTCAGCCCCTCCGGGCACACGTGCCGCCTGACCGGGCGACCCTTTTCAGTTCGGCAAACGTCGCTCCCTTCATTTTGGGACTGAGGCTGCAGCATTGGAACAAAAGAGCATTATTTCAATTTTTCTTTCTTTTTTTTTGTTCGTTCATTTAAACGTATATTTAGAACTGCACTTTG
rs1043403720	chr1	ENST00000378536	77	-24	3127	C	G	0.814915	0.789642	GGTGACCGTGGCTGGCGGTCACGCCCTCAGCCCCTCCGGGCACACGTGCCGCCTGACCGGGCGACCCTTTTCAGTTCGGCAAACGTCGCTCCCTTCATTTTGGGACTGAGGCTGCAGCATTGGAACAAAAGAGCATTATTTCAATTTTTCTTTCTTTTTTTTTGTTCGTTCATTTAAACGTATATTTAGAACTGCACTTTG
rs1043403720	chr1	ENST00000378536	77	-24	3127	C	T	0.814915	0.812531	GGTGACCGTGGCTGGCGGTCACGCCCTCAGCCCCTCCGGGCACACGTGCCGCCTGACCGGGCGACCCTTTTCAGTTCGGCAAACGTCGCTCCCTTCATTTTGGGACTGAGGCTGCAGCATTGGAACAAAAGAGCATTATTTCAATTTTTCTTTCTTTTTTTTTGTTCGTTCATTTAAACGTATATTTAGAACTGCACTTTG
rs1228891386	chr1	ENST00000378536	79	-22	3127	G	A	0.814915	0.746727	GGTGACCGTGGCTGGCGGTCACGCCCTCAGCCCCTCCGGGCACACGTGCCGCCTGACCGGGCGACCCTTTTCAGTTCGGCAAACGTCGCTCCCTTCATTTTGGGACTGAGGCTGCAGCATTGGAACAAAAGAGCATTATTTCAATTTTTCTTTCTTTTTTTTTGTTCGTTCATTTAAACGTATATTTAGAACTGCACTTTG
rs778195972	chr1	ENST00000378536	80	-21	3127	C	T	0.814915	0.811577	GGTGACCGTGGCTGGCGGTCACGCCCTCAGCCCCTCCGGGCACACGTGCCGCCTGACCGGGCGACCCTTTTCAGTTCGGCAAACGTCGCTCCCTTCATTTTGGGACTGAGGCTGCAGCATTGGAACAAAAGAGCATTATTTCAATTTTTCTTTCTTTTTTTTTGTTCGTTCATTTAAACGTATATTTAGAACTGCACTTTG
rs72920922	chr1	ENST00000378536	84	-17	3127	C	T	0.814915	0.811577	GGTGACCGTGGCTGGCGGTCACGCCCTCAGCCCCTCCGGGCACACGTGCCGCCTGACCGGGCGACCCTTTTCAGTTCGGCAAACGTCGCTCCCTTCATTTTGGGACTGAGGCTGCAGCATTGGAACAAAAGAGCATTATTTCAATTTTTCTTTCTTTTTTTTTGTTCGTTCATTTAAACGTATATTTAGAACTGCACTTTG
rs1333544079	chr1	ENST00000378536	85	-16	3127	G	A	0.814915	0.812531	GGTGACCGTGGCTGGCGGTCACGCCCTCAGCCCCTCCGGGCACACGTGCCGCCTGACCGGGCGACCCTTTTCAGTTCGGCAAACGTCGCTCCCTTCATTTTGGGACTGAGGCTGCAGCATTGGAACAAAAGAGCATTATTTCAATTTTTCTTTCTTTTTTTTTGTTCGTTCATTTAAACGTATATTTAGAACTGCACTTTG
rs1245368968	chr1	ENST00000378536	87	-14	3127	C	T	0.814915	0.811577	GGTGACCGTGGCTGGCGGTCACGCCCTCAGCCCCTCCGGGCACACGTGCCGCCTGACCGGGCGACCCTTTTCAGTTCGGCAAACGTCGCTCCCTTCATTTTGGGACTGAGGCTGCAGCATTGGAACAAAAGAGCATTATTTCAATTTTTCTTTCTTTTTTTTTGTTCGTTCATTTAAACGTATATTTAGAACTGCACTTTG
rs1034081467	chr1	ENST00000378536	88	-13	3127	G	A	0.814915	0.814915	GGTGACCGTGGCTGGCGGTCACGCCCTCAGCCCCTCCGGGCACACGTGCCGCCTGACCGGGCGACCCTTTTCAGTTCGGCAAACGTCGCTCCCTTCATTTTGGGACTGAGGCTGCAGCATTGGAACAAAAGAGCATTATTTCAATTTTTCTTTCTTTTTTTTTGTTCGTTCATTTAAACGTATATTTAGAACTGCACTTTG
rs1186081827	chr1	ENST00000378536	91	-10	3127	C	G	0.814915	0.923634	GGTGACCGTGGCTGGCGGTCACGCCCTCAGCCCCTCCGGGCACACGTGCCGCCTGACCGGGCGACCCTTTTCAGTTCGGCAAACGTCGCTCCCTTCATTTTGGGACTGAGGCTGCAGCATTGGAACAAAAGAGCATTATTTCAATTTTTCTTTCTTTTTTTTTGTTCGTTCATTTAAACGTATATTTAGAACTGCACTTTG
rs1479642433	chr1	ENST00000378536	92	-9	3127	C	G	0.814915	0.808716	GGTGACCGTGGCTGGCGGTCACGCCCTCAGCCCCTCCGGGCACACGTGCCGCCTGACCGGGCGACCCTTTTCAGTTCGGCAAACGTCGCTCCCTTCATTTTGGGACTGAGGCTGCAGCATTGGAACAAAAGAGCATTATTTCAATTTTTCTTTCTTTTTTTTTGTTCGTTCATTTAAACGTATATTTAGAACTGCACTTTG
rs763124596	chr1	ENST00000378536	93	-8	3127	C	T	0.814915	0.7658	GGTGACCGTGGCTGGCGGTCACGCCCTCAGCCCCTCCGGGCACACGTGCCGCCTGACCGGGCGACCCTTTTCAGTTCGGCAAACGTCGCTCCCTTCATTTTGGGACTGAGGCTGCAGCATTGGAACAAAAGAGCATTATTTCAATTTTTCTTTCTTTTTTTTTGTTCGTTCATTTAAACGTATATTTAGAACTGCACTTTG
rs1252340600	chr1	ENST00000378536	95	-6	3127	T	A	0.814915	0.916958	GGTGACCGTGGCTGGCGGTCACGCCCTCAGCCCCTCCGGGCACACGTGCCGCCTGACCGGGCGACCCTTTTCAGTTCGGCAAACGTCGCTCCCTTCATTTTGGGACTGAGGCTGCAGCATTGGAACAAAAGAGCATTATTTCAATTTTTCTTTCTTTTTTTTTGTTCGTTCATTTAAACGTATATTTAGAACTGCACTTTG
rs1252340600	chr1	ENST00000378536	95	-6	3127	T	C	0.814915	0.938416	GGTGACCGTGGCTGGCGGTCACGCCCTCAGCCCCTCCGGGCACACGTGCCGCCTGACCGGGCGACCCTTTTCAGTTCGGCAAACGTCGCTCCCTTCATTTTGGGACTGAGGCTGCAGCATTGGAACAAAAGAGCATTATTTCAATTTTTCTTTCTTTTTTTTTGTTCGTTCATTTAAACGTATATTTAGAACTGCACTTTG
rs889184200	chr1	ENST00000378536	97	-4	3127	A	G	0.814915	0.871658	GGTGACCGTGGCTGGCGGTCACGCCCTCAGCCCCTCCGGGCACACGTGCCGCCTGACCGGGCGACCCTTTTCAGTTCGGCAAACGTCGCTCCCTTCATTTTGGGACTGAGGCTGCAGCATTGGAACAAAAGAGCATTATTTCAATTTTTCTTTCTTTTTTTTTGTTCGTTCATTTAAACGTATATTTAGAACTGCACTTTG
rs1422095793	chr1	ENST00000378536	100	-1	3127	T	C	0.814915	1.02711	GGTGACCGTGGCTGGCGGTCACGCCCTCAGCCCCTCCGGGCACACGTGCCGCCTGACCGGGCGACCCTTTTCAGTTCGGCAAACGTCGCTCCCTTCATTTTGGGACTGAGGCTGCAGCATTGGAACAAAAGAGCATTATTTCAATTTTTCTTTCTTTTTTTTTGTTCGTTCATTTAAACGTATATTTAGAACTGCACTTTG
rs574248890	chr1	ENST00000378536	102	1	3127	G	A	0.814915	0.823021	GGTGACCGTGGCTGGCGGTCACGCCCTCAGCCCCTCCGGGCACACGTGCCGCCTGACCGGGCGACCCTTTTCAGTTCGGCAAACGTCGCTCCCTTCATTTTGGGACTGAGGCTGCAGCATTGGAACAAAAGAGCATTATTTCAATTTTTCTTTCTTTTTTTTTGTTCGTTCATTTAAACGTATATTTAGAACTGCACTTTG
rs1164366896	chr1	ENST00000378536	104	3	3127	G	A	0.814915	0.822544	GGTGACCGTGGCTGGCGGTCACGCCCTCAGCCCCTCCGGGCACACGTGCCGCCTGACCGGGCGACCCTTTTCAGTTCGGCAAACGTCGCTCCCTTCATTTTGGGACTGAGGCTGCAGCATTGGAACAAAAGAGCATTATTTCAATTTTTCTTTCTTTTTTTTTGTTCGTTCATTTAAACGTATATTTAGAACTGCACTTTG
rs1459536493	chr1	ENST00000378536	107	6	3127	T	C	0.814915	0.808716	GGTGACCGTGGCTGGCGGTCACGCCCTCAGCCCCTCCGGGCACACGTGCCGCCTGACCGGGCGACCCTTTTCAGTTCGGCAAACGTCGCTCCCTTCATTTTGGGACTGAGGCTGCAGCATTGGAACAAAAGAGCATTATTTCAATTTTTCTTTCTTTTTTTTTGTTCGTTCATTTAAACGTATATTTAGAACTGCACTTTG
rs959754024	chr1	ENST00000378536	112	11	3127	C	T	0.814915	0.80204	GGTGACCGTGGCTGGCGGTCACGCCCTCAGCCCCTCCGGGCACACGTGCCGCCTGACCGGGCGACCCTTTTCAGTTCGGCAAACGTCGCTCCCTTCATTTTGGGACTGAGGCTGCAGCATTGGAACAAAAGAGCATTATTTCAATTTTTCTTTCTTTTTTTTTGTTCGTTCATTTAAACGTATATTTAGAACTGCACTTTG
rs1008036701	chr1	ENST00000378536	116	15	3127	A	G	0.814915	0.781059	GGTGACCGTGGCTGGCGGTCACGCCCTCAGCCCCTCCGGGCACACGTGCCGCCTGACCGGGCGACCCTTTTCAGTTCGGCAAACGTCGCTCCCTTCATTTTGGGACTGAGGCTGCAGCATTGGAACAAAAGAGCATTATTTCAATTTTTCTTTCTTTTTTTTTGTTCGTTCATTTAAACGTATATTTAGAACTGCACTTTG
rs537307135	chr1	ENST00000378536	120	19	3127	T	C	0.814915	0.808716	GGTGACCGTGGCTGGCGGTCACGCCCTCAGCCCCTCCGGGCACACGTGCCGCCTGACCGGGCGACCCTTTTCAGTTCGGCAAACGTCGCTCCCTTCATTTTGGGACTGAGGCTGCAGCATTGGAACAAAAGAGCATTATTTCAATTTTTCTTTCTTTTTTTTTGTTCGTTCATTTAAACGTATATTTAGAACTGCACTTTG
rs1040463287	chr1	ENST00000378536	121	20	3127	T	G	0.814915	0.82922	GGTGACCGTGGCTGGCGGTCACGCCCTCAGCCCCTCCGGGCACACGTGCCGCCTGACCGGGCGACCCTTTTCAGTTCGGCAAACGTCGCTCCCTTCATTTTGGGACTGAGGCTGCAGCATTGGAACAAAAGAGCATTATTTCAATTTTTCTTTCTTTTTTTTTGTTCGTTCATTTAAACGTATATTTAGAACTGCACTTTG
rs115194060	chr1	ENST00000378536	128	27	3127	A	G	0.814915	0.921249	GGTGACCGTGGCTGGCGGTCACGCCCTCAGCCCCTCCGGGCACACGTGCCGCCTGACCGGGCGACCCTTTTCAGTTCGGCAAACGTCGCTCCCTTCATTTTGGGACTGAGGCTGCAGCATTGGAACAAAAGAGCATTATTTCAATTTTTCTTTCTTTTTTTTTGTTCGTTCATTTAAACGTATATTTAGAACTGCACTTTG
rs1227470301	chr1	ENST00000378536	131	30	3127	G	A	0.814915	0.796318	GGTGACCGTGGCTGGCGGTCACGCCCTCAGCCCCTCCGGGCACACGTGCCGCCTGACCGGGCGACCCTTTTCAGTTCGGCAAACGTCGCTCCCTTCATTTTGGGACTGAGGCTGCAGCATTGGAACAAAAGAGCATTATTTCAATTTTTCTTTCTTTTTTTTTGTTCGTTCATTTAAACGTATATTTAGAACTGCACTTTG
rs1290188603	chr1	ENST00000378536	133	32	3127	G	A	0.814915	0.813484	GGTGACCGTGGCTGGCGGTCACGCCCTCAGCCCCTCCGGGCACACGTGCCGCCTGACCGGGCGACCCTTTTCAGTTCGGCAAACGTCGCTCCCTTCATTTTGGGACTGAGGCTGCAGCATTGGAACAAAAGAGCATTATTTCAATTTTTCTTTCTTTTTTTTTGTTCGTTCATTTAAACGTATATTTAGAACTGCACTTTG
rs1252656934	chr1	ENST00000378536	30	-71	4810	T	G	4.88663	4.92096	CCGCTGTGTGGGCTGCTGACTCCTCTGTGTGTGAGGCCCTTCATCTAAGTGATTGTGTATTCAGTTTAATTCTCATTATATTTCTATACTGAAAGAAGATTTTTAACGAAGGGAAAAACAACAGCAATAACATTCATATCTCTGGAGCAGCTAACTCATACACGTAATGTCTGCTTTTCGTACAGAACTAGCCAATGTAAA
rs1311879997	chr1	ENST00000378536	38	-63	4810	C	T	4.88663	9.99832	CCGCTGTGTGGGCTGCTGACTCCTCTGTGTGTGAGGCCCTTCATCTAAGTGATTGTGTATTCAGTTTAATTCTCATTATATTTCTATACTGAAAGAAGATTTTTAACGAAGGGAAAAACAACAGCAATAACATTCATATCTCTGGAGCAGCTAACTCATACACGTAATGTCTGCTTTTCGTACAGAACTAGCCAATGTAAA
rs1234036493	chr1	ENST00000378536	43	-58	4810	A	G	4.88663	5.03159	CCGCTGTGTGGGCTGCTGACTCCTCTGTGTGTGAGGCCCTTCATCTAAGTGATTGTGTATTCAGTTTAATTCTCATTATATTTCTATACTGAAAGAAGATTTTTAACGAAGGGAAAAACAACAGCAATAACATTCATATCTCTGGAGCAGCTAACTCATACACGTAATGTCTGCTTTTCGTACAGAACTAGCCAATGTAAA
rs777369951	chr1	ENST00000378536	57	-44	4810	G	A	4.88663	4.92477	CCGCTGTGTGGGCTGCTGACTCCTCTGTGTGTGAGGCCCTTCATCTAAGTGATTGTGTATTCAGTTTAATTCTCATTATATTTCTATACTGAAAGAAGATTTTTAACGAAGGGAAAAACAACAGCAATAACATTCATATCTCTGGAGCAGCTAACTCATACACGTAATGTCTGCTTTTCGTACAGAACTAGCCAATGTAAA
rs1265148540	chr1	ENST00000378536	62	-39	4810	C	T	4.88663	4.59671	CCGCTGTGTGGGCTGCTGACTCCTCTGTGTGTGAGGCCCTTCATCTAAGTGATTGTGTATTCAGTTTAATTCTCATTATATTTCTATACTGAAAGAAGATTTTTAACGAAGGGAAAAACAACAGCAATAACATTCATATCTCTGGAGCAGCTAACTCATACACGTAATGTCTGCTTTTCGTACAGAACTAGCCAATGTAAA
rs554516592	chr1	ENST00000378536	63	-38	4810	A	G	4.88663	5.0354	CCGCTGTGTGGGCTGCTGACTCCTCTGTGTGTGAGGCCCTTCATCTAAGTGATTGTGTATTCAGTTTAATTCTCATTATATTTCTATACTGAAAGAAGATTTTTAACGAAGGGAAAAACAACAGCAATAACATTCATATCTCTGGAGCAGCTAACTCATACACGTAATGTCTGCTTTTCGTACAGAACTAGCCAATGTAAA
rs537756711	chr1	ENST00000378536	76	-25	4810	T	C	4.88663	5.97763	CCGCTGTGTGGGCTGCTGACTCCTCTGTGTGTGAGGCCCTTCATCTAAGTGATTGTGTATTCAGTTTAATTCTCATTATATTTCTATACTGAAAGAAGATTTTTAACGAAGGGAAAAACAACAGCAATAACATTCATATCTCTGGAGCAGCTAACTCATACACGTAATGTCTGCTTTTCGTACAGAACTAGCCAATGTAAA
rs1171324846	chr1	ENST00000378536	77	-24	4810	T	C	4.88663	6.91605	CCGCTGTGTGGGCTGCTGACTCCTCTGTGTGTGAGGCCCTTCATCTAAGTGATTGTGTATTCAGTTTAATTCTCATTATATTTCTATACTGAAAGAAGATTTTTAACGAAGGGAAAAACAACAGCAATAACATTCATATCTCTGGAGCAGCTAACTCATACACGTAATGTCTGCTTTTCGTACAGAACTAGCCAATGTAAA
rs574569241	chr1	ENST00000378536	78	-23	4810	A	C	4.88663	7.17926	CCGCTGTGTGGGCTGCTGACTCCTCTGTGTGTGAGGCCCTTCATCTAAGTGATTGTGTATTCAGTTTAATTCTCATTATATTTCTATACTGAAAGAAGATTTTTAACGAAGGGAAAAACAACAGCAATAACATTCATATCTCTGGAGCAGCTAACTCATACACGTAATGTCTGCTTTTCGTACAGAACTAGCCAATGTAAA
rs947734479	chr1	ENST00000378536	85	-16	4810	T	C	4.88663	5.19943	CCGCTGTGTGGGCTGCTGACTCCTCTGTGTGTGAGGCCCTTCATCTAAGTGATTGTGTATTCAGTTTAATTCTCATTATATTTCTATACTGAAAGAAGATTTTTAACGAAGGGAAAAACAACAGCAATAACATTCATATCTCTGGAGCAGCTAACTCATACACGTAATGTCTGCTTTTCGTACAGAACTAGCCAATGTAAA
rs1463880465	chr1	ENST00000378536	86	-15	4810	A	T	4.88663	3.91197	CCGCTGTGTGGGCTGCTGACTCCTCTGTGTGTGAGGCCCTTCATCTAAGTGATTGTGTATTCAGTTTAATTCTCATTATATTTCTATACTGAAAGAAGATTTTTAACGAAGGGAAAAACAACAGCAATAACATTCATATCTCTGGAGCAGCTAACTCATACACGTAATGTCTGCTTTTCGTACAGAACTAGCCAATGTAAA
rs981017309	chr1	ENST00000378536	87	-14	4810	T	C	4.88663	5.69916	CCGCTGTGTGGGCTGCTGACTCCTCTGTGTGTGAGGCCCTTCATCTAAGTGATTGTGTATTCAGTTTAATTCTCATTATATTTCTATACTGAAAGAAGATTTTTAACGAAGGGAAAAACAACAGCAATAACATTCATATCTCTGGAGCAGCTAACTCATACACGTAATGTCTGCTTTTCGTACAGAACTAGCCAATGTAAA
rs1248978617	chr1	ENST00000378536	90	-11	4810	T	G	4.88663	6.30188	CCGCTGTGTGGGCTGCTGACTCCTCTGTGTGTGAGGCCCTTCATCTAAGTGATTGTGTATTCAGTTTAATTCTCATTATATTTCTATACTGAAAGAAGATTTTTAACGAAGGGAAAAACAACAGCAATAACATTCATATCTCTGGAGCAGCTAACTCATACACGTAATGTCTGCTTTTCGTACAGAACTAGCCAATGTAAA
rs1292914734	chr1	ENST00000378536	93	-8	4810	A	G	4.88663	6.30188	CCGCTGTGTGGGCTGCTGACTCCTCTGTGTGTGAGGCCCTTCATCTAAGTGATTGTGTATTCAGTTTAATTCTCATTATATTTCTATACTGAAAGAAGATTTTTAACGAAGGGAAAAACAACAGCAATAACATTCATATCTCTGGAGCAGCTAACTCATACACGTAATGTCTGCTTTTCGTACAGAACTAGCCAATGTAAA
rs1218663888	chr1	ENST00000378536	95	-6	4810	G	T	4.88663	5.50842	CCGCTGTGTGGGCTGCTGACTCCTCTGTGTGTGAGGCCCTTCATCTAAGTGATTGTGTATTCAGTTTAATTCTCATTATATTTCTATACTGAAAGAAGATTTTTAACGAAGGGAAAAACAACAGCAATAACATTCATATCTCTGGAGCAGCTAACTCATACACGTAATGTCTGCTTTTCGTACAGAACTAGCCAATGTAAA
rs1259327915	chr1	ENST00000378536	97	-4	4810	A	T	4.88663	5.26428	CCGCTGTGTGGGCTGCTGACTCCTCTGTGTGTGAGGCCCTTCATCTAAGTGATTGTGTATTCAGTTTAATTCTCATTATATTTCTATACTGAAAGAAGATTTTTAACGAAGGGAAAAACAACAGCAATAACATTCATATCTCTGGAGCAGCTAACTCATACACGTAATGTCTGCTTTTCGTACAGAACTAGCCAATGTAAA
rs868820061	chr1	ENST00000378536	98	-3	4810	G	A	4.88663	4.71497	CCGCTGTGTGGGCTGCTGACTCCTCTGTGTGTGAGGCCCTTCATCTAAGTGATTGTGTATTCAGTTTAATTCTCATTATATTTCTATACTGAAAGAAGATTTTTAACGAAGGGAAAAACAACAGCAATAACATTCATATCTCTGGAGCAGCTAACTCATACACGTAATGTCTGCTTTTCGTACAGAACTAGCCAATGTAAA
rs1012006847	chr1	ENST00000378536	100	-1	4810	T	C	4.88663	5.70679	CCGCTGTGTGGGCTGCTGACTCCTCTGTGTGTGAGGCCCTTCATCTAAGTGATTGTGTATTCAGTTTAATTCTCATTATATTTCTATACTGAAAGAAGATTTTTAACGAAGGGAAAAACAACAGCAATAACATTCATATCTCTGGAGCAGCTAACTCATACACGTAATGTCTGCTTTTCGTACAGAACTAGCCAATGTAAA
rs746546176	chr1	ENST00000378536	107	6	4810	C	T	4.88663	5.03922	CCGCTGTGTGGGCTGCTGACTCCTCTGTGTGTGAGGCCCTTCATCTAAGTGATTGTGTATTCAGTTTAATTCTCATTATATTTCTATACTGAAAGAAGATTTTTAACGAAGGGAAAAACAACAGCAATAACATTCATATCTCTGGAGCAGCTAACTCATACACGTAATGTCTGCTTTTCGTACAGAACTAGCCAATGTAAA
rs1265213174	chr1	ENST00000378536	108	7	4810	G	A	4.88663	6.10352	CCGCTGTGTGGGCTGCTGACTCCTCTGTGTGTGAGGCCCTTCATCTAAGTGATTGTGTATTCAGTTTAATTCTCATTATATTTCTATACTGAAAGAAGATTTTTAACGAAGGGAAAAACAACAGCAATAACATTCATATCTCTGGAGCAGCTAACTCATACACGTAATGTCTGCTTTTCGTACAGAACTAGCCAATGTAAA
rs1193144969	chr1	ENST00000378536	116	15	4810	A	G	4.88663	4.95148	CCGCTGTGTGGGCTGCTGACTCCTCTGTGTGTGAGGCCCTTCATCTAAGTGATTGTGTATTCAGTTTAATTCTCATTATATTTCTATACTGAAAGAAGATTTTTAACGAAGGGAAAAACAACAGCAATAACATTCATATCTCTGGAGCAGCTAACTCATACACGTAATGTCTGCTTTTCGTACAGAACTAGCCAATGTAAA
rs1023105943	chr1	ENST00000378536	119	18	4810	C	T	4.88663	4.99344	CCGCTGTGTGGGCTGCTGACTCCTCTGTGTGTGAGGCCCTTCATCTAAGTGATTGTGTATTCAGTTTAATTCTCATTATATTTCTATACTGAAAGAAGATTTTTAACGAAGGGAAAAACAACAGCAATAACATTCATATCTCTGGAGCAGCTAACTCATACACGTAATGTCTGCTTTTCGTACAGAACTAGCCAATGTAAA
rs1279541920	chr1	ENST00000378536	52	-49	4956	C	T	1.08433	1.07288	AGCAATAACATTCATATCTCTGGAGCAGCTAACTCATACACGTAATGTCTGCTTTTCGTACAGAACTAGCCAATGTAAAAACAGTTCACCTGTAAATACTTTTTCCTTTTTCACCGTTGTATTATACATGTATATGCTGGGTCCTTTTTCAGAAACTCTTTTCTTACCTGAGAGTTGTCTTGTTTTCTGGGCTGTTTTTAA
rs1342999675	chr1	ENST00000378536	53	-48	4956	T	G	1.08433	1.091	AGCAATAACATTCATATCTCTGGAGCAGCTAACTCATACACGTAATGTCTGCTTTTCGTACAGAACTAGCCAATGTAAAAACAGTTCACCTGTAAATACTTTTTCCTTTTTCACCGTTGTATTATACATGTATATGCTGGGTCCTTTTTCAGAAACTCTTTTCTTACCTGAGAGTTGTCTTGTTTTCTGGGCTGTTTTTAA
rs1159848032	chr1	ENST00000378536	57	-44	4956	C	T	1.08433	1.07956	AGCAATAACATTCATATCTCTGGAGCAGCTAACTCATACACGTAATGTCTGCTTTTCGTACAGAACTAGCCAATGTAAAAACAGTTCACCTGTAAATACTTTTTCCTTTTTCACCGTTGTATTATACATGTATATGCTGGGTCCTTTTTCAGAAACTCTTTTCTTACCTGAGAGTTGTCTTGTTTTCTGGGCTGTTTTTAA
rs532247242	chr1	ENST00000378536	58	-43	4956	G	C	1.08433	1.08528	AGCAATAACATTCATATCTCTGGAGCAGCTAACTCATACACGTAATGTCTGCTTTTCGTACAGAACTAGCCAATGTAAAAACAGTTCACCTGTAAATACTTTTTCCTTTTTCACCGTTGTATTATACATGTATATGCTGGGTCCTTTTTCAGAAACTCTTTTCTTACCTGAGAGTTGTCTTGTTTTCTGGGCTGTTTTTAA
rs941429790	chr1	ENST00000378536	63	-38	4956	G	C	1.08433	1.07241	AGCAATAACATTCATATCTCTGGAGCAGCTAACTCATACACGTAATGTCTGCTTTTCGTACAGAACTAGCCAATGTAAAAACAGTTCACCTGTAAATACTTTTTCCTTTTTCACCGTTGTATTATACATGTATATGCTGGGTCCTTTTTCAGAAACTCTTTTCTTACCTGAGAGTTGTCTTGTTTTCTGGGCTGTTTTTAA
rs928904622	chr1	ENST00000378536	65	-36	4956	A	T	1.08433	1.09959	AGCAATAACATTCATATCTCTGGAGCAGCTAACTCATACACGTAATGTCTGCTTTTCGTACAGAACTAGCCAATGTAAAAACAGTTCACCTGTAAATACTTTTTCCTTTTTCACCGTTGTATTATACATGTATATGCTGGGTCCTTTTTCAGAAACTCTTTTCTTACCTGAGAGTTGTCTTGTTTTCTGGGCTGTTTTTAA
rs950733417	chr1	ENST00000378536	68	-33	4956	A	G	1.08433	1.15967	AGCAATAACATTCATATCTCTGGAGCAGCTAACTCATACACGTAATGTCTGCTTTTCGTACAGAACTAGCCAATGTAAAAACAGTTCACCTGTAAATACTTTTTCCTTTTTCACCGTTGTATTATACATGTATATGCTGGGTCCTTTTTCAGAAACTCTTTTCTTACCTGAGAGTTGTCTTGTTTTCTGGGCTGTTTTTAA
rs1259222201	chr1	ENST00000378536	71	-30	4956	C	T	1.08433	1.08385	AGCAATAACATTCATATCTCTGGAGCAGCTAACTCATACACGTAATGTCTGCTTTTCGTACAGAACTAGCCAATGTAAAAACAGTTCACCTGTAAATACTTTTTCCTTTTTCACCGTTGTATTATACATGTATATGCTGGGTCCTTTTTCAGAAACTCTTTTCTTACCTGAGAGTTGTCTTGTTTTCTGGGCTGTTTTTAA
rs545411729	chr1	ENST00000378536	73	-28	4956	A	G	1.08433	1.10054	AGCAATAACATTCATATCTCTGGAGCAGCTAACTCATACACGTAATGTCTGCTTTTCGTACAGAACTAGCCAATGTAAAAACAGTTCACCTGTAAATACTTTTTCCTTTTTCACCGTTGTATTATACATGTATATGCTGGGTCCTTTTTCAGAAACTCTTTTCTTACCTGAGAGTTGTCTTGTTTTCTGGGCTGTTTTTAA
rs1217511308	chr1	ENST00000378536	79	-22	4956	A	G	1.08433	1.08671	AGCAATAACATTCATATCTCTGGAGCAGCTAACTCATACACGTAATGTCTGCTTTTCGTACAGAACTAGCCAATGTAAAAACAGTTCACCTGTAAATACTTTTTCCTTTTTCACCGTTGTATTATACATGTATATGCTGGGTCCTTTTTCAGAAACTCTTTTCTTACCTGAGAGTTGTCTTGTTTTCTGGGCTGTTTTTAA
rs1474226039	chr1	ENST00000378536	88	-13	4956	A	G	1.08433	1.091	AGCAATAACATTCATATCTCTGGAGCAGCTAACTCATACACGTAATGTCTGCTTTTCGTACAGAACTAGCCAATGTAAAAACAGTTCACCTGTAAATACTTTTTCCTTTTTCACCGTTGTATTATACATGTATATGCTGGGTCCTTTTTCAGAAACTCTTTTCTTACCTGAGAGTTGTCTTGTTTTCTGGGCTGTTTTTAA
rs1367162734	chr1	ENST00000378536	92	-9	4956	G	A	1.08433	1.20735	AGCAATAACATTCATATCTCTGGAGCAGCTAACTCATACACGTAATGTCTGCTTTTCGTACAGAACTAGCCAATGTAAAAACAGTTCACCTGTAAATACTTTTTCCTTTTTCACCGTTGTATTATACATGTATATGCTGGGTCCTTTTTCAGAAACTCTTTTCTTACCTGAGAGTTGTCTTGTTTTCTGGGCTGTTTTTAA
rs1181238892	chr1	ENST00000378536	99	-2	4956	C	G	1.08433	1.5564	AGCAATAACATTCATATCTCTGGAGCAGCTAACTCATACACGTAATGTCTGCTTTTCGTACAGAACTAGCCAATGTAAAAACAGTTCACCTGTAAATACTTTTTCCTTTTTCACCGTTGTATTATACATGTATATGCTGGGTCCTTTTTCAGAAACTCTTTTCTTACCTGAGAGTTGTCTTGTTTTCTGGGCTGTTTTTAA
rs1387569028	chr1	ENST00000378536	105	4	4956	C	A	1.08433	1.60217	AGCAATAACATTCATATCTCTGGAGCAGCTAACTCATACACGTAATGTCTGCTTTTCGTACAGAACTAGCCAATGTAAAAACAGTTCACCTGTAAATACTTTTTCCTTTTTCACCGTTGTATTATACATGTATATGCTGGGTCCTTTTTCAGAAACTCTTTTCTTACCTGAGAGTTGTCTTGTTTTCTGGGCTGTTTTTAA
rs1387569028	chr1	ENST00000378536	105	4	4956	C	T	1.08433	0.741005	AGCAATAACATTCATATCTCTGGAGCAGCTAACTCATACACGTAATGTCTGCTTTTCGTACAGAACTAGCCAATGTAAAAACAGTTCACCTGTAAATACTTTTTCCTTTTTCACCGTTGTATTATACATGTATATGCTGGGTCCTTTTTCAGAAACTCTTTTCTTACCTGAGAGTTGTCTTGTTTTCTGGGCTGTTTTTAA
rs1425388353	chr1	ENST00000378536	106	5	4956	C	T	1.08433	0.695229	AGCAATAACATTCATATCTCTGGAGCAGCTAACTCATACACGTAATGTCTGCTTTTCGTACAGAACTAGCCAATGTAAAAACAGTTCACCTGTAAATACTTTTTCCTTTTTCACCGTTGTATTATACATGTATATGCTGGGTCCTTTTTCAGAAACTCTTTTCTTACCTGAGAGTTGTCTTGTTTTCTGGGCTGTTTTTAA
rs1156633321	chr1	ENST00000378536	109	8	4956	T	C	1.08433	1.75285	AGCAATAACATTCATATCTCTGGAGCAGCTAACTCATACACGTAATGTCTGCTTTTCGTACAGAACTAGCCAATGTAAAAACAGTTCACCTGTAAATACTTTTTCCTTTTTCACCGTTGTATTATACATGTATATGCTGGGTCCTTTTTCAGAAACTCTTTTCTTACCTGAGAGTTGTCTTGTTTTCTGGGCTGTTTTTAA
rs1344311938	chr1	ENST00000378536	112	11	4956	C	T	1.08433	0.935555	AGCAATAACATTCATATCTCTGGAGCAGCTAACTCATACACGTAATGTCTGCTTTTCGTACAGAACTAGCCAATGTAAAAACAGTTCACCTGTAAATACTTTTTCCTTTTTCACCGTTGTATTATACATGTATATGCTGGGTCCTTTTTCAGAAACTCTTTTCTTACCTGAGAGTTGTCTTGTTTTCTGGGCTGTTTTTAA
rs1038490112	chr1	ENST00000378536	114	13	4956	C	T	1.08433	1.1611	AGCAATAACATTCATATCTCTGGAGCAGCTAACTCATACACGTAATGTCTGCTTTTCGTACAGAACTAGCCAATGTAAAAACAGTTCACCTGTAAATACTTTTTCCTTTTTCACCGTTGTATTATACATGTATATGCTGGGTCCTTTTTCAGAAACTCTTTTCTTACCTGAGAGTTGTCTTGTTTTCTGGGCTGTTTTTAA
rs562464926	chr1	ENST00000378536	115	14	4956	C	T	1.08433	1.08624	AGCAATAACATTCATATCTCTGGAGCAGCTAACTCATACACGTAATGTCTGCTTTTCGTACAGAACTAGCCAATGTAAAAACAGTTCACCTGTAAATACTTTTTCCTTTTTCACCGTTGTATTATACATGTATATGCTGGGTCCTTTTTCAGAAACTCTTTTCTTACCTGAGAGTTGTCTTGTTTTCTGGGCTGTTTTTAA
rs531309400	chr1	ENST00000378536	116	15	4956	G	A	1.08433	1.09625	AGCAATAACATTCATATCTCTGGAGCAGCTAACTCATACACGTAATGTCTGCTTTTCGTACAGAACTAGCCAATGTAAAAACAGTTCACCTGTAAATACTTTTTCCTTTTTCACCGTTGTATTATACATGTATATGCTGGGTCCTTTTTCAGAAACTCTTTTCTTACCTGAGAGTTGTCTTGTTTTCTGGGCTGTTTTTAA
rs866043095	chr1	ENST00000378536	118	17	4956	T	C	1.08433	1.17016	AGCAATAACATTCATATCTCTGGAGCAGCTAACTCATACACGTAATGTCTGCTTTTCGTACAGAACTAGCCAATGTAAAAACAGTTCACCTGTAAATACTTTTTCCTTTTTCACCGTTGTATTATACATGTATATGCTGGGTCCTTTTTCAGAAACTCTTTTCTTACCTGAGAGTTGTCTTGTTTTCTGGGCTGTTTTTAA
rs548263163	chr1	ENST00000378536	119	18	4956	G	A	1.08433	1.09768	AGCAATAACATTCATATCTCTGGAGCAGCTAACTCATACACGTAATGTCTGCTTTTCGTACAGAACTAGCCAATGTAAAAACAGTTCACCTGTAAATACTTTTTCCTTTTTCACCGTTGTATTATACATGTATATGCTGGGTCCTTTTTCAGAAACTCTTTTCTTACCTGAGAGTTGTCTTGTTTTCTGGGCTGTTTTTAA
rs1230451156	chr1	ENST00000378536	124	23	4956	A	G	1.08433	1.11294	AGCAATAACATTCATATCTCTGGAGCAGCTAACTCATACACGTAATGTCTGCTTTTCGTACAGAACTAGCCAATGTAAAAACAGTTCACCTGTAAATACTTTTTCCTTTTTCACCGTTGTATTATACATGTATATGCTGGGTCCTTTTTCAGAAACTCTTTTCTTACCTGAGAGTTGTCTTGTTTTCTGGGCTGTTTTTAA
rs1305291046	chr1	ENST00000378536	125	24	4956	T	C	1.08433	1.16539	AGCAATAACATTCATATCTCTGGAGCAGCTAACTCATACACGTAATGTCTGCTTTTCGTACAGAACTAGCCAATGTAAAAACAGTTCACCTGTAAATACTTTTTCCTTTTTCACCGTTGTATTATACATGTATATGCTGGGTCCTTTTTCAGAAACTCTTTTCTTACCTGAGAGTTGTCTTGTTTTCTGGGCTGTTTTTAA
rs921758756	chr1	ENST00000378536	126	25	4956	A	T	1.08433	1.13201	AGCAATAACATTCATATCTCTGGAGCAGCTAACTCATACACGTAATGTCTGCTTTTCGTACAGAACTAGCCAATGTAAAAACAGTTCACCTGTAAATACTTTTTCCTTTTTCACCGTTGTATTATACATGTATATGCTGGGTCCTTTTTCAGAAACTCTTTTCTTACCTGAGAGTTGTCTTGTTTTCTGGGCTGTTTTTAA
rs1241152047	chr1	ENST00000378536	127	26	4956	C	T	1.08433	1.21021	AGCAATAACATTCATATCTCTGGAGCAGCTAACTCATACACGTAATGTCTGCTTTTCGTACAGAACTAGCCAATGTAAAAACAGTTCACCTGTAAATACTTTTTCCTTTTTCACCGTTGTATTATACATGTATATGCTGGGTCCTTTTTCAGAAACTCTTTTCTTACCTGAGAGTTGTCTTGTTTTCTGGGCTGTTTTTAA
rs890382969	chr1	ENST00000378536	128	27	4956	A	G	1.08433	1.24598	AGCAATAACATTCATATCTCTGGAGCAGCTAACTCATACACGTAATGTCTGCTTTTCGTACAGAACTAGCCAATGTAAAAACAGTTCACCTGTAAATACTTTTTCCTTTTTCACCGTTGTATTATACATGTATATGCTGGGTCCTTTTTCAGAAACTCTTTTCTTACCTGAGAGTTGTCTTGTTTTCTGGGCTGTTTTTAA
rs890382969	chr1	ENST00000378536	128	27	4956	A	T	1.08433	1.1673	AGCAATAACATTCATATCTCTGGAGCAGCTAACTCATACACGTAATGTCTGCTTTTCGTACAGAACTAGCCAATGTAAAAACAGTTCACCTGTAAATACTTTTTCCTTTTTCACCGTTGTATTATACATGTATATGCTGGGTCCTTTTTCAGAAACTCTTTTCTTACCTGAGAGTTGTCTTGTTTTCTGGGCTGTTTTTAA
rs756578214	chr1	ENST00000378536	129	28	4956	T	C	1.08433	1.09959	AGCAATAACATTCATATCTCTGGAGCAGCTAACTCATACACGTAATGTCTGCTTTTCGTACAGAACTAGCCAATGTAAAAACAGTTCACCTGTAAATACTTTTTCCTTTTTCACCGTTGTATTATACATGTATATGCTGGGTCCTTTTTCAGAAACTCTTTTCTTACCTGAGAGTTGTCTTGTTTTCTGGGCTGTTTTTAA
rs1319307639	chr1	ENST00000378536	131	30	4956	T	C	1.08433	1.11294	AGCAATAACATTCATATCTCTGGAGCAGCTAACTCATACACGTAATGTCTGCTTTTCGTACAGAACTAGCCAATGTAAAAACAGTTCACCTGTAAATACTTTTTCCTTTTTCACCGTTGTATTATACATGTATATGCTGGGTCCTTTTTCAGAAACTCTTTTCTTACCTGAGAGTTGTCTTGTTTTCTGGGCTGTTTTTAA
rs933191669	chr1	ENST00000378536	137	36	4956	C	T	1.08433	1.18113	AGCAATAACATTCATATCTCTGGAGCAGCTAACTCATACACGTAATGTCTGCTTTTCGTACAGAACTAGCCAATGTAAAAACAGTTCACCTGTAAATACTTTTTCCTTTTTCACCGTTGTATTATACATGTATATGCTGGGTCCTTTTTCAGAAACTCTTTTCTTACCTGAGAGTTGTCTTGTTTTCTGGGCTGTTTTTAA
rs1051676836	chr1	ENST00000378536	139	38	4956	G	A	1.08433	1.2207	AGCAATAACATTCATATCTCTGGAGCAGCTAACTCATACACGTAATGTCTGCTTTTCGTACAGAACTAGCCAATGTAAAAACAGTTCACCTGTAAATACTTTTTCCTTTTTCACCGTTGTATTATACATGTATATGCTGGGTCCTTTTTCAGAAACTCTTTTCTTACCTGAGAGTTGTCTTGTTTTCTGGGCTGTTTTTAA
rs1031232219	chr1	ENST00000378536	141	40	4956	G	A	1.08433	1.00708	AGCAATAACATTCATATCTCTGGAGCAGCTAACTCATACACGTAATGTCTGCTTTTCGTACAGAACTAGCCAATGTAAAAACAGTTCACCTGTAAATACTTTTTCCTTTTTCACCGTTGTATTATACATGTATATGCTGGGTCCTTTTTCAGAAACTCTTTTCTTACCTGAGAGTTGTCTTGTTTTCTGGGCTGTTTTTAA
rs1365849509	chr1	ENST00000378536	146	45	4956	T	G	1.08433	1.27983	AGCAATAACATTCATATCTCTGGAGCAGCTAACTCATACACGTAATGTCTGCTTTTCGTACAGAACTAGCCAATGTAAAAACAGTTCACCTGTAAATACTTTTTCCTTTTTCACCGTTGTATTATACATGTATATGCTGGGTCCTTTTTCAGAAACTCTTTTCTTACCTGAGAGTTGTCTTGTTTTCTGGGCTGTTTTTAA
rs867825203	chr1	ENST00000378536	147	46	4956	T	C	1.08433	1.30558	AGCAATAACATTCATATCTCTGGAGCAGCTAACTCATACACGTAATGTCTGCTTTTCGTACAGAACTAGCCAATGTAAAAACAGTTCACCTGTAAATACTTTTTCCTTTTTCACCGTTGTATTATACATGTATATGCTGGGTCCTTTTTCAGAAACTCTTTTCTTACCTGAGAGTTGTCTTGTTTTCTGGGCTGTTTTTAA
rs1175326948	chr1	ENST00000378536	150	49	4956	C	T	1.08433	0.985146	AGCAATAACATTCATATCTCTGGAGCAGCTAACTCATACACGTAATGTCTGCTTTTCGTACAGAACTAGCCAATGTAAAAACAGTTCACCTGTAAATACTTTTTCCTTTTTCACCGTTGTATTATACATGTATATGCTGGGTCCTTTTTCAGAAACTCTTTTCTTACCTGAGAGTTGTCTTGTTTTCTGGGCTGTTTTTAA
rs181572880	chr1	ENST00000605895	65	-36	1587	C	T	3.31879	2.35367	GTTCAGCACTCGGCCCCCCACTGCGGGAGAGGCGGAACCCACTTGCATGTCAGCGTTTTTGATTCGAGAAAAGAAATACTCTCAACGTTTTACCAAGTGATTTTACCTCCACCTTTACTAAAGTCTTTACCTAAAACATGGCAGTCGCTGGACACAGGAAAGCCCACCTTTTGTTTGGCCTTTTCGAAAGGTGACCCATAT
rs1033265025	chr1	ENST00000605895	66	-35	1587	G	A	3.31879	4.56619	GTTCAGCACTCGGCCCCCCACTGCGGGAGAGGCGGAACCCACTTGCATGTCAGCGTTTTTGATTCGAGAAAAGAAATACTCTCAACGTTTTACCAAGTGATTTTACCTCCACCTTTACTAAAGTCTTTACCTAAAACATGGCAGTCGCTGGACACAGGAAAGCCCACCTTTTGTTTGGCCTTTTCGAAAGGTGACCCATAT
rs1033265025	chr1	ENST00000605895	66	-35	1587	G	C	3.31879	4.7493	GTTCAGCACTCGGCCCCCCACTGCGGGAGAGGCGGAACCCACTTGCATGTCAGCGTTTTTGATTCGAGAAAAGAAATACTCTCAACGTTTTACCAAGTGATTTTACCTCCACCTTTACTAAAGTCTTTACCTAAAACATGGCAGTCGCTGGACACAGGAAAGCCCACCTTTTGTTTGGCCTTTTCGAAAGGTGACCCATAT
rs958942107	chr1	ENST00000605895	68	-33	1587	G	T	3.31879	4.78745	GTTCAGCACTCGGCCCCCCACTGCGGGAGAGGCGGAACCCACTTGCATGTCAGCGTTTTTGATTCGAGAAAAGAAATACTCTCAACGTTTTACCAAGTGATTTTACCTCCACCTTTACTAAAGTCTTTACCTAAAACATGGCAGTCGCTGGACACAGGAAAGCCCACCTTTTGTTTGGCCTTTTCGAAAGGTGACCCATAT
rs993104103	chr1	ENST00000605895	70	-31	1587	A	G	3.31879	2.75993	GTTCAGCACTCGGCCCCCCACTGCGGGAGAGGCGGAACCCACTTGCATGTCAGCGTTTTTGATTCGAGAAAAGAAATACTCTCAACGTTTTACCAAGTGATTTTACCTCCACCTTTACTAAAGTCTTTACCTAAAACATGGCAGTCGCTGGACACAGGAAAGCCCACCTTTTGTTTGGCCTTTTCGAAAGGTGACCCATAT
rs1385664213	chr1	ENST00000605895	82	-19	1587	T	C	3.31879	4.79889	GTTCAGCACTCGGCCCCCCACTGCGGGAGAGGCGGAACCCACTTGCATGTCAGCGTTTTTGATTCGAGAAAAGAAATACTCTCAACGTTTTACCAAGTGATTTTACCTCCACCTTTACTAAAGTCTTTACCTAAAACATGGCAGTCGCTGGACACAGGAAAGCCCACCTTTTGTTTGGCCTTTTCGAAAGGTGACCCATAT
rs577180277	chr1	ENST00000605895	85	-16	1587	A	C	3.31879	3.34358	GTTCAGCACTCGGCCCCCCACTGCGGGAGAGGCGGAACCCACTTGCATGTCAGCGTTTTTGATTCGAGAAAAGAAATACTCTCAACGTTTTACCAAGTGATTTTACCTCCACCTTTACTAAAGTCTTTACCTAAAACATGGCAGTCGCTGGACACAGGAAAGCCCACCTTTTGTTTGGCCTTTTCGAAAGGTGACCCATAT
rs577180277	chr1	ENST00000605895	85	-16	1587	A	G	3.31879	3.37601	GTTCAGCACTCGGCCCCCCACTGCGGGAGAGGCGGAACCCACTTGCATGTCAGCGTTTTTGATTCGAGAAAAGAAATACTCTCAACGTTTTACCAAGTGATTTTACCTCCACCTTTACTAAAGTCTTTACCTAAAACATGGCAGTCGCTGGACACAGGAAAGCCCACCTTTTGTTTGGCCTTTTCGAAAGGTGACCCATAT
rs940721721	chr1	ENST00000605895	86	-15	1587	C	T	3.31879	4.37927	GTTCAGCACTCGGCCCCCCACTGCGGGAGAGGCGGAACCCACTTGCATGTCAGCGTTTTTGATTCGAGAAAAGAAATACTCTCAACGTTTTACCAAGTGATTTTACCTCCACCTTTACTAAAGTCTTTACCTAAAACATGGCAGTCGCTGGACACAGGAAAGCCCACCTTTTGTTTGGCCTTTTCGAAAGGTGACCCATAT
rs1332909569	chr1	ENST00000605895	87	-14	1587	G	A	3.31879	2.79045	GTTCAGCACTCGGCCCCCCACTGCGGGAGAGGCGGAACCCACTTGCATGTCAGCGTTTTTGATTCGAGAAAAGAAATACTCTCAACGTTTTACCAAGTGATTTTACCTCCACCTTTACTAAAGTCTTTACCTAAAACATGGCAGTCGCTGGACACAGGAAAGCCCACCTTTTGTTTGGCCTTTTCGAAAGGTGACCCATAT
rs917380096	chr1	ENST00000605895	90	-11	1587	T	A	3.31879	3.32642	GTTCAGCACTCGGCCCCCCACTGCGGGAGAGGCGGAACCCACTTGCATGTCAGCGTTTTTGATTCGAGAAAAGAAATACTCTCAACGTTTTACCAAGTGATTTTACCTCCACCTTTACTAAAGTCTTTACCTAAAACATGGCAGTCGCTGGACACAGGAAAGCCCACCTTTTGTTTGGCCTTTTCGAAAGGTGACCCATAT
rs1224154849	chr1	ENST00000605895	93	-8	1587	C	A	3.31879	3.30162	GTTCAGCACTCGGCCCCCCACTGCGGGAGAGGCGGAACCCACTTGCATGTCAGCGTTTTTGATTCGAGAAAAGAAATACTCTCAACGTTTTACCAAGTGATTTTACCTCCACCTTTACTAAAGTCTTTACCTAAAACATGGCAGTCGCTGGACACAGGAAAGCCCACCTTTTGTTTGGCCTTTTCGAAAGGTGACCCATAT
rs1282909657	chr1	ENST00000605895	95	-6	1587	A	C	3.31879	3.35884	GTTCAGCACTCGGCCCCCCACTGCGGGAGAGGCGGAACCCACTTGCATGTCAGCGTTTTTGATTCGAGAAAAGAAATACTCTCAACGTTTTACCAAGTGATTTTACCTCCACCTTTACTAAAGTCTTTACCTAAAACATGGCAGTCGCTGGACACAGGAAAGCCCACCTTTTGTTTGGCCTTTTCGAAAGGTGACCCATAT
rs116414456	chr1	ENST00000605895	100	-1	1587	A	G	3.31879	3.36647	GTTCAGCACTCGGCCCCCCACTGCGGGAGAGGCGGAACCCACTTGCATGTCAGCGTTTTTGATTCGAGAAAAGAAATACTCTCAACGTTTTACCAAGTGATTTTACCTCCACCTTTACTAAAGTCTTTACCTAAAACATGGCAGTCGCTGGACACAGGAAAGCCCACCTTTTGTTTGGCCTTTTCGAAAGGTGACCCATAT
rs556407612	chr1	ENST00000605895	104	3	1587	T	C	3.31879	3.36075	GTTCAGCACTCGGCCCCCCACTGCGGGAGAGGCGGAACCCACTTGCATGTCAGCGTTTTTGATTCGAGAAAAGAAATACTCTCAACGTTTTACCAAGTGATTTTACCTCCACCTTTACTAAAGTCTTTACCTAAAACATGGCAGTCGCTGGACACAGGAAAGCCCACCTTTTGTTTGGCCTTTTCGAAAGGTGACCCATAT
rs899263586	chr1	ENST00000605895	106	5	1587	C	T	3.31879	2.88963	GTTCAGCACTCGGCCCCCCACTGCGGGAGAGGCGGAACCCACTTGCATGTCAGCGTTTTTGATTCGAGAAAAGAAATACTCTCAACGTTTTACCAAGTGATTTTACCTCCACCTTTACTAAAGTCTTTACCTAAAACATGGCAGTCGCTGGACACAGGAAAGCCCACCTTTTGTTTGGCCTTTTCGAAAGGTGACCCATAT
rs1261677534	chr1	ENST00000605895	107	6	1587	C	T	3.31879	3.29781	GTTCAGCACTCGGCCCCCCACTGCGGGAGAGGCGGAACCCACTTGCATGTCAGCGTTTTTGATTCGAGAAAAGAAATACTCTCAACGTTTTACCAAGTGATTTTACCTCCACCTTTACTAAAGTCTTTACCTAAAACATGGCAGTCGCTGGACACAGGAAAGCCCACCTTTTGTTTGGCCTTTTCGAAAGGTGACCCATAT
rs1485862624	chr1	ENST00000605895	113	12	1587	C	G	3.31879	2.99454	GTTCAGCACTCGGCCCCCCACTGCGGGAGAGGCGGAACCCACTTGCATGTCAGCGTTTTTGATTCGAGAAAAGAAATACTCTCAACGTTTTACCAAGTGATTTTACCTCCACCTTTACTAAAGTCTTTACCTAAAACATGGCAGTCGCTGGACACAGGAAAGCCCACCTTTTGTTTGGCCTTTTCGAAAGGTGACCCATAT
rs1242589593	chr1	ENST00000605895	118	17	1587	C	G	3.31879	4.01306	GTTCAGCACTCGGCCCCCCACTGCGGGAGAGGCGGAACCCACTTGCATGTCAGCGTTTTTGATTCGAGAAAAGAAATACTCTCAACGTTTTACCAAGTGATTTTACCTCCACCTTTACTAAAGTCTTTACCTAAAACATGGCAGTCGCTGGACACAGGAAAGCCCACCTTTTGTTTGGCCTTTTCGAAAGGTGACCCATAT
rs932055109	chr1	ENST00000605895	120	19	1587	A	G	3.31879	3.31306	GTTCAGCACTCGGCCCCCCACTGCGGGAGAGGCGGAACCCACTTGCATGTCAGCGTTTTTGATTCGAGAAAAGAAATACTCTCAACGTTTTACCAAGTGATTTTACCTCCACCTTTACTAAAGTCTTTACCTAAAACATGGCAGTCGCTGGACACAGGAAAGCCCACCTTTTGTTTGGCCTTTTCGAAAGGTGACCCATAT
rs1270015632	chr1	ENST00000605895	123	22	1587	G	T	3.31879	2.43568	GTTCAGCACTCGGCCCCCCACTGCGGGAGAGGCGGAACCCACTTGCATGTCAGCGTTTTTGATTCGAGAAAAGAAATACTCTCAACGTTTTACCAAGTGATTTTACCTCCACCTTTACTAAAGTCTTTACCTAAAACATGGCAGTCGCTGGACACAGGAAAGCCCACCTTTTGTTTGGCCTTTTCGAAAGGTGACCCATAT
rs779876673	chr1	ENST00000605895	130	29	1587	C	T	3.31879	2.65121	GTTCAGCACTCGGCCCCCCACTGCGGGAGAGGCGGAACCCACTTGCATGTCAGCGTTTTTGATTCGAGAAAAGAAATACTCTCAACGTTTTACCAAGTGATTTTACCTCCACCTTTACTAAAGTCTTTACCTAAAACATGGCAGTCGCTGGACACAGGAAAGCCCACCTTTTGTTTGGCCTTTTCGAAAGGTGACCCATAT
rs1476282361	chr1	ENST00000605895	139	38	1587	T	C	3.31879	3.2959	GTTCAGCACTCGGCCCCCCACTGCGGGAGAGGCGGAACCCACTTGCATGTCAGCGTTTTTGATTCGAGAAAAGAAATACTCTCAACGTTTTACCAAGTGATTTTACCTCCACCTTTACTAAAGTCTTTACCTAAAACATGGCAGTCGCTGGACACAGGAAAGCCCACCTTTTGTTTGGCCTTTTCGAAAGGTGACCCATAT
rs576476845	chr1	ENST00000605895	142	41	1587	C	T	3.31879	3.14522	GTTCAGCACTCGGCCCCCCACTGCGGGAGAGGCGGAACCCACTTGCATGTCAGCGTTTTTGATTCGAGAAAAGAAATACTCTCAACGTTTTACCAAGTGATTTTACCTCCACCTTTACTAAAGTCTTTACCTAAAACATGGCAGTCGCTGGACACAGGAAAGCCCACCTTTTGTTTGGCCTTTTCGAAAGGTGACCCATAT
rs544043472	chr1	ENST00000605895	145	44	1587	T	C	3.31879	3.51334	GTTCAGCACTCGGCCCCCCACTGCGGGAGAGGCGGAACCCACTTGCATGTCAGCGTTTTTGATTCGAGAAAAGAAATACTCTCAACGTTTTACCAAGTGATTTTACCTCCACCTTTACTAAAGTCTTTACCTAAAACATGGCAGTCGCTGGACACAGGAAAGCCCACCTTTTGTTTGGCCTTTTCGAAAGGTGACCCATAT
rs370830583	chr1	ENST00000605895	146	45	1587	C	T	3.31879	3.19672	GTTCAGCACTCGGCCCCCCACTGCGGGAGAGGCGGAACCCACTTGCATGTCAGCGTTTTTGATTCGAGAAAAGAAATACTCTCAACGTTTTACCAAGTGATTTTACCTCCACCTTTACTAAAGTCTTTACCTAAAACATGGCAGTCGCTGGACACAGGAAAGCCCACCTTTTGTTTGGCCTTTTCGAAAGGTGACCCATAT
rs1049083026	chr1	ENST00000605895	147	46	1587	G	A	3.31879	4.0741	GTTCAGCACTCGGCCCCCCACTGCGGGAGAGGCGGAACCCACTTGCATGTCAGCGTTTTTGATTCGAGAAAAGAAATACTCTCAACGTTTTACCAAGTGATTTTACCTCCACCTTTACTAAAGTCTTTACCTAAAACATGGCAGTCGCTGGACACAGGAAAGCCCACCTTTTGTTTGGCCTTTTCGAAAGGTGACCCATAT
rs1364176814	chr1	ENST00000605895	149	48	1587	T	C	3.31879	4.34875	GTTCAGCACTCGGCCCCCCACTGCGGGAGAGGCGGAACCCACTTGCATGTCAGCGTTTTTGATTCGAGAAAAGAAATACTCTCAACGTTTTACCAAGTGATTTTACCTCCACCTTTACTAAAGTCTTTACCTAAAACATGGCAGTCGCTGGACACAGGAAAGCCCACCTTTTGTTTGGCCTTTTCGAAAGGTGACCCATAT
rs1452697252	chr1	ENST00000605895	154	53	1587	A	G	3.31879	3.27873	GTTCAGCACTCGGCCCCCCACTGCGGGAGAGGCGGAACCCACTTGCATGTCAGCGTTTTTGATTCGAGAAAAGAAATACTCTCAACGTTTTACCAAGTGATTTTACCTCCACCTTTACTAAAGTCTTTACCTAAAACATGGCAGTCGCTGGACACAGGAAAGCCCACCTTTTGTTTGGCCTTTTCGAAAGGTGACCCATAT
rs1030908658	chr1	ENST00000605895	156	55	1587	A	T	3.31879	3.17764	GTTCAGCACTCGGCCCCCCACTGCGGGAGAGGCGGAACCCACTTGCATGTCAGCGTTTTTGATTCGAGAAAAGAAATACTCTCAACGTTTTACCAAGTGATTTTACCTCCACCTTTACTAAAGTCTTTACCTAAAACATGGCAGTCGCTGGACACAGGAAAGCCCACCTTTTGTTTGGCCTTTTCGAAAGGTGACCCATAT
rs892351992	chr1	ENST00000605895	157	56	1587	G	A	3.31879	3.20053	GTTCAGCACTCGGCCCCCCACTGCGGGAGAGGCGGAACCCACTTGCATGTCAGCGTTTTTGATTCGAGAAAAGAAATACTCTCAACGTTTTACCAAGTGATTTTACCTCCACCTTTACTAAAGTCTTTACCTAAAACATGGCAGTCGCTGGACACAGGAAAGCCCACCTTTTGTTTGGCCTTTTCGAAAGGTGACCCATAT
rs909829375	chr1	ENST00000605895	158	57	1587	G	A	3.31879	3.1662	GTTCAGCACTCGGCCCCCCACTGCGGGAGAGGCGGAACCCACTTGCATGTCAGCGTTTTTGATTCGAGAAAAGAAATACTCTCAACGTTTTACCAAGTGATTTTACCTCCACCTTTACTAAAGTCTTTACCTAAAACATGGCAGTCGCTGGACACAGGAAAGCCCACCTTTTGTTTGGCCTTTTCGAAAGGTGACCCATAT
rs1218690501	chr1	ENST00000378230	121	20	6281	A	C	3.11852	3.70598	AGAATTGTATGTATAAATTGGCATTAGGATACAAATGTAAATGTTTTTAATGAAATTTTGCAACTTTTTAATATTTTAACATAGTTTTCTATTTGTCTTTATTTCAAGTACCAGAATTACAAAATATCTAAGTAATATATTTTTGTTGTCGTTTTAGGGCTTAAGGGTTAATTCACCCAGAGTATATTAATATAATAAAAA
rs1004695429	chr1	ENST00000378230	116	15	6281	A	G	3.11852	3.27682	AGAATTGTATGTATAAATTGGCATTAGGATACAAATGTAAATGTTTTTAATGAAATTTTGCAACTTTTTAATATTTTAACATAGTTTTCTATTTGTCTTTATTTCAAGTACCAGAATTACAAAATATCTAAGTAATATATTTTTGTTGTCGTTTTAGGGCTTAAGGGTTAATTCACCCAGAGTATATTAATATAATAAAAA
rs1046474511	chr1	ENST00000378230	115	14	6281	A	G	3.11852	2.62356	AGAATTGTATGTATAAATTGGCATTAGGATACAAATGTAAATGTTTTTAATGAAATTTTGCAACTTTTTAATATTTTAACATAGTTTTCTATTTGTCTTTATTTCAAGTACCAGAATTACAAAATATCTAAGTAATATATTTTTGTTGTCGTTTTAGGGCTTAAGGGTTAATTCACCCAGAGTATATTAATATAATAAAAA
rs60142135	chr1	ENST00000378230	114	13	6281	G	A	3.11852	3.11089	AGAATTGTATGTATAAATTGGCATTAGGATACAAATGTAAATGTTTTTAATGAAATTTTGCAACTTTTTAATATTTTAACATAGTTTTCTATTTGTCTTTATTTCAAGTACCAGAATTACAAAATATCTAAGTAATATATTTTTGTTGTCGTTTTAGGGCTTAAGGGTTAATTCACCCAGAGTATATTAATATAATAAAAA
rs1232611253	chr1	ENST00000378230	109	8	6281	T	C	3.11852	2.21062	AGAATTGTATGTATAAATTGGCATTAGGATACAAATGTAAATGTTTTTAATGAAATTTTGCAACTTTTTAATATTTTAACATAGTTTTCTATTTGTCTTTATTTCAAGTACCAGAATTACAAAATATCTAAGTAATATATTTTTGTTGTCGTTTTAGGGCTTAAGGGTTAATTCACCCAGAGTATATTAATATAATAAAAA
rs1002681725	chr1	ENST00000378230	98	-3	6281	T	C	3.11852	4.21715	AGAATTGTATGTATAAATTGGCATTAGGATACAAATGTAAATGTTTTTAATGAAATTTTGCAACTTTTTAATATTTTAACATAGTTTTCTATTTGTCTTTATTTCAAGTACCAGAATTACAAAATATCTAAGTAATATATTTTTGTTGTCGTTTTAGGGCTTAAGGGTTAATTCACCCAGAGTATATTAATATAATAAAAA
rs963514432	chr1	ENST00000378230	97	-4	6281	C	G	3.11852	4.24194	AGAATTGTATGTATAAATTGGCATTAGGATACAAATGTAAATGTTTTTAATGAAATTTTGCAACTTTTTAATATTTTAACATAGTTTTCTATTTGTCTTTATTTCAAGTACCAGAATTACAAAATATCTAAGTAATATATTTTTGTTGTCGTTTTAGGGCTTAAGGGTTAATTCACCCAGAGTATATTAATATAATAAAAA
rs1445485138	chr1	ENST00000378230	96	-5	6281	T	C	3.11852	2.8553	AGAATTGTATGTATAAATTGGCATTAGGATACAAATGTAAATGTTTTTAATGAAATTTTGCAACTTTTTAATATTTTAACATAGTTTTCTATTTGTCTTTATTTCAAGTACCAGAATTACAAAATATCTAAGTAATATATTTTTGTTGTCGTTTTAGGGCTTAAGGGTTAATTCACCCAGAGTATATTAATATAATAAAAA
rs1255984150	chr1	ENST00000378230	92	-9	6281	T	C	3.11852	2.82478	AGAATTGTATGTATAAATTGGCATTAGGATACAAATGTAAATGTTTTTAATGAAATTTTGCAACTTTTTAATATTTTAACATAGTTTTCTATTTGTCTTTATTTCAAGTACCAGAATTACAAAATATCTAAGTAATATATTTTTGTTGTCGTTTTAGGGCTTAAGGGTTAATTCACCCAGAGTATATTAATATAATAAAAA
rs1212597625	chr1	ENST00000378230	77	-24	6281	T	C	3.11852	4.47083	AGAATTGTATGTATAAATTGGCATTAGGATACAAATGTAAATGTTTTTAATGAAATTTTGCAACTTTTTAATATTTTAACATAGTTTTCTATTTGTCTTTATTTCAAGTACCAGAATTACAAAATATCTAAGTAATATATTTTTGTTGTCGTTTTAGGGCTTAAGGGTTAATTCACCCAGAGTATATTAATATAATAAAAA
rs1056018976	chr1	ENST00000378230	65	-36	6281	T	C	3.11852	2.97928	AGAATTGTATGTATAAATTGGCATTAGGATACAAATGTAAATGTTTTTAATGAAATTTTGCAACTTTTTAATATTTTAACATAGTTTTCTATTTGTCTTTATTTCAAGTACCAGAATTACAAAATATCTAAGTAATATATTTTTGTTGTCGTTTTAGGGCTTAAGGGTTAATTCACCCAGAGTATATTAATATAATAAAAA
rs995958268	chr1	ENST00000378230	63	-38	6281	A	G	3.11852	3.52287	AGAATTGTATGTATAAATTGGCATTAGGATACAAATGTAAATGTTTTTAATGAAATTTTGCAACTTTTTAATATTTTAACATAGTTTTCTATTTGTCTTTATTTCAAGTACCAGAATTACAAAATATCTAAGTAATATATTTTTGTTGTCGTTTTAGGGCTTAAGGGTTAATTCACCCAGAGTATATTAATATAATAAAAA
rs1422000346	chr1	ENST00000378230	61	-40	6281	C	T	3.11852	2.95639	AGAATTGTATGTATAAATTGGCATTAGGATACAAATGTAAATGTTTTTAATGAAATTTTGCAACTTTTTAATATTTTAACATAGTTTTCTATTTGTCTTTATTTCAAGTACCAGAATTACAAAATATCTAAGTAATATATTTTTGTTGTCGTTTTAGGGCTTAAGGGTTAATTCACCCAGAGTATATTAATATAATAAAAA
rs183298780	chr1	ENST00000378230	58	-43	6281	T	C	3.11852	5.74875	AGAATTGTATGTATAAATTGGCATTAGGATACAAATGTAAATGTTTTTAATGAAATTTTGCAACTTTTTAATATTTTAACATAGTTTTCTATTTGTCTTTATTTCAAGTACCAGAATTACAAAATATCTAAGTAATATATTTTTGTTGTCGTTTTAGGGCTTAAGGGTTAATTCACCCAGAGTATATTAATATAATAAAAA
rs894423817	chr1	ENST00000378230	49	-52	6281	A	G	3.11852	3.13759	AGAATTGTATGTATAAATTGGCATTAGGATACAAATGTAAATGTTTTTAATGAAATTTTGCAACTTTTTAATATTTTAACATAGTTTTCTATTTGTCTTTATTTCAAGTACCAGAATTACAAAATATCTAAGTAATATATTTTTGTTGTCGTTTTAGGGCTTAAGGGTTAATTCACCCAGAGTATATTAATATAATAAAAA
rs1436321927	chr1	ENST00000378230	36	-65	6281	T	A	3.11852	3.21198	AGAATTGTATGTATAAATTGGCATTAGGATACAAATGTAAATGTTTTTAATGAAATTTTGCAACTTTTTAATATTTTAACATAGTTTTCTATTTGTCTTTATTTCAAGTACCAGAATTACAAAATATCTAAGTAATATATTTTTGTTGTCGTTTTAGGGCTTAAGGGTTAATTCACCCAGAGTATATTAATATAATAAAAA
rs1311046074	chr1	ENST00000378230	28	-73	6281	G	A	3.11852	3.12233	AGAATTGTATGTATAAATTGGCATTAGGATACAAATGTAAATGTTTTTAATGAAATTTTGCAACTTTTTAATATTTTAACATAGTTTTCTATTTGTCTTTATTTCAAGTACCAGAATTACAAAATATCTAAGTAATATATTTTTGTTGTCGTTTTAGGGCTTAAGGGTTAATTCACCCAGAGTATATTAATATAATAAAAA
rs1011903439	chr1	ENST00000378230	27	-74	6281	G	A	3.11852	3.14331	AGAATTGTATGTATAAATTGGCATTAGGATACAAATGTAAATGTTTTTAATGAAATTTTGCAACTTTTTAATATTTTAACATAGTTTTCTATTTGTCTTTATTTCAAGTACCAGAATTACAAAATATCTAAGTAATATATTTTTGTTGTCGTTTTAGGGCTTAAGGGTTAATTCACCCAGAGTATATTAATATAATAAAAA
rs1029125902	chr1	ENST00000378230	26	-75	6281	A	G	3.11852	3.40462	AGAATTGTATGTATAAATTGGCATTAGGATACAAATGTAAATGTTTTTAATGAAATTTTGCAACTTTTTAATATTTTAACATAGTTTTCTATTTGTCTTTATTTCAAGTACCAGAATTACAAAATATCTAAGTAATATATTTTTGTTGTCGTTTTAGGGCTTAAGGGTTAATTCACCCAGAGTATATTAATATAATAAAAA
rs1255236658	chr1	ENST00000361605	154	53	1395	T	C	22.7203	23.4375	CAGGCTGGTCTCAAACTCCTGACCTCGTGATACGCCCGCCTCAGCCTCCCAAAGTGCTGGGATTACAGGCGCGAGCCACCATGCCCGGCCAGTGTCCTTTCTTATACACGTACATACATGATGATGGCTTGAGTCAGCTGCAGGGCAGTGGGCTTAATGAGAGGGATCTTTGTAAAGACAGCTCTTCACTTCAGCTCAGTA
rs1054901985	chr1	ENST00000361605	147	46	1395	A	G	22.7203	11.1923	CAGGCTGGTCTCAAACTCCTGACCTCGTGATACGCCCGCCTCAGCCTCCCAAAGTGCTGGGATTACAGGCGCGAGCCACCATGCCCGGCCAGTGTCCTTTCTTATACACGTACATACATGATGATGGCTTGAGTCAGCTGCAGGGCAGTGGGCTTAATGAGAGGGATCTTTGTAAAGACAGCTCTTCACTTCAGCTCAGTA
rs893673667	chr1	ENST00000361605	140	39	1395	G	T	22.7203	12.3596	CAGGCTGGTCTCAAACTCCTGACCTCGTGATACGCCCGCCTCAGCCTCCCAAAGTGCTGGGATTACAGGCGCGAGCCACCATGCCCGGCCAGTGTCCTTTCTTATACACGTACATACATGATGATGGCTTGAGTCAGCTGCAGGGCAGTGGGCTTAATGAGAGGGATCTTTGTAAAGACAGCTCTTCACTTCAGCTCAGTA
rs1406193764	chr1	ENST00000361605	134	33	1395	T	G	22.7203	23.1171	CAGGCTGGTCTCAAACTCCTGACCTCGTGATACGCCCGCCTCAGCCTCCCAAAGTGCTGGGATTACAGGCGCGAGCCACCATGCCCGGCCAGTGTCCTTTCTTATACACGTACATACATGATGATGGCTTGAGTCAGCTGCAGGGCAGTGGGCTTAATGAGAGGGATCTTTGTAAAGACAGCTCTTCACTTCAGCTCAGTA
rs368251055	chr1	ENST00000361605	129	28	1395	T	C	22.7203	22.5525	CAGGCTGGTCTCAAACTCCTGACCTCGTGATACGCCCGCCTCAGCCTCCCAAAGTGCTGGGATTACAGGCGCGAGCCACCATGCCCGGCCAGTGTCCTTTCTTATACACGTACATACATGATGATGGCTTGAGTCAGCTGCAGGGCAGTGGGCTTAATGAGAGGGATCTTTGTAAAGACAGCTCTTCACTTCAGCTCAGTA
rs1174751940	chr1	ENST00000361605	127	26	1395	G	A	22.7203	38.0859	CAGGCTGGTCTCAAACTCCTGACCTCGTGATACGCCCGCCTCAGCCTCCCAAAGTGCTGGGATTACAGGCGCGAGCCACCATGCCCGGCCAGTGTCCTTTCTTATACACGTACATACATGATGATGGCTTGAGTCAGCTGCAGGGCAGTGGGCTTAATGAGAGGGATCTTTGTAAAGACAGCTCTTCACTTCAGCTCAGTA
rs1409057807	chr1	ENST00000361605	122	21	1395	T	G	22.7203	16.7999	CAGGCTGGTCTCAAACTCCTGACCTCGTGATACGCCCGCCTCAGCCTCCCAAAGTGCTGGGATTACAGGCGCGAGCCACCATGCCCGGCCAGTGTCCTTTCTTATACACGTACATACATGATGATGGCTTGAGTCAGCTGCAGGGCAGTGGGCTTAATGAGAGGGATCTTTGTAAAGACAGCTCTTCACTTCAGCTCAGTA
rs569226170	chr1	ENST00000361605	120	19	1395	G	C	22.7203	10.17	CAGGCTGGTCTCAAACTCCTGACCTCGTGATACGCCCGCCTCAGCCTCCCAAAGTGCTGGGATTACAGGCGCGAGCCACCATGCCCGGCCAGTGTCCTTTCTTATACACGTACATACATGATGATGGCTTGAGTCAGCTGCAGGGCAGTGGGCTTAATGAGAGGGATCTTTGTAAAGACAGCTCTTCACTTCAGCTCAGTA
rs1157058203	chr1	ENST00000361605	119	18	1395	T	C	22.7203	37.3535	CAGGCTGGTCTCAAACTCCTGACCTCGTGATACGCCCGCCTCAGCCTCCCAAAGTGCTGGGATTACAGGCGCGAGCCACCATGCCCGGCCAGTGTCCTTTCTTATACACGTACATACATGATGATGGCTTGAGTCAGCTGCAGGGCAGTGGGCTTAATGAGAGGGATCTTTGTAAAGACAGCTCTTCACTTCAGCTCAGTA
rs997079696	chr1	ENST00000361605	118	17	1395	A	G	22.7203	46.2036	CAGGCTGGTCTCAAACTCCTGACCTCGTGATACGCCCGCCTCAGCCTCCCAAAGTGCTGGGATTACAGGCGCGAGCCACCATGCCCGGCCAGTGTCCTTTCTTATACACGTACATACATGATGATGGCTTGAGTCAGCTGCAGGGCAGTGGGCTTAATGAGAGGGATCTTTGTAAAGACAGCTCTTCACTTCAGCTCAGTA
rs763550699	chr1	ENST00000361605	114	13	1395	A	G	22.7203	9.54437	CAGGCTGGTCTCAAACTCCTGACCTCGTGATACGCCCGCCTCAGCCTCCCAAAGTGCTGGGATTACAGGCGCGAGCCACCATGCCCGGCCAGTGTCCTTTCTTATACACGTACATACATGATGATGGCTTGAGTCAGCTGCAGGGCAGTGGGCTTAATGAGAGGGATCTTTGTAAAGACAGCTCTTCACTTCAGCTCAGTA
rs1327880962	chr1	ENST00000361605	111	10	1395	T	A	22.7203	11.7416	CAGGCTGGTCTCAAACTCCTGACCTCGTGATACGCCCGCCTCAGCCTCCCAAAGTGCTGGGATTACAGGCGCGAGCCACCATGCCCGGCCAGTGTCCTTTCTTATACACGTACATACATGATGATGGCTTGAGTCAGCTGCAGGGCAGTGGGCTTAATGAGAGGGATCTTTGTAAAGACAGCTCTTCACTTCAGCTCAGTA
rs1021322568	chr1	ENST00000361605	110	9	1395	G	C	22.7203	14.8087	CAGGCTGGTCTCAAACTCCTGACCTCGTGATACGCCCGCCTCAGCCTCCCAAAGTGCTGGGATTACAGGCGCGAGCCACCATGCCCGGCCAGTGTCCTTTCTTATACACGTACATACATGATGATGGCTTGAGTCAGCTGCAGGGCAGTGGGCTTAATGAGAGGGATCTTTGTAAAGACAGCTCTTCACTTCAGCTCAGTA
rs1021322568	chr1	ENST00000361605	110	9	1395	G	A	22.7203	40.9851	CAGGCTGGTCTCAAACTCCTGACCTCGTGATACGCCCGCCTCAGCCTCCCAAAGTGCTGGGATTACAGGCGCGAGCCACCATGCCCGGCCAGTGTCCTTTCTTATACACGTACATACATGATGATGGCTTGAGTCAGCTGCAGGGCAGTGGGCTTAATGAGAGGGATCTTTGTAAAGACAGCTCTTCACTTCAGCTCAGTA
rs1028562016	chr1	ENST00000361605	109	8	1395	C	T	22.7203	46.2952	CAGGCTGGTCTCAAACTCCTGACCTCGTGATACGCCCGCCTCAGCCTCCCAAAGTGCTGGGATTACAGGCGCGAGCCACCATGCCCGGCCAGTGTCCTTTCTTATACACGTACATACATGATGATGGCTTGAGTCAGCTGCAGGGCAGTGGGCTTAATGAGAGGGATCTTTGTAAAGACAGCTCTTCACTTCAGCTCAGTA
rs1432401745	chr1	ENST00000361605	108	7	1395	A	G	22.7203	28.6865	CAGGCTGGTCTCAAACTCCTGACCTCGTGATACGCCCGCCTCAGCCTCCCAAAGTGCTGGGATTACAGGCGCGAGCCACCATGCCCGGCCAGTGTCCTTTCTTATACACGTACATACATGATGATGGCTTGAGTCAGCTGCAGGGCAGTGGGCTTAATGAGAGGGATCTTTGTAAAGACAGCTCTTCACTTCAGCTCAGTA
rs151126664	chr1	ENST00000361605	105	4	1395	T	C	22.7203	20.1874	CAGGCTGGTCTCAAACTCCTGACCTCGTGATACGCCCGCCTCAGCCTCCCAAAGTGCTGGGATTACAGGCGCGAGCCACCATGCCCGGCCAGTGTCCTTTCTTATACACGTACATACATGATGATGGCTTGAGTCAGCTGCAGGGCAGTGGGCTTAATGAGAGGGATCTTTGTAAAGACAGCTCTTCACTTCAGCTCAGTA
rs1129064	chr1	ENST00000361605	101	0	1395	C	T	22.7203	4.62151	CAGGCTGGTCTCAAACTCCTGACCTCGTGATACGCCCGCCTCAGCCTCCCAAAGTGCTGGGATTACAGGCGCGAGCCACCATGCCCGGCCAGTGTCCTTTCTTATACACGTACATACATGATGATGGCTTGAGTCAGCTGCAGGGCAGTGGGCTTAATGAGAGGGATCTTTGTAAAGACAGCTCTTCACTTCAGCTCAGTA
rs1008923661	chr1	ENST00000361605	87	-14	1395	G	A	22.7203	19.8822	CAGGCTGGTCTCAAACTCCTGACCTCGTGATACGCCCGCCTCAGCCTCCCAAAGTGCTGGGATTACAGGCGCGAGCCACCATGCCCGGCCAGTGTCCTTTCTTATACACGTACATACATGATGATGGCTTGAGTCAGCTGCAGGGCAGTGGGCTTAATGAGAGGGATCTTTGTAAAGACAGCTCTTCACTTCAGCTCAGTA
rs567020921	chr1	ENST00000361605	86	-15	1395	C	T	22.7203	9.74274	CAGGCTGGTCTCAAACTCCTGACCTCGTGATACGCCCGCCTCAGCCTCCCAAAGTGCTGGGATTACAGGCGCGAGCCACCATGCCCGGCCAGTGTCCTTTCTTATACACGTACATACATGATGATGGCTTGAGTCAGCTGCAGGGCAGTGGGCTTAATGAGAGGGATCTTTGTAAAGACAGCTCTTCACTTCAGCTCAGTA
rs548376680	chr1	ENST00000361605	84	-17	1395	C	G	22.7203	15.0604	CAGGCTGGTCTCAAACTCCTGACCTCGTGATACGCCCGCCTCAGCCTCCCAAAGTGCTGGGATTACAGGCGCGAGCCACCATGCCCGGCCAGTGTCCTTTCTTATACACGTACATACATGATGATGGCTTGAGTCAGCTGCAGGGCAGTGGGCTTAATGAGAGGGATCTTTGTAAAGACAGCTCTTCACTTCAGCTCAGTA
rs1369402973	chr1	ENST00000361605	83	-18	1395	G	T	22.7203	9.9411	CAGGCTGGTCTCAAACTCCTGACCTCGTGATACGCCCGCCTCAGCCTCCCAAAGTGCTGGGATTACAGGCGCGAGCCACCATGCCCGGCCAGTGTCCTTTCTTATACACGTACATACATGATGATGGCTTGAGTCAGCTGCAGGGCAGTGGGCTTAATGAGAGGGATCTTTGTAAAGACAGCTCTTCACTTCAGCTCAGTA
rs1467402969	chr1	ENST00000361605	81	-20	1395	A	G	22.7203	22.4609	CAGGCTGGTCTCAAACTCCTGACCTCGTGATACGCCCGCCTCAGCCTCCCAAAGTGCTGGGATTACAGGCGCGAGCCACCATGCCCGGCCAGTGTCCTTTCTTATACACGTACATACATGATGATGGCTTGAGTCAGCTGCAGGGCAGTGGGCTTAATGAGAGGGATCTTTGTAAAGACAGCTCTTCACTTCAGCTCAGTA
rs182473988	chr1	ENST00000361605	76	-25	1395	C	T	22.7203	55.7556	CAGGCTGGTCTCAAACTCCTGACCTCGTGATACGCCCGCCTCAGCCTCCCAAAGTGCTGGGATTACAGGCGCGAGCCACCATGCCCGGCCAGTGTCCTTTCTTATACACGTACATACATGATGATGGCTTGAGTCAGCTGCAGGGCAGTGGGCTTAATGAGAGGGATCTTTGTAAAGACAGCTCTTCACTTCAGCTCAGTA
rs1233634640	chr1	ENST00000361605	73	-28	1395	G	A	22.7203	16.8839	CAGGCTGGTCTCAAACTCCTGACCTCGTGATACGCCCGCCTCAGCCTCCCAAAGTGCTGGGATTACAGGCGCGAGCCACCATGCCCGGCCAGTGTCCTTTCTTATACACGTACATACATGATGATGGCTTGAGTCAGCTGCAGGGCAGTGGGCTTAATGAGAGGGATCTTTGTAAAGACAGCTCTTCACTTCAGCTCAGTA
rs533680232	chr1	ENST00000361605	72	-29	1395	C	T	22.7203	42.7246	CAGGCTGGTCTCAAACTCCTGACCTCGTGATACGCCCGCCTCAGCCTCCCAAAGTGCTGGGATTACAGGCGCGAGCCACCATGCCCGGCCAGTGTCCTTTCTTATACACGTACATACATGATGATGGCTTGAGTCAGCTGCAGGGCAGTGGGCTTAATGAGAGGGATCTTTGTAAAGACAGCTCTTCACTTCAGCTCAGTA
rs533680232	chr1	ENST00000361605	72	-29	1395	C	G	22.7203	53.7415	CAGGCTGGTCTCAAACTCCTGACCTCGTGATACGCCCGCCTCAGCCTCCCAAAGTGCTGGGATTACAGGCGCGAGCCACCATGCCCGGCCAGTGTCCTTTCTTATACACGTACATACATGATGATGGCTTGAGTCAGCTGCAGGGCAGTGGGCTTAATGAGAGGGATCTTTGTAAAGACAGCTCTTCACTTCAGCTCAGTA
rs1027831898	chr1	ENST00000361605	71	-30	1395	G	A	22.7203	22.6746	CAGGCTGGTCTCAAACTCCTGACCTCGTGATACGCCCGCCTCAGCCTCCCAAAGTGCTGGGATTACAGGCGCGAGCCACCATGCCCGGCCAGTGTCCTTTCTTATACACGTACATACATGATGATGGCTTGAGTCAGCTGCAGGGCAGTGGGCTTAATGAGAGGGATCTTTGTAAAGACAGCTCTTCACTTCAGCTCAGTA
rs1034960537	chr1	ENST00000361605	63	-38	1395	T	C	22.7203	21.759	CAGGCTGGTCTCAAACTCCTGACCTCGTGATACGCCCGCCTCAGCCTCCCAAAGTGCTGGGATTACAGGCGCGAGCCACCATGCCCGGCCAGTGTCCTTTCTTATACACGTACATACATGATGATGGCTTGAGTCAGCTGCAGGGCAGTGGGCTTAATGAGAGGGATCTTTGTAAAGACAGCTCTTCACTTCAGCTCAGTA
rs773950399	chr1	ENST00000361605	153	52	945	C	T	13.8245	10.8032	CATACAAAATAATGTCCTTGAGTATTTAGTACCATTAACAATTTGACAATTTAGCACATTACAAGATTTATATAAAATGTATCTCCAAGAGAATGTCTTAATCAAACTTCAGAACTGACCCATCTAAGTCAATAGTGCAAAGCACCCAATACCTGTGGAGGATGTACTCATGGGAACTAAAACTCAAACCATCTTTGAGGT
rs188725789	chr1	ENST00000361605	149	48	945	A	G	13.8245	13.4811	CATACAAAATAATGTCCTTGAGTATTTAGTACCATTAACAATTTGACAATTTAGCACATTACAAGATTTATATAAAATGTATCTCCAAGAGAATGTCTTAATCAAACTTCAGAACTGACCCATCTAAGTCAATAGTGCAAAGCACCCAATACCTGTGGAGGATGTACTCATGGGAACTAAAACTCAAACCATCTTTGAGGT
rs1037266851	chr1	ENST00000361605	141	40	945	A	C	13.8245	14.1068	CATACAAAATAATGTCCTTGAGTATTTAGTACCATTAACAATTTGACAATTTAGCACATTACAAGATTTATATAAAATGTATCTCCAAGAGAATGTCTTAATCAAACTTCAGAACTGACCCATCTAAGTCAATAGTGCAAAGCACCCAATACCTGTGGAGGATGTACTCATGGGAACTAAAACTCAAACCATCTTTGAGGT
rs887872931	chr1	ENST00000361605	136	35	945	T	C	13.8245	13.0768	CATACAAAATAATGTCCTTGAGTATTTAGTACCATTAACAATTTGACAATTTAGCACATTACAAGATTTATATAAAATGTATCTCCAAGAGAATGTCTTAATCAAACTTCAGAACTGACCCATCTAAGTCAATAGTGCAAAGCACCCAATACCTGTGGAGGATGTACTCATGGGAACTAAAACTCAAACCATCTTTGAGGT
rs1409250412	chr1	ENST00000361605	133	32	945	T	C	13.8245	13.7558	CATACAAAATAATGTCCTTGAGTATTTAGTACCATTAACAATTTGACAATTTAGCACATTACAAGATTTATATAAAATGTATCTCCAAGAGAATGTCTTAATCAAACTTCAGAACTGACCCATCTAAGTCAATAGTGCAAAGCACCCAATACCTGTGGAGGATGTACTCATGGGAACTAAAACTCAAACCATCTTTGAGGT
rs1313612686	chr1	ENST00000361605	132	31	945	A	T	13.8245	13.031	CATACAAAATAATGTCCTTGAGTATTTAGTACCATTAACAATTTGACAATTTAGCACATTACAAGATTTATATAAAATGTATCTCCAAGAGAATGTCTTAATCAAACTTCAGAACTGACCCATCTAAGTCAATAGTGCAAAGCACCCAATACCTGTGGAGGATGTACTCATGGGAACTAAAACTCAAACCATCTTTGAGGT
rs562794426	chr1	ENST00000361605	131	30	945	A	G	13.8245	12.4359	CATACAAAATAATGTCCTTGAGTATTTAGTACCATTAACAATTTGACAATTTAGCACATTACAAGATTTATATAAAATGTATCTCCAAGAGAATGTCTTAATCAAACTTCAGAACTGACCCATCTAAGTCAATAGTGCAAAGCACCCAATACCTGTGGAGGATGTACTCATGGGAACTAAAACTCAAACCATCTTTGAGGT
rs1226498281	chr1	ENST00000361605	120	19	945	C	T	13.8245	14.5111	CATACAAAATAATGTCCTTGAGTATTTAGTACCATTAACAATTTGACAATTTAGCACATTACAAGATTTATATAAAATGTATCTCCAAGAGAATGTCTTAATCAAACTTCAGAACTGACCCATCTAAGTCAATAGTGCAAAGCACCCAATACCTGTGGAGGATGTACTCATGGGAACTAAAACTCAAACCATCTTTGAGGT
rs1311930043	chr1	ENST00000361605	118	17	945	A	G	13.8245	13.7787	CATACAAAATAATGTCCTTGAGTATTTAGTACCATTAACAATTTGACAATTTAGCACATTACAAGATTTATATAAAATGTATCTCCAAGAGAATGTCTTAATCAAACTTCAGAACTGACCCATCTAAGTCAATAGTGCAAAGCACCCAATACCTGTGGAGGATGTACTCATGGGAACTAAAACTCAAACCATCTTTGAGGT
rs78669801	chr1	ENST00000361605	116	15	945	T	G	13.8245	11.795	CATACAAAATAATGTCCTTGAGTATTTAGTACCATTAACAATTTGACAATTTAGCACATTACAAGATTTATATAAAATGTATCTCCAAGAGAATGTCTTAATCAAACTTCAGAACTGACCCATCTAAGTCAATAGTGCAAAGCACCCAATACCTGTGGAGGATGTACTCATGGGAACTAAAACTCAAACCATCTTTGAGGT
rs1229416851	chr1	ENST00000361605	110	9	945	C	G	13.8245	7.90024	CATACAAAATAATGTCCTTGAGTATTTAGTACCATTAACAATTTGACAATTTAGCACATTACAAGATTTATATAAAATGTATCTCCAAGAGAATGTCTTAATCAAACTTCAGAACTGACCCATCTAAGTCAATAGTGCAAAGCACCCAATACCTGTGGAGGATGTACTCATGGGAACTAAAACTCAAACCATCTTTGAGGT
rs1482549720	chr1	ENST00000361605	97	-4	945	C	G	13.8245	31.5704	CATACAAAATAATGTCCTTGAGTATTTAGTACCATTAACAATTTGACAATTTAGCACATTACAAGATTTATATAAAATGTATCTCCAAGAGAATGTCTTAATCAAACTTCAGAACTGACCCATCTAAGTCAATAGTGCAAAGCACCCAATACCTGTGGAGGATGTACTCATGGGAACTAAAACTCAAACCATCTTTGAGGT
rs1211180412	chr1	ENST00000361605	95	-6	945	G	A	13.8245	7.31659	CATACAAAATAATGTCCTTGAGTATTTAGTACCATTAACAATTTGACAATTTAGCACATTACAAGATTTATATAAAATGTATCTCCAAGAGAATGTCTTAATCAAACTTCAGAACTGACCCATCTAAGTCAATAGTGCAAAGCACCCAATACCTGTGGAGGATGTACTCATGGGAACTAAAACTCAAACCATCTTTGAGGT
rs1258952319	chr1	ENST00000361605	86	-15	945	C	A	13.8245	14.4043	CATACAAAATAATGTCCTTGAGTATTTAGTACCATTAACAATTTGACAATTTAGCACATTACAAGATTTATATAAAATGTATCTCCAAGAGAATGTCTTAATCAAACTTCAGAACTGACCCATCTAAGTCAATAGTGCAAAGCACCCAATACCTGTGGAGGATGTACTCATGGGAACTAAAACTCAAACCATCTTTGAGGT
rs1446912978	chr1	ENST00000361605	83	-18	945	C	T	13.8245	19.7449	CATACAAAATAATGTCCTTGAGTATTTAGTACCATTAACAATTTGACAATTTAGCACATTACAAGATTTATATAAAATGTATCTCCAAGAGAATGTCTTAATCAAACTTCAGAACTGACCCATCTAAGTCAATAGTGCAAAGCACCCAATACCTGTGGAGGATGTACTCATGGGAACTAAAACTCAAACCATCTTTGAGGT
rs1446912978	chr1	ENST00000361605	83	-18	945	C	G	13.8245	19.5999	CATACAAAATAATGTCCTTGAGTATTTAGTACCATTAACAATTTGACAATTTAGCACATTACAAGATTTATATAAAATGTATCTCCAAGAGAATGTCTTAATCAAACTTCAGAACTGACCCATCTAAGTCAATAGTGCAAAGCACCCAATACCTGTGGAGGATGTACTCATGGGAACTAAAACTCAAACCATCTTTGAGGT
rs1446912978	chr1	ENST00000361605	83	-18	945	C	A	13.8245	22.0184	CATACAAAATAATGTCCTTGAGTATTTAGTACCATTAACAATTTGACAATTTAGCACATTACAAGATTTATATAAAATGTATCTCCAAGAGAATGTCTTAATCAAACTTCAGAACTGACCCATCTAAGTCAATAGTGCAAAGCACCCAATACCTGTGGAGGATGTACTCATGGGAACTAAAACTCAAACCATCTTTGAGGT
rs971586471	chr1	ENST00000361605	79	-22	945	G	A	13.8245	15.892	CATACAAAATAATGTCCTTGAGTATTTAGTACCATTAACAATTTGACAATTTAGCACATTACAAGATTTATATAAAATGTATCTCCAAGAGAATGTCTTAATCAAACTTCAGAACTGACCCATCTAAGTCAATAGTGCAAAGCACCCAATACCTGTGGAGGATGTACTCATGGGAACTAAAACTCAAACCATCTTTGAGGT
rs1170919319	chr1	ENST00000361605	78	-23	945	T	C	13.8245	7.37	CATACAAAATAATGTCCTTGAGTATTTAGTACCATTAACAATTTGACAATTTAGCACATTACAAGATTTATATAAAATGTATCTCCAAGAGAATGTCTTAATCAAACTTCAGAACTGACCCATCTAAGTCAATAGTGCAAAGCACCCAATACCTGTGGAGGATGTACTCATGGGAACTAAAACTCAAACCATCTTTGAGGT
rs1388525895	chr1	ENST00000361605	71	-30	945	T	A	13.8245	11.5891	CATACAAAATAATGTCCTTGAGTATTTAGTACCATTAACAATTTGACAATTTAGCACATTACAAGATTTATATAAAATGTATCTCCAAGAGAATGTCTTAATCAAACTTCAGAACTGACCCATCTAAGTCAATAGTGCAAAGCACCCAATACCTGTGGAGGATGTACTCATGGGAACTAAAACTCAAACCATCTTTGAGGT
rs1429294080	chr1	ENST00000361605	66	-35	945	A	T	13.8245	9.26208	CATACAAAATAATGTCCTTGAGTATTTAGTACCATTAACAATTTGACAATTTAGCACATTACAAGATTTATATAAAATGTATCTCCAAGAGAATGTCTTAATCAAACTTCAGAACTGACCCATCTAAGTCAATAGTGCAAAGCACCCAATACCTGTGGAGGATGTACTCATGGGAACTAAAACTCAAACCATCTTTGAGGT
rs1174663145	chr1	ENST00000378083	63	-38	4002	T	A	2.83241	2.71034	TGCTCAGATCCCAGGTCCCAAGGAGTGACAGGGGCTTCCTCCCACCTTCTGTCCTTGTCCAGTCATGTAAATAATGTGCTTTTTCTCTCCCCGAGTCTTTTTTTTTAAACCTACCGTGGTTCCTCAGCTAACTGCATTCCCTACCCAGGCAGAGACTGTCCTATGCCTCGAGCTTCCAAACGAGACTCAGACCGCGACACA
rs1429036986	chr1	ENST00000378083	65	-36	4002	A	G	2.83241	2.33078	TGCTCAGATCCCAGGTCCCAAGGAGTGACAGGGGCTTCCTCCCACCTTCTGTCCTTGTCCAGTCATGTAAATAATGTGCTTTTTCTCTCCCCGAGTCTTTTTTTTTAAACCTACCGTGGTTCCTCAGCTAACTGCATTCCCTACCCAGGCAGAGACTGTCCTATGCCTCGAGCTTCCAAACGAGACTCAGACCGCGACACA
rs146904941	chr1	ENST00000378083	72	-29	4002	T	A	2.83241	2.91443	TGCTCAGATCCCAGGTCCCAAGGAGTGACAGGGGCTTCCTCCCACCTTCTGTCCTTGTCCAGTCATGTAAATAATGTGCTTTTTCTCTCCCCGAGTCTTTTTTTTTAAACCTACCGTGGTTCCTCAGCTAACTGCATTCCCTACCCAGGCAGAGACTGTCCTATGCCTCGAGCTTCCAAACGAGACTCAGACCGCGACACA
rs146904941	chr1	ENST00000378083	72	-29	4002	T	C	2.83241	2.82478	TGCTCAGATCCCAGGTCCCAAGGAGTGACAGGGGCTTCCTCCCACCTTCTGTCCTTGTCCAGTCATGTAAATAATGTGCTTTTTCTCTCCCCGAGTCTTTTTTTTTAAACCTACCGTGGTTCCTCAGCTAACTGCATTCCCTACCCAGGCAGAGACTGTCCTATGCCTCGAGCTTCCAAACGAGACTCAGACCGCGACACA
rs983763819	chr1	ENST00000378083	80	-21	4002	T	C	2.83241	3.12233	TGCTCAGATCCCAGGTCCCAAGGAGTGACAGGGGCTTCCTCCCACCTTCTGTCCTTGTCCAGTCATGTAAATAATGTGCTTTTTCTCTCCCCGAGTCTTTTTTTTTAAACCTACCGTGGTTCCTCAGCTAACTGCATTCCCTACCCAGGCAGAGACTGTCCTATGCCTCGAGCTTCCAAACGAGACTCAGACCGCGACACA
rs1056866	chr1	ENST00000378083	81	-20	4002	T	A	2.83241	3.22723	TGCTCAGATCCCAGGTCCCAAGGAGTGACAGGGGCTTCCTCCCACCTTCTGTCCTTGTCCAGTCATGTAAATAATGTGCTTTTTCTCTCCCCGAGTCTTTTTTTTTAAACCTACCGTGGTTCCTCAGCTAACTGCATTCCCTACCCAGGCAGAGACTGTCCTATGCCTCGAGCTTCCAAACGAGACTCAGACCGCGACACA
rs1056866	chr1	ENST00000378083	81	-20	4002	T	C	2.83241	3.18336	TGCTCAGATCCCAGGTCCCAAGGAGTGACAGGGGCTTCCTCCCACCTTCTGTCCTTGTCCAGTCATGTAAATAATGTGCTTTTTCTCTCCCCGAGTCTTTTTTTTTAAACCTACCGTGGTTCCTCAGCTAACTGCATTCCCTACCCAGGCAGAGACTGTCCTATGCCTCGAGCTTCCAAACGAGACTCAGACCGCGACACA
rs748286039	chr1	ENST00000378083	85	-16	4002	C	G	2.83241	3.2444	TGCTCAGATCCCAGGTCCCAAGGAGTGACAGGGGCTTCCTCCCACCTTCTGTCCTTGTCCAGTCATGTAAATAATGTGCTTTTTCTCTCCCCGAGTCTTTTTTTTTAAACCTACCGTGGTTCCTCAGCTAACTGCATTCCCTACCCAGGCAGAGACTGTCCTATGCCTCGAGCTTCCAAACGAGACTCAGACCGCGACACA
rs543811923	chr1	ENST00000378083	90	-11	4002	C	A	2.83241	1.57261	TGCTCAGATCCCAGGTCCCAAGGAGTGACAGGGGCTTCCTCCCACCTTCTGTCCTTGTCCAGTCATGTAAATAATGTGCTTTTTCTCTCCCCGAGTCTTTTTTTTTAAACCTACCGTGGTTCCTCAGCTAACTGCATTCCCTACCCAGGCAGAGACTGTCCTATGCCTCGAGCTTCCAAACGAGACTCAGACCGCGACACA
rs375049565	chr1	ENST00000378083	92	-9	4002	C	T	2.83241	3.01552	TGCTCAGATCCCAGGTCCCAAGGAGTGACAGGGGCTTCCTCCCACCTTCTGTCCTTGTCCAGTCATGTAAATAATGTGCTTTTTCTCTCCCCGAGTCTTTTTTTTTAAACCTACCGTGGTTCCTCAGCTAACTGCATTCCCTACCCAGGCAGAGACTGTCCTATGCCTCGAGCTTCCAAACGAGACTCAGACCGCGACACA
rs1347256817	chr1	ENST00000378083	93	-8	4002	G	A	2.83241	1.61266	TGCTCAGATCCCAGGTCCCAAGGAGTGACAGGGGCTTCCTCCCACCTTCTGTCCTTGTCCAGTCATGTAAATAATGTGCTTTTTCTCTCCCCGAGTCTTTTTTTTTAAACCTACCGTGGTTCCTCAGCTAACTGCATTCCCTACCCAGGCAGAGACTGTCCTATGCCTCGAGCTTCCAAACGAGACTCAGACCGCGACACA
rs1051891590	chr1	ENST00000378083	97	-4	4002	C	G	2.83241	1.74141	TGCTCAGATCCCAGGTCCCAAGGAGTGACAGGGGCTTCCTCCCACCTTCTGTCCTTGTCCAGTCATGTAAATAATGTGCTTTTTCTCTCCCCGAGTCTTTTTTTTTAAACCTACCGTGGTTCCTCAGCTAACTGCATTCCCTACCCAGGCAGAGACTGTCCTATGCCTCGAGCTTCCAAACGAGACTCAGACCGCGACACA
rs45622541	chr1	ENST00000378083	101	0	4002	T	C	2.83241	3.82996	TGCTCAGATCCCAGGTCCCAAGGAGTGACAGGGGCTTCCTCCCACCTTCTGTCCTTGTCCAGTCATGTAAATAATGTGCTTTTTCTCTCCCCGAGTCTTTTTTTTTAAACCTACCGTGGTTCCTCAGCTAACTGCATTCCCTACCCAGGCAGAGACTGTCCTATGCCTCGAGCTTCCAAACGAGACTCAGACCGCGACACA
rs78653623	chr1	ENST00000378083	106	5	4002	T	A	2.83241	4.19617	TGCTCAGATCCCAGGTCCCAAGGAGTGACAGGGGCTTCCTCCCACCTTCTGTCCTTGTCCAGTCATGTAAATAATGTGCTTTTTCTCTCCCCGAGTCTTTTTTTTTAAACCTACCGTGGTTCCTCAGCTAACTGCATTCCCTACCCAGGCAGAGACTGTCCTATGCCTCGAGCTTCCAAACGAGACTCAGACCGCGACACA
rs35096775	chr1	ENST00000378083	110	9	4002	C	A	2.83241	1.8425	TGCTCAGATCCCAGGTCCCAAGGAGTGACAGGGGCTTCCTCCCACCTTCTGTCCTTGTCCAGTCATGTAAATAATGTGCTTTTTCTCTCCCCGAGTCTTTTTTTTTAAACCTACCGTGGTTCCTCAGCTAACTGCATTCCCTACCCAGGCAGAGACTGTCCTATGCCTCGAGCTTCCAAACGAGACTCAGACCGCGACACA
rs927333594	chr1	ENST00000378083	112	11	4002	T	C	2.83241	2.29645	TGCTCAGATCCCAGGTCCCAAGGAGTGACAGGGGCTTCCTCCCACCTTCTGTCCTTGTCCAGTCATGTAAATAATGTGCTTTTTCTCTCCCCGAGTCTTTTTTTTTAAACCTACCGTGGTTCCTCAGCTAACTGCATTCCCTACCCAGGCAGAGACTGTCCTATGCCTCGAGCTTCCAAACGAGACTCAGACCGCGACACA
rs754168558	chr1	ENST00000378083	115	14	4002	C	T	2.83241	2.99454	TGCTCAGATCCCAGGTCCCAAGGAGTGACAGGGGCTTCCTCCCACCTTCTGTCCTTGTCCAGTCATGTAAATAATGTGCTTTTTCTCTCCCCGAGTCTTTTTTTTTAAACCTACCGTGGTTCCTCAGCTAACTGCATTCCCTACCCAGGCAGAGACTGTCCTATGCCTCGAGCTTCCAAACGAGACTCAGACCGCGACACA
rs1018241869	chr1	ENST00000378083	116	15	4002	G	A	2.83241	3.00217	TGCTCAGATCCCAGGTCCCAAGGAGTGACAGGGGCTTCCTCCCACCTTCTGTCCTTGTCCAGTCATGTAAATAATGTGCTTTTTCTCTCCCCGAGTCTTTTTTTTTAAACCTACCGTGGTTCCTCAGCTAACTGCATTCCCTACCCAGGCAGAGACTGTCCTATGCCTCGAGCTTCCAAACGAGACTCAGACCGCGACACA
rs769982242	chr1	ENST00000378083	135	34	4002	C	T	2.83241	2.84576	TGCTCAGATCCCAGGTCCCAAGGAGTGACAGGGGCTTCCTCCCACCTTCTGTCCTTGTCCAGTCATGTAAATAATGTGCTTTTTCTCTCCCCGAGTCTTTTTTTTTAAACCTACCGTGGTTCCTCAGCTAACTGCATTCCCTACCCAGGCAGAGACTGTCCTATGCCTCGAGCTTCCAAACGAGACTCAGACCGCGACACA
rs1396375123	chr1	ENST00000378083	139	38	4002	C	A	2.83241	3.07274	TGCTCAGATCCCAGGTCCCAAGGAGTGACAGGGGCTTCCTCCCACCTTCTGTCCTTGTCCAGTCATGTAAATAATGTGCTTTTTCTCTCCCCGAGTCTTTTTTTTTAAACCTACCGTGGTTCCTCAGCTAACTGCATTCCCTACCCAGGCAGAGACTGTCCTATGCCTCGAGCTTCCAAACGAGACTCAGACCGCGACACA
rs963656585	chr1	ENST00000378083	151	50	4002	A	G	2.83241	2.8286	TGCTCAGATCCCAGGTCCCAAGGAGTGACAGGGGCTTCCTCCCACCTTCTGTCCTTGTCCAGTCATGTAAATAATGTGCTTTTTCTCTCCCCGAGTCTTTTTTTTTAAACCTACCGTGGTTCCTCAGCTAACTGCATTCCCTACCCAGGCAGAGACTGTCCTATGCCTCGAGCTTCCAAACGAGACTCAGACCGCGACACA
rs193273549	chr1	ENST00000234875	165	64	1102	C	T	27.359	25.9399	CTTCAGTGTTGCTGCCATAAAGGGGTTTGGGGAATCGATTGTAAAAGTCCCAGGTTCTAAATTAACTAAATGTGTACAGAAATGAACGTGTAAGTAATGTTTCTACAGGTCTTTGCAACAAACTGTCACTTTCGTCTCCAGCAGAGGGAGCTGTAGGAATAGTGCTTCCAGATGTGGTCTCCCGTGTGGGGCCCAGCAATG
rs887019896	chr1	ENST00000234875	151	50	1102	C	T	27.359	27.3743	CTTCAGTGTTGCTGCCATAAAGGGGTTTGGGGAATCGATTGTAAAAGTCCCAGGTTCTAAATTAACTAAATGTGTACAGAAATGAACGTGTAAGTAATGTTTCTACAGGTCTTTGCAACAAACTGTCACTTTCGTCTCCAGCAGAGGGAGCTGTAGGAATAGTGCTTCCAGATGTGGTCTCCCGTGTGGGGCCCAGCAATG
rs141894157	chr1	ENST00000234875	146	45	1102	G	A	27.359	26.8402	CTTCAGTGTTGCTGCCATAAAGGGGTTTGGGGAATCGATTGTAAAAGTCCCAGGTTCTAAATTAACTAAATGTGTACAGAAATGAACGTGTAAGTAATGTTTCTACAGGTCTTTGCAACAAACTGTCACTTTCGTCTCCAGCAGAGGGAGCTGTAGGAATAGTGCTTCCAGATGTGGTCTCCCGTGTGGGGCCCAGCAATG
rs569365504	chr1	ENST00000234875	134	33	1102	G	A	27.359	20.4315	CTTCAGTGTTGCTGCCATAAAGGGGTTTGGGGAATCGATTGTAAAAGTCCCAGGTTCTAAATTAACTAAATGTGTACAGAAATGAACGTGTAAGTAATGTTTCTACAGGTCTTTGCAACAAACTGTCACTTTCGTCTCCAGCAGAGGGAGCTGTAGGAATAGTGCTTCCAGATGTGGTCTCCCGTGTGGGGCCCAGCAATG
rs1328909858	chr1	ENST00000234875	133	32	1102	C	T	27.359	39.9323	CTTCAGTGTTGCTGCCATAAAGGGGTTTGGGGAATCGATTGTAAAAGTCCCAGGTTCTAAATTAACTAAATGTGTACAGAAATGAACGTGTAAGTAATGTTTCTACAGGTCTTTGCAACAAACTGTCACTTTCGTCTCCAGCAGAGGGAGCTGTAGGAATAGTGCTTCCAGATGTGGTCTCCCGTGTGGGGCCCAGCAATG
rs1275888338	chr1	ENST00000234875	129	28	1102	C	A	27.359	19.3634	CTTCAGTGTTGCTGCCATAAAGGGGTTTGGGGAATCGATTGTAAAAGTCCCAGGTTCTAAATTAACTAAATGTGTACAGAAATGAACGTGTAAGTAATGTTTCTACAGGTCTTTGCAACAAACTGTCACTTTCGTCTCCAGCAGAGGGAGCTGTAGGAATAGTGCTTCCAGATGTGGTCTCCCGTGTGGGGCCCAGCAATG
rs1368366249	chr1	ENST00000234875	128	27	1102	A	G	27.359	88.3789	CTTCAGTGTTGCTGCCATAAAGGGGTTTGGGGAATCGATTGTAAAAGTCCCAGGTTCTAAATTAACTAAATGTGTACAGAAATGAACGTGTAAGTAATGTTTCTACAGGTCTTTGCAACAAACTGTCACTTTCGTCTCCAGCAGAGGGAGCTGTAGGAATAGTGCTTCCAGATGTGGTCTCCCGTGTGGGGCCCAGCAATG
rs1342110315	chr1	ENST00000234875	119	18	1102	C	A	27.359	26.9775	CTTCAGTGTTGCTGCCATAAAGGGGTTTGGGGAATCGATTGTAAAAGTCCCAGGTTCTAAATTAACTAAATGTGTACAGAAATGAACGTGTAAGTAATGTTTCTACAGGTCTTTGCAACAAACTGTCACTTTCGTCTCCAGCAGAGGGAGCTGTAGGAATAGTGCTTCCAGATGTGGTCTCCCGTGTGGGGCCCAGCAATG
rs1203391980	chr1	ENST00000234875	114	13	1102	T	C	27.359	29.0222	CTTCAGTGTTGCTGCCATAAAGGGGTTTGGGGAATCGATTGTAAAAGTCCCAGGTTCTAAATTAACTAAATGTGTACAGAAATGAACGTGTAAGTAATGTTTCTACAGGTCTTTGCAACAAACTGTCACTTTCGTCTCCAGCAGAGGGAGCTGTAGGAATAGTGCTTCCAGATGTGGTCTCCCGTGTGGGGCCCAGCAATG
rs1267653275	chr1	ENST00000234875	113	12	1102	T	C	27.359	26.8097	CTTCAGTGTTGCTGCCATAAAGGGGTTTGGGGAATCGATTGTAAAAGTCCCAGGTTCTAAATTAACTAAATGTGTACAGAAATGAACGTGTAAGTAATGTTTCTACAGGTCTTTGCAACAAACTGTCACTTTCGTCTCCAGCAGAGGGAGCTGTAGGAATAGTGCTTCCAGATGTGGTCTCCCGTGTGGGGCCCAGCAATG
rs904877126	chr1	ENST00000234875	107	6	1102	A	G	27.359	27.4048	CTTCAGTGTTGCTGCCATAAAGGGGTTTGGGGAATCGATTGTAAAAGTCCCAGGTTCTAAATTAACTAAATGTGTACAGAAATGAACGTGTAAGTAATGTTTCTACAGGTCTTTGCAACAAACTGTCACTTTCGTCTCCAGCAGAGGGAGCTGTAGGAATAGTGCTTCCAGATGTGGTCTCCCGTGTGGGGCCCAGCAATG
rs1209543175	chr1	ENST00000234875	106	5	1102	C	T	27.359	27.4658	CTTCAGTGTTGCTGCCATAAAGGGGTTTGGGGAATCGATTGTAAAAGTCCCAGGTTCTAAATTAACTAAATGTGTACAGAAATGAACGTGTAAGTAATGTTTCTACAGGTCTTTGCAACAAACTGTCACTTTCGTCTCCAGCAGAGGGAGCTGTAGGAATAGTGCTTCCAGATGTGGTCTCCCGTGTGGGGCCCAGCAATG
rs1221466726	chr1	ENST00000234875	96	-5	1102	A	T	27.359	25.65	CTTCAGTGTTGCTGCCATAAAGGGGTTTGGGGAATCGATTGTAAAAGTCCCAGGTTCTAAATTAACTAAATGTGTACAGAAATGAACGTGTAAGTAATGTTTCTACAGGTCTTTGCAACAAACTGTCACTTTCGTCTCCAGCAGAGGGAGCTGTAGGAATAGTGCTTCCAGATGTGGTCTCCCGTGTGGGGCCCAGCAATG
rs1002334933	chr1	ENST00000234875	92	-9	1102	A	T	27.359	25.1007	CTTCAGTGTTGCTGCCATAAAGGGGTTTGGGGAATCGATTGTAAAAGTCCCAGGTTCTAAATTAACTAAATGTGTACAGAAATGAACGTGTAAGTAATGTTTCTACAGGTCTTTGCAACAAACTGTCACTTTCGTCTCCAGCAGAGGGAGCTGTAGGAATAGTGCTTCCAGATGTGGTCTCCCGTGTGGGGCCCAGCAATG
rs1281879067	chr1	ENST00000234875	88	-13	1102	G	A	27.359	29.7546	CTTCAGTGTTGCTGCCATAAAGGGGTTTGGGGAATCGATTGTAAAAGTCCCAGGTTCTAAATTAACTAAATGTGTACAGAAATGAACGTGTAAGTAATGTTTCTACAGGTCTTTGCAACAAACTGTCACTTTCGTCTCCAGCAGAGGGAGCTGTAGGAATAGTGCTTCCAGATGTGGTCTCCCGTGTGGGGCCCAGCAATG
rs1323290526	chr1	ENST00000234875	82	-19	1102	A	G	27.359	28.8391	CTTCAGTGTTGCTGCCATAAAGGGGTTTGGGGAATCGATTGTAAAAGTCCCAGGTTCTAAATTAACTAAATGTGTACAGAAATGAACGTGTAAGTAATGTTTCTACAGGTCTTTGCAACAAACTGTCACTTTCGTCTCCAGCAGAGGGAGCTGTAGGAATAGTGCTTCCAGATGTGGTCTCCCGTGTGGGGCCCAGCAATG
rs940370153	chr1	ENST00000343813	116	15	3993	G	A	4.09889	4.34494	GCCCGTGGAGAATCAGGTTAATGAGGTAAAGGCTTTCTGGGTATTTGCTGCCAAGGCCACATCACCAATTTTCTCGATTTAAAAAACTGTCAAGAGATTTATTTTTCCATTGCAGGTTTTAAAGTGGAGATTCTGAAGTGGAAAATAGGTACTGTCAGAACAAAGCTACCTGGAAACAGCATAGAGTGAAGCCTTTCGTGA
rs1295729073	chr1	ENST00000343813	115	14	3993	G	A	4.09889	3.83377	GCCCGTGGAGAATCAGGTTAATGAGGTAAAGGCTTTCTGGGTATTTGCTGCCAAGGCCACATCACCAATTTTCTCGATTTAAAAAACTGTCAAGAGATTTATTTTTCCATTGCAGGTTTTAAAGTGGAGATTCTGAAGTGGAAAATAGGTACTGTCAGAACAAAGCTACCTGGAAACAGCATAGAGTGAAGCCTTTCGTGA
rs1227473377	chr1	ENST00000343813	112	11	3993	G	C	4.09889	8.55637	GCCCGTGGAGAATCAGGTTAATGAGGTAAAGGCTTTCTGGGTATTTGCTGCCAAGGCCACATCACCAATTTTCTCGATTTAAAAAACTGTCAAGAGATTTATTTTTCCATTGCAGGTTTTAAAGTGGAGATTCTGAAGTGGAAAATAGGTACTGTCAGAACAAAGCTACCTGGAAACAGCATAGAGTGAAGCCTTTCGTGA
rs565044695	chr1	ENST00000343813	108	7	3993	C	T	4.09889	4.24957	GCCCGTGGAGAATCAGGTTAATGAGGTAAAGGCTTTCTGGGTATTTGCTGCCAAGGCCACATCACCAATTTTCTCGATTTAAAAAACTGTCAAGAGATTTATTTTTCCATTGCAGGTTTTAAAGTGGAGATTCTGAAGTGGAAAATAGGTACTGTCAGAACAAAGCTACCTGGAAACAGCATAGAGTGAAGCCTTTCGTGA
rs1045448107	chr1	ENST00000343813	107	6	3993	C	G	4.09889	7.64465	GCCCGTGGAGAATCAGGTTAATGAGGTAAAGGCTTTCTGGGTATTTGCTGCCAAGGCCACATCACCAATTTTCTCGATTTAAAAAACTGTCAAGAGATTTATTTTTCCATTGCAGGTTTTAAAGTGGAGATTCTGAAGTGGAAAATAGGTACTGTCAGAACAAAGCTACCTGGAAACAGCATAGAGTGAAGCCTTTCGTGA
rs532431354	chr1	ENST00000343813	106	5	3993	T	C	4.09889	7.54547	GCCCGTGGAGAATCAGGTTAATGAGGTAAAGGCTTTCTGGGTATTTGCTGCCAAGGCCACATCACCAATTTTCTCGATTTAAAAAACTGTCAAGAGATTTATTTTTCCATTGCAGGTTTTAAAGTGGAGATTCTGAAGTGGAAAATAGGTACTGTCAGAACAAAGCTACCTGGAAACAGCATAGAGTGAAGCCTTTCGTGA
rs547602269	chr1	ENST00000343813	102	1	3993	T	C	4.09889	7.74765	GCCCGTGGAGAATCAGGTTAATGAGGTAAAGGCTTTCTGGGTATTTGCTGCCAAGGCCACATCACCAATTTTCTCGATTTAAAAAACTGTCAAGAGATTTATTTTTCCATTGCAGGTTTTAAAGTGGAGATTCTGAAGTGGAAAATAGGTACTGTCAGAACAAAGCTACCTGGAAACAGCATAGAGTGAAGCCTTTCGTGA
rs937141764	chr1	ENST00000343813	98	-3	3993	T	C	4.09889	6.24466	GCCCGTGGAGAATCAGGTTAATGAGGTAAAGGCTTTCTGGGTATTTGCTGCCAAGGCCACATCACCAATTTTCTCGATTTAAAAAACTGTCAAGAGATTTATTTTTCCATTGCAGGTTTTAAAGTGGAGATTCTGAAGTGGAAAATAGGTACTGTCAGAACAAAGCTACCTGGAAACAGCATAGAGTGAAGCCTTTCGTGA
rs1055971284	chr1	ENST00000343813	94	-7	3993	G	C	4.09889	3.0098	GCCCGTGGAGAATCAGGTTAATGAGGTAAAGGCTTTCTGGGTATTTGCTGCCAAGGCCACATCACCAATTTTCTCGATTTAAAAAACTGTCAAGAGATTTATTTTTCCATTGCAGGTTTTAAAGTGGAGATTCTGAAGTGGAAAATAGGTACTGTCAGAACAAAGCTACCTGGAAACAGCATAGAGTGAAGCCTTTCGTGA
rs1487387121	chr1	ENST00000343813	90	-11	3993	T	A	4.09889	5.18036	GCCCGTGGAGAATCAGGTTAATGAGGTAAAGGCTTTCTGGGTATTTGCTGCCAAGGCCACATCACCAATTTTCTCGATTTAAAAAACTGTCAAGAGATTTATTTTTCCATTGCAGGTTTTAAAGTGGAGATTCTGAAGTGGAAAATAGGTACTGTCAGAACAAAGCTACCTGGAAACAGCATAGAGTGAAGCCTTTCGTGA
rs1190075282	chr1	ENST00000343813	88	-13	3993	T	C	4.09889	3.69453	GCCCGTGGAGAATCAGGTTAATGAGGTAAAGGCTTTCTGGGTATTTGCTGCCAAGGCCACATCACCAATTTTCTCGATTTAAAAAACTGTCAAGAGATTTATTTTTCCATTGCAGGTTTTAAAGTGGAGATTCTGAAGTGGAAAATAGGTACTGTCAGAACAAAGCTACCTGGAAACAGCATAGAGTGAAGCCTTTCGTGA
rs1419951989	chr1	ENST00000343813	87	-14	3993	C	G	4.09889	9.09424	GCCCGTGGAGAATCAGGTTAATGAGGTAAAGGCTTTCTGGGTATTTGCTGCCAAGGCCACATCACCAATTTTCTCGATTTAAAAAACTGTCAAGAGATTTATTTTTCCATTGCAGGTTTTAAAGTGGAGATTCTGAAGTGGAAAATAGGTACTGTCAGAACAAAGCTACCTGGAAACAGCATAGAGTGAAGCCTTTCGTGA
rs893332321	chr1	ENST00000343813	83	-18	3993	A	T	4.09889	4.47083	GCCCGTGGAGAATCAGGTTAATGAGGTAAAGGCTTTCTGGGTATTTGCTGCCAAGGCCACATCACCAATTTTCTCGATTTAAAAAACTGTCAAGAGATTTATTTTTCCATTGCAGGTTTTAAAGTGGAGATTCTGAAGTGGAAAATAGGTACTGTCAGAACAAAGCTACCTGGAAACAGCATAGAGTGAAGCCTTTCGTGA
rs187079677	chr1	ENST00000343813	81	-20	3993	A	G	4.09889	4.18854	GCCCGTGGAGAATCAGGTTAATGAGGTAAAGGCTTTCTGGGTATTTGCTGCCAAGGCCACATCACCAATTTTCTCGATTTAAAAAACTGTCAAGAGATTTATTTTTCCATTGCAGGTTTTAAAGTGGAGATTCTGAAGTGGAAAATAGGTACTGTCAGAACAAAGCTACCTGGAAACAGCATAGAGTGAAGCCTTTCGTGA
rs1245076300	chr1	ENST00000343813	76	-25	3993	G	A	4.09889	4.36401	GCCCGTGGAGAATCAGGTTAATGAGGTAAAGGCTTTCTGGGTATTTGCTGCCAAGGCCACATCACCAATTTTCTCGATTTAAAAAACTGTCAAGAGATTTATTTTTCCATTGCAGGTTTTAAAGTGGAGATTCTGAAGTGGAAAATAGGTACTGTCAGAACAAAGCTACCTGGAAACAGCATAGAGTGAAGCCTTTCGTGA
rs965707582	chr1	ENST00000343813	75	-26	3993	C	T	4.09889	24.9023	GCCCGTGGAGAATCAGGTTAATGAGGTAAAGGCTTTCTGGGTATTTGCTGCCAAGGCCACATCACCAATTTTCTCGATTTAAAAAACTGTCAAGAGATTTATTTTTCCATTGCAGGTTTTAAAGTGGAGATTCTGAAGTGGAAAATAGGTACTGTCAGAACAAAGCTACCTGGAAACAGCATAGAGTGAAGCCTTTCGTGA
rs1455134515	chr1	ENST00000343813	69	-32	3993	T	C	4.09889	4.09508	GCCCGTGGAGAATCAGGTTAATGAGGTAAAGGCTTTCTGGGTATTTGCTGCCAAGGCCACATCACCAATTTTCTCGATTTAAAAAACTGTCAAGAGATTTATTTTTCCATTGCAGGTTTTAAAGTGGAGATTCTGAAGTGGAAAATAGGTACTGTCAGAACAAAGCTACCTGGAAACAGCATAGAGTGAAGCCTTTCGTGA
rs1158847069	chr1	ENST00000343813	68	-33	3993	A	G	4.09889	4.48227	GCCCGTGGAGAATCAGGTTAATGAGGTAAAGGCTTTCTGGGTATTTGCTGCCAAGGCCACATCACCAATTTTCTCGATTTAAAAAACTGTCAAGAGATTTATTTTTCCATTGCAGGTTTTAAAGTGGAGATTCTGAAGTGGAAAATAGGTACTGTCAGAACAAAGCTACCTGGAAACAGCATAGAGTGAAGCCTTTCGTGA
rs1359496008	chr1	ENST00000343813	67	-34	3993	A	G	4.09889	4.36401	GCCCGTGGAGAATCAGGTTAATGAGGTAAAGGCTTTCTGGGTATTTGCTGCCAAGGCCACATCACCAATTTTCTCGATTTAAAAAACTGTCAAGAGATTTATTTTTCCATTGCAGGTTTTAAAGTGGAGATTCTGAAGTGGAAAATAGGTACTGTCAGAACAAAGCTACCTGGAAACAGCATAGAGTGAAGCCTTTCGTGA
rs536424200	chr1	ENST00000343813	59	-42	3993	A	G	4.09889	4.71115	GCCCGTGGAGAATCAGGTTAATGAGGTAAAGGCTTTCTGGGTATTTGCTGCCAAGGCCACATCACCAATTTTCTCGATTTAAAAAACTGTCAAGAGATTTATTTTTCCATTGCAGGTTTTAAAGTGGAGATTCTGAAGTGGAAAATAGGTACTGTCAGAACAAAGCTACCTGGAAACAGCATAGAGTGAAGCCTTTCGTGA
rs1187151016	chr1	ENST00000343813	52	-49	3993	C	A	4.09889	4.13513	GCCCGTGGAGAATCAGGTTAATGAGGTAAAGGCTTTCTGGGTATTTGCTGCCAAGGCCACATCACCAATTTTCTCGATTTAAAAAACTGTCAAGAGATTTATTTTTCCATTGCAGGTTTTAAAGTGGAGATTCTGAAGTGGAAAATAGGTACTGTCAGAACAAAGCTACCTGGAAACAGCATAGAGTGAAGCCTTTCGTGA
rs1028719825	chr1	ENST00000343813	50	-51	3993	G	A	4.09889	4.22668	GCCCGTGGAGAATCAGGTTAATGAGGTAAAGGCTTTCTGGGTATTTGCTGCCAAGGCCACATCACCAATTTTCTCGATTTAAAAAACTGTCAAGAGATTTATTTTTCCATTGCAGGTTTTAAAGTGGAGATTCTGAAGTGGAAAATAGGTACTGTCAGAACAAAGCTACCTGGAAACAGCATAGAGTGAAGCCTTTCGTGA
rs1356685451	chr1	ENST00000343813	48	-53	3993	C	T	4.09889	4.39835	GCCCGTGGAGAATCAGGTTAATGAGGTAAAGGCTTTCTGGGTATTTGCTGCCAAGGCCACATCACCAATTTTCTCGATTTAAAAAACTGTCAAGAGATTTATTTTTCCATTGCAGGTTTTAAAGTGGAGATTCTGAAGTGGAAAATAGGTACTGTCAGAACAAAGCTACCTGGAAACAGCATAGAGTGAAGCCTTTCGTGA
rs1414662365	chr1	ENST00000343813	38	-63	3993	T	C	4.09889	4.28009	GCCCGTGGAGAATCAGGTTAATGAGGTAAAGGCTTTCTGGGTATTTGCTGCCAAGGCCACATCACCAATTTTCTCGATTTAAAAAACTGTCAAGAGATTTATTTTTCCATTGCAGGTTTTAAAGTGGAGATTCTGAAGTGGAAAATAGGTACTGTCAGAACAAAGCTACCTGGAAACAGCATAGAGTGAAGCCTTTCGTGA
rs954370815	chr1	ENST00000343813	36	-65	3993	T	C	4.09889	3.92914	GCCCGTGGAGAATCAGGTTAATGAGGTAAAGGCTTTCTGGGTATTTGCTGCCAAGGCCACATCACCAATTTTCTCGATTTAAAAAACTGTCAAGAGATTTATTTTTCCATTGCAGGTTTTAAAGTGGAGATTCTGAAGTGGAAAATAGGTACTGTCAGAACAAAGCTACCTGGAAACAGCATAGAGTGAAGCCTTTCGTGA
rs985582791	chr1	ENST00000343813	26	-75	3993	G	T	4.09889	3.73268	GCCCGTGGAGAATCAGGTTAATGAGGTAAAGGCTTTCTGGGTATTTGCTGCCAAGGCCACATCACCAATTTTCTCGATTTAAAAAACTGTCAAGAGATTTATTTTTCCATTGCAGGTTTTAAAGTGGAGATTCTGAAGTGGAAAATAGGTACTGTCAGAACAAAGCTACCTGGAAACAGCATAGAGTGAAGCCTTTCGTGA
rs374328167	chr1	ENST00000343813	20	-81	3993	A	C	4.09889	4.16946	GCCCGTGGAGAATCAGGTTAATGAGGTAAAGGCTTTCTGGGTATTTGCTGCCAAGGCCACATCACCAATTTTCTCGATTTAAAAAACTGTCAAGAGATTTATTTTTCCATTGCAGGTTTTAAAGTGGAGATTCTGAAGTGGAAAATAGGTACTGTCAGAACAAAGCTACCTGGAAACAGCATAGAGTGAAGCCTTTCGTGA
rs1240202302	chr1	ENST00000343813	162	61	3909	G	A	6.08826	6.01578	CTCGGCCTCCCAAAGTGCTGGGATTACAGGCGTGAGCCACCACGCCCAGCCAAGATGAACTCCTTAAGGACAGGATTTGGTAAGTGATTGACTTCTTTTTAGTTCCATGATCTTGAGATTATTTTTAGCTTTATAAATTTAGCAGTGGCAGGGCCCGTGGAGAATCAGGTTAATGAGGTAAAGGCTTTCTGGGTATTTGCT
rs548897969	chr1	ENST00000343813	157	56	3909	G	C	6.08826	12.9623	CTCGGCCTCCCAAAGTGCTGGGATTACAGGCGTGAGCCACCACGCCCAGCCAAGATGAACTCCTTAAGGACAGGATTTGGTAAGTGATTGACTTCTTTTTAGTTCCATGATCTTGAGATTATTTTTAGCTTTATAAATTTAGCAGTGGCAGGGCCCGTGGAGAATCAGGTTAATGAGGTAAAGGCTTTCTGGGTATTTGCT
rs548897969	chr1	ENST00000343813	157	56	3909	G	A	6.08826	8.32748	CTCGGCCTCCCAAAGTGCTGGGATTACAGGCGTGAGCCACCACGCCCAGCCAAGATGAACTCCTTAAGGACAGGATTTGGTAAGTGATTGACTTCTTTTTAGTTCCATGATCTTGAGATTATTTTTAGCTTTATAAATTTAGCAGTGGCAGGGCCCGTGGAGAATCAGGTTAATGAGGTAAAGGCTTTCTGGGTATTTGCT
rs1168365906	chr1	ENST00000343813	156	55	3909	C	T	6.08826	6.35529	CTCGGCCTCCCAAAGTGCTGGGATTACAGGCGTGAGCCACCACGCCCAGCCAAGATGAACTCCTTAAGGACAGGATTTGGTAAGTGATTGACTTCTTTTTAGTTCCATGATCTTGAGATTATTTTTAGCTTTATAAATTTAGCAGTGGCAGGGCCCGTGGAGAATCAGGTTAATGAGGTAAAGGCTTTCTGGGTATTTGCT
rs1258262641	chr1	ENST00000343813	152	51	3909	G	T	6.08826	9.12476	CTCGGCCTCCCAAAGTGCTGGGATTACAGGCGTGAGCCACCACGCCCAGCCAAGATGAACTCCTTAAGGACAGGATTTGGTAAGTGATTGACTTCTTTTTAGTTCCATGATCTTGAGATTATTTTTAGCTTTATAAATTTAGCAGTGGCAGGGCCCGTGGAGAATCAGGTTAATGAGGTAAAGGCTTTCTGGGTATTTGCT
rs1485366475	chr1	ENST00000343813	151	50	3909	G	A	6.08826	11.0817	CTCGGCCTCCCAAAGTGCTGGGATTACAGGCGTGAGCCACCACGCCCAGCCAAGATGAACTCCTTAAGGACAGGATTTGGTAAGTGATTGACTTCTTTTTAGTTCCATGATCTTGAGATTATTTTTAGCTTTATAAATTTAGCAGTGGCAGGGCCCGTGGAGAATCAGGTTAATGAGGTAAAGGCTTTCTGGGTATTTGCT
rs903144095	chr1	ENST00000343813	145	44	3909	G	A	6.08826	6.23322	CTCGGCCTCCCAAAGTGCTGGGATTACAGGCGTGAGCCACCACGCCCAGCCAAGATGAACTCCTTAAGGACAGGATTTGGTAAGTGATTGACTTCTTTTTAGTTCCATGATCTTGAGATTATTTTTAGCTTTATAAATTTAGCAGTGGCAGGGCCCGTGGAGAATCAGGTTAATGAGGTAAAGGCTTTCTGGGTATTTGCT
rs570242968	chr1	ENST00000343813	143	42	3909	C	T	6.08826	9.36127	CTCGGCCTCCCAAAGTGCTGGGATTACAGGCGTGAGCCACCACGCCCAGCCAAGATGAACTCCTTAAGGACAGGATTTGGTAAGTGATTGACTTCTTTTTAGTTCCATGATCTTGAGATTATTTTTAGCTTTATAAATTTAGCAGTGGCAGGGCCCGTGGAGAATCAGGTTAATGAGGTAAAGGCTTTCTGGGTATTTGCT
rs1230897610	chr1	ENST00000343813	139	38	3909	T	C	6.08826	9.71222	CTCGGCCTCCCAAAGTGCTGGGATTACAGGCGTGAGCCACCACGCCCAGCCAAGATGAACTCCTTAAGGACAGGATTTGGTAAGTGATTGACTTCTTTTTAGTTCCATGATCTTGAGATTATTTTTAGCTTTATAAATTTAGCAGTGGCAGGGCCCGTGGAGAATCAGGTTAATGAGGTAAAGGCTTTCTGGGTATTTGCT
rs1420727096	chr1	ENST00000343813	133	32	3909	A	C	6.08826	7.79724	CTCGGCCTCCCAAAGTGCTGGGATTACAGGCGTGAGCCACCACGCCCAGCCAAGATGAACTCCTTAAGGACAGGATTTGGTAAGTGATTGACTTCTTTTTAGTTCCATGATCTTGAGATTATTTTTAGCTTTATAAATTTAGCAGTGGCAGGGCCCGTGGAGAATCAGGTTAATGAGGTAAAGGCTTTCTGGGTATTTGCT
rs542925912	chr1	ENST00000343813	132	31	3909	T	G	6.08826	7.54547	CTCGGCCTCCCAAAGTGCTGGGATTACAGGCGTGAGCCACCACGCCCAGCCAAGATGAACTCCTTAAGGACAGGATTTGGTAAGTGATTGACTTCTTTTTAGTTCCATGATCTTGAGATTATTTTTAGCTTTATAAATTTAGCAGTGGCAGGGCCCGTGGAGAATCAGGTTAATGAGGTAAAGGCTTTCTGGGTATTTGCT
rs542925912	chr1	ENST00000343813	132	31	3909	T	C	6.08826	5.867	CTCGGCCTCCCAAAGTGCTGGGATTACAGGCGTGAGCCACCACGCCCAGCCAAGATGAACTCCTTAAGGACAGGATTTGGTAAGTGATTGACTTCTTTTTAGTTCCATGATCTTGAGATTATTTTTAGCTTTATAAATTTAGCAGTGGCAGGGCCCGTGGAGAATCAGGTTAATGAGGTAAAGGCTTTCTGGGTATTTGCT
rs1019644450	chr1	ENST00000343813	119	18	3909	T	C	6.08826	15.9454	CTCGGCCTCCCAAAGTGCTGGGATTACAGGCGTGAGCCACCACGCCCAGCCAAGATGAACTCCTTAAGGACAGGATTTGGTAAGTGATTGACTTCTTTTTAGTTCCATGATCTTGAGATTATTTTTAGCTTTATAAATTTAGCAGTGGCAGGGCCCGTGGAGAATCAGGTTAATGAGGTAAAGGCTTTCTGGGTATTTGCT
rs377224477	chr1	ENST00000343813	109	8	3909	G	T	6.08826	4.87518	CTCGGCCTCCCAAAGTGCTGGGATTACAGGCGTGAGCCACCACGCCCAGCCAAGATGAACTCCTTAAGGACAGGATTTGGTAAGTGATTGACTTCTTTTTAGTTCCATGATCTTGAGATTATTTTTAGCTTTATAAATTTAGCAGTGGCAGGGCCCGTGGAGAATCAGGTTAATGAGGTAAAGGCTTTCTGGGTATTTGCT
rs1453931878	chr1	ENST00000343813	102	1	3909	G	C	6.08826	4.11224	CTCGGCCTCCCAAAGTGCTGGGATTACAGGCGTGAGCCACCACGCCCAGCCAAGATGAACTCCTTAAGGACAGGATTTGGTAAGTGATTGACTTCTTTTTAGTTCCATGATCTTGAGATTATTTTTAGCTTTATAAATTTAGCAGTGGCAGGGCCCGTGGAGAATCAGGTTAATGAGGTAAAGGCTTTCTGGGTATTTGCT
rs1375565827	chr1	ENST00000343813	98	-3	3909	T	C	6.08826	7.99561	CTCGGCCTCCCAAAGTGCTGGGATTACAGGCGTGAGCCACCACGCCCAGCCAAGATGAACTCCTTAAGGACAGGATTTGGTAAGTGATTGACTTCTTTTTAGTTCCATGATCTTGAGATTATTTTTAGCTTTATAAATTTAGCAGTGGCAGGGCCCGTGGAGAATCAGGTTAATGAGGTAAAGGCTTTCTGGGTATTTGCT
rs11538542	chr1	ENST00000343813	95	-6	3909	C	T	6.08826	2.92969	CTCGGCCTCCCAAAGTGCTGGGATTACAGGCGTGAGCCACCACGCCCAGCCAAGATGAACTCCTTAAGGACAGGATTTGGTAAGTGATTGACTTCTTTTTAGTTCCATGATCTTGAGATTATTTTTAGCTTTATAAATTTAGCAGTGGCAGGGCCCGTGGAGAATCAGGTTAATGAGGTAAAGGCTTTCTGGGTATTTGCT
rs1465094877	chr1	ENST00000343813	88	-13	3909	T	C	6.08826	5.27573	CTCGGCCTCCCAAAGTGCTGGGATTACAGGCGTGAGCCACCACGCCCAGCCAAGATGAACTCCTTAAGGACAGGATTTGGTAAGTGATTGACTTCTTTTTAGTTCCATGATCTTGAGATTATTTTTAGCTTTATAAATTTAGCAGTGGCAGGGCCCGTGGAGAATCAGGTTAATGAGGTAAAGGCTTTCTGGGTATTTGCT
rs979478504	chr1	ENST00000343813	125	24	3527	G	A	6.95038	13.1989	GAATTCCAGGGGTAGGGATGGTGGGAGAACATTCCCACCCTGTTTATAATCCCAGAGCAGAAGTCAGCAATTACTTAGGGATAAAAGATGAACTCCATTTTTTTTATTTTCTTAAGACAGTCTTGCTCTGTGGCCCAGGCTGGAGGCTGGAGTGCAGTGGCACCATTTCGGCTCACCGCAACCTCTGCCTCCCGGGTTCAA
rs1486351816	chr1	ENST00000343813	121	20	3527	T	A	6.95038	6.87408	GAATTCCAGGGGTAGGGATGGTGGGAGAACATTCCCACCCTGTTTATAATCCCAGAGCAGAAGTCAGCAATTACTTAGGGATAAAAGATGAACTCCATTTTTTTTATTTTCTTAAGACAGTCTTGCTCTGTGGCCCAGGCTGGAGGCTGGAGTGCAGTGGCACCATTTCGGCTCACCGCAACCTCTGCCTCCCGGGTTCAA
rs1189335480	chr1	ENST00000343813	119	18	3527	A	G	6.95038	6.75964	GAATTCCAGGGGTAGGGATGGTGGGAGAACATTCCCACCCTGTTTATAATCCCAGAGCAGAAGTCAGCAATTACTTAGGGATAAAAGATGAACTCCATTTTTTTTATTTTCTTAAGACAGTCTTGCTCTGTGGCCCAGGCTGGAGGCTGGAGTGCAGTGGCACCATTTCGGCTCACCGCAACCTCTGCCTCCCGGGTTCAA
rs1237401980	chr1	ENST00000343813	117	16	3527	A	G	6.95038	6.97327	GAATTCCAGGGGTAGGGATGGTGGGAGAACATTCCCACCCTGTTTATAATCCCAGAGCAGAAGTCAGCAATTACTTAGGGATAAAAGATGAACTCCATTTTTTTTATTTTCTTAAGACAGTCTTGCTCTGTGGCCCAGGCTGGAGGCTGGAGTGCAGTGGCACCATTTCGGCTCACCGCAACCTCTGCCTCCCGGGTTCAA
rs925111397	chr1	ENST00000343813	115	14	3527	A	G	6.95038	6.73294	GAATTCCAGGGGTAGGGATGGTGGGAGAACATTCCCACCCTGTTTATAATCCCAGAGCAGAAGTCAGCAATTACTTAGGGATAAAAGATGAACTCCATTTTTTTTATTTTCTTAAGACAGTCTTGCTCTGTGGCCCAGGCTGGAGGCTGGAGTGCAGTGGCACCATTTCGGCTCACCGCAACCTCTGCCTCCCGGGTTCAA
rs566509778	chr1	ENST00000343813	111	10	3527	C	T	6.95038	5.48935	GAATTCCAGGGGTAGGGATGGTGGGAGAACATTCCCACCCTGTTTATAATCCCAGAGCAGAAGTCAGCAATTACTTAGGGATAAAAGATGAACTCCATTTTTTTTATTTTCTTAAGACAGTCTTGCTCTGTGGCCCAGGCTGGAGGCTGGAGTGCAGTGGCACCATTTCGGCTCACCGCAACCTCTGCCTCCCGGGTTCAA
rs1014795546	chr1	ENST00000343813	105	4	3527	T	A	6.95038	7.11441	GAATTCCAGGGGTAGGGATGGTGGGAGAACATTCCCACCCTGTTTATAATCCCAGAGCAGAAGTCAGCAATTACTTAGGGATAAAAGATGAACTCCATTTTTTTTATTTTCTTAAGACAGTCTTGCTCTGTGGCCCAGGCTGGAGGCTGGAGTGCAGTGGCACCATTTCGGCTCACCGCAACCTCTGCCTCCCGGGTTCAA
rs1348856824	chr1	ENST00000343813	96	-5	3527	C	A	6.95038	6.7749	GAATTCCAGGGGTAGGGATGGTGGGAGAACATTCCCACCCTGTTTATAATCCCAGAGCAGAAGTCAGCAATTACTTAGGGATAAAAGATGAACTCCATTTTTTTTATTTTCTTAAGACAGTCTTGCTCTGTGGCCCAGGCTGGAGGCTGGAGTGCAGTGGCACCATTTCGGCTCACCGCAACCTCTGCCTCCCGGGTTCAA
rs1377405232	chr1	ENST00000343813	87	-14	3527	G	A	6.95038	6.94275	GAATTCCAGGGGTAGGGATGGTGGGAGAACATTCCCACCCTGTTTATAATCCCAGAGCAGAAGTCAGCAATTACTTAGGGATAAAAGATGAACTCCATTTTTTTTATTTTCTTAAGACAGTCTTGCTCTGTGGCCCAGGCTGGAGGCTGGAGTGCAGTGGCACCATTTCGGCTCACCGCAACCTCTGCCTCCCGGGTTCAA
rs532493476	chr1	ENST00000343813	75	-26	3527	T	C	6.95038	5.37872	GAATTCCAGGGGTAGGGATGGTGGGAGAACATTCCCACCCTGTTTATAATCCCAGAGCAGAAGTCAGCAATTACTTAGGGATAAAAGATGAACTCCATTTTTTTTATTTTCTTAAGACAGTCTTGCTCTGTGGCCCAGGCTGGAGGCTGGAGTGCAGTGGCACCATTTCGGCTCACCGCAACCTCTGCCTCCCGGGTTCAA
rs1052796682	chr1	ENST00000343813	74	-27	3527	C	T	6.95038	5.39017	GAATTCCAGGGGTAGGGATGGTGGGAGAACATTCCCACCCTGTTTATAATCCCAGAGCAGAAGTCAGCAATTACTTAGGGATAAAAGATGAACTCCATTTTTTTTATTTTCTTAAGACAGTCTTGCTCTGTGGCCCAGGCTGGAGGCTGGAGTGCAGTGGCACCATTTCGGCTCACCGCAACCTCTGCCTCCCGGGTTCAA
rs1445561890	chr1	ENST00000343813	70	-31	3527	A	G	6.95038	6.60324	GAATTCCAGGGGTAGGGATGGTGGGAGAACATTCCCACCCTGTTTATAATCCCAGAGCAGAAGTCAGCAATTACTTAGGGATAAAAGATGAACTCCATTTTTTTTATTTTCTTAAGACAGTCTTGCTCTGTGGCCCAGGCTGGAGGCTGGAGTGCAGTGGCACCATTTCGGCTCACCGCAACCTCTGCCTCCCGGGTTCAA
rs1035751279	chr1	ENST00000343813	65	-36	3527	C	T	6.95038	7.08771	GAATTCCAGGGGTAGGGATGGTGGGAGAACATTCCCACCCTGTTTATAATCCCAGAGCAGAAGTCAGCAATTACTTAGGGATAAAAGATGAACTCCATTTTTTTTATTTTCTTAAGACAGTCTTGCTCTGTGGCCCAGGCTGGAGGCTGGAGTGCAGTGGCACCATTTCGGCTCACCGCAACCTCTGCCTCCCGGGTTCAA
rs1377223602	chr1	ENST00000343813	61	-40	3527	A	G	6.95038	6.81686	GAATTCCAGGGGTAGGGATGGTGGGAGAACATTCCCACCCTGTTTATAATCCCAGAGCAGAAGTCAGCAATTACTTAGGGATAAAAGATGAACTCCATTTTTTTTATTTTCTTAAGACAGTCTTGCTCTGTGGCCCAGGCTGGAGGCTGGAGTGCAGTGGCACCATTTCGGCTCACCGCAACCTCTGCCTCCCGGGTTCAA
rs541157009	chr1	ENST00000343813	59	-42	3527	A	G	6.95038	7.18689	GAATTCCAGGGGTAGGGATGGTGGGAGAACATTCCCACCCTGTTTATAATCCCAGAGCAGAAGTCAGCAATTACTTAGGGATAAAAGATGAACTCCATTTTTTTTATTTTCTTAAGACAGTCTTGCTCTGTGGCCCAGGCTGGAGGCTGGAGTGCAGTGGCACCATTTCGGCTCACCGCAACCTCTGCCTCCCGGGTTCAA
rs1283418580	chr1	ENST00000343813	55	-46	3527	G	A	6.95038	13.0615	GAATTCCAGGGGTAGGGATGGTGGGAGAACATTCCCACCCTGTTTATAATCCCAGAGCAGAAGTCAGCAATTACTTAGGGATAAAAGATGAACTCCATTTTTTTTATTTTCTTAAGACAGTCTTGCTCTGTGGCCCAGGCTGGAGGCTGGAGTGCAGTGGCACCATTTCGGCTCACCGCAACCTCTGCCTCCCGGGTTCAA
rs1349202392	chr1	ENST00000343813	112	11	1957	C	T	11.4365	13.5956	CCAAAGGGATTTGAGCATATACAACTACAAATCCAAGCAGATTGACTCTCAAAAATAATCTTAAATACTGCAAATAGTCCCAACTAAGATTCAGTCAGTATGTTTGTTTTGCAAGTTTGGGAGAGTAAGTTGGCTTTGAGTCACACATCGAAGCTTTAAGAGGTGAGACGCTGGCTTCATTCTGGACTAGACAGGAACTTG
rs987643778	chr1	ENST00000343813	107	6	1957	T	C	11.4365	33.783	CCAAAGGGATTTGAGCATATACAACTACAAATCCAAGCAGATTGACTCTCAAAAATAATCTTAAATACTGCAAATAGTCCCAACTAAGATTCAGTCAGTATGTTTGTTTTGCAAGTTTGGGAGAGTAAGTTGGCTTTGAGTCACACATCGAAGCTTTAAGAGGTGAGACGCTGGCTTCATTCTGGACTAGACAGGAACTTG
rs1223727048	chr1	ENST00000343813	97	-4	1957	A	G	11.4365	52.6123	CCAAAGGGATTTGAGCATATACAACTACAAATCCAAGCAGATTGACTCTCAAAAATAATCTTAAATACTGCAAATAGTCCCAACTAAGATTCAGTCAGTATGTTTGTTTTGCAAGTTTGGGAGAGTAAGTTGGCTTTGAGTCACACATCGAAGCTTTAAGAGGTGAGACGCTGGCTTCATTCTGGACTAGACAGGAACTTG
rs562391346	chr1	ENST00000343813	94	-7	1957	G	C	11.4365	10.5362	CCAAAGGGATTTGAGCATATACAACTACAAATCCAAGCAGATTGACTCTCAAAAATAATCTTAAATACTGCAAATAGTCCCAACTAAGATTCAGTCAGTATGTTTGTTTTGCAAGTTTGGGAGAGTAAGTTGGCTTTGAGTCACACATCGAAGCTTTAAGAGGTGAGACGCTGGCTTCATTCTGGACTAGACAGGAACTTG
rs1019189003	chr1	ENST00000343813	87	-14	1957	A	G	11.4365	9.33456	CCAAAGGGATTTGAGCATATACAACTACAAATCCAAGCAGATTGACTCTCAAAAATAATCTTAAATACTGCAAATAGTCCCAACTAAGATTCAGTCAGTATGTTTGTTTTGCAAGTTTGGGAGAGTAAGTTGGCTTTGAGTCACACATCGAAGCTTTAAGAGGTGAGACGCTGGCTTCATTCTGGACTAGACAGGAACTTG
rs529697645	chr1	ENST00000343813	83	-18	1957	A	G	11.4365	12.1841	CCAAAGGGATTTGAGCATATACAACTACAAATCCAAGCAGATTGACTCTCAAAAATAATCTTAAATACTGCAAATAGTCCCAACTAAGATTCAGTCAGTATGTTTGTTTTGCAAGTTTGGGAGAGTAAGTTGGCTTTGAGTCACACATCGAAGCTTTAAGAGGTGAGACGCTGGCTTCATTCTGGACTAGACAGGAACTTG
rs1314376422	chr1	ENST00000343813	68	-33	1957	C	G	11.4365	17.8528	CCAAAGGGATTTGAGCATATACAACTACAAATCCAAGCAGATTGACTCTCAAAAATAATCTTAAATACTGCAAATAGTCCCAACTAAGATTCAGTCAGTATGTTTGTTTTGCAAGTTTGGGAGAGTAAGTTGGCTTTGAGTCACACATCGAAGCTTTAAGAGGTGAGACGCTGGCTTCATTCTGGACTAGACAGGAACTTG
rs547780085	chr1	ENST00000343813	48	-53	1957	C	T	11.4365	14.6484	CCAAAGGGATTTGAGCATATACAACTACAAATCCAAGCAGATTGACTCTCAAAAATAATCTTAAATACTGCAAATAGTCCCAACTAAGATTCAGTCAGTATGTTTGTTTTGCAAGTTTGGGAGAGTAAGTTGGCTTTGAGTCACACATCGAAGCTTTAAGAGGTGAGACGCTGGCTTCATTCTGGACTAGACAGGAACTTG
rs547780085	chr1	ENST00000343813	48	-53	1957	C	G	11.4365	18.0054	CCAAAGGGATTTGAGCATATACAACTACAAATCCAAGCAGATTGACTCTCAAAAATAATCTTAAATACTGCAAATAGTCCCAACTAAGATTCAGTCAGTATGTTTGTTTTGCAAGTTTGGGAGAGTAAGTTGGCTTTGAGTCACACATCGAAGCTTTAAGAGGTGAGACGCTGGCTTCATTCTGGACTAGACAGGAACTTG
rs1238884754	chr1	ENST00000343813	42	-59	1957	T	C	11.4365	12.4207	CCAAAGGGATTTGAGCATATACAACTACAAATCCAAGCAGATTGACTCTCAAAAATAATCTTAAATACTGCAAATAGTCCCAACTAAGATTCAGTCAGTATGTTTGTTTTGCAAGTTTGGGAGAGTAAGTTGGCTTTGAGTCACACATCGAAGCTTTAAGAGGTGAGACGCTGGCTTCATTCTGGACTAGACAGGAACTTG
rs1469634714	chr1	ENST00000343813	40	-61	1957	G	C	11.4365	11.4441	CCAAAGGGATTTGAGCATATACAACTACAAATCCAAGCAGATTGACTCTCAAAAATAATCTTAAATACTGCAAATAGTCCCAACTAAGATTCAGTCAGTATGTTTGTTTTGCAAGTTTGGGAGAGTAAGTTGGCTTTGAGTCACACATCGAAGCTTTAAGAGGTGAGACGCTGGCTTCATTCTGGACTAGACAGGAACTTG
rs1256434290	chr1	ENST00000343813	21	-80	1957	A	G	11.4365	11.5356	CCAAAGGGATTTGAGCATATACAACTACAAATCCAAGCAGATTGACTCTCAAAAATAATCTTAAATACTGCAAATAGTCCCAACTAAGATTCAGTCAGTATGTTTGTTTTGCAAGTTTGGGAGAGTAAGTTGGCTTTGAGTCACACATCGAAGCTTTAAGAGGTGAGACGCTGGCTTCATTCTGGACTAGACAGGAACTTG
rs753692632	chr1	ENST00000343813	20	-81	1957	T	C	11.4365	11.4517	CCAAAGGGATTTGAGCATATACAACTACAAATCCAAGCAGATTGACTCTCAAAAATAATCTTAAATACTGCAAATAGTCCCAACTAAGATTCAGTCAGTATGTTTGTTTTGCAAGTTTGGGAGAGTAAGTTGGCTTTGAGTCACACATCGAAGCTTTAAGAGGTGAGACGCTGGCTTCATTCTGGACTAGACAGGAACTTG
rs1416009969	chr1	ENST00000343813	16	-85	1957	C	T	11.4365	11.5738	CCAAAGGGATTTGAGCATATACAACTACAAATCCAAGCAGATTGACTCTCAAAAATAATCTTAAATACTGCAAATAGTCCCAACTAAGATTCAGTCAGTATGTTTGTTTTGCAAGTTTGGGAGAGTAAGTTGGCTTTGAGTCACACATCGAAGCTTTAAGAGGTGAGACGCTGGCTTCATTCTGGACTAGACAGGAACTTG
rs1176849329	chr1	ENST00000343813	104	3	1919	C	T	1.98078	1.79482	ACCATAGCTTATATTCTCAATTTCAATGCCAGTCTCAGAACTCTTGTTTTCTGTGTTCTGTTCTCAAAATTACATTGTCCCTCATGTCATTTCAAACTGTTTTCCAAAGGGATTTGAGCATATACAACTACAAATCCAAGCAGATTGACTCTCAAAAATAATCTTAAATACTGCAAATAGTCCCAACTAAGATTCAGTCAG
rs1450041881	chr1	ENST00000343813	102	1	1919	T	C	1.98078	2.1534	ACCATAGCTTATATTCTCAATTTCAATGCCAGTCTCAGAACTCTTGTTTTCTGTGTTCTGTTCTCAAAATTACATTGTCCCTCATGTCATTTCAAACTGTTTTCCAAAGGGATTTGAGCATATACAACTACAAATCCAAGCAGATTGACTCTCAAAAATAATCTTAAATACTGCAAATAGTCCCAACTAAGATTCAGTCAG
rs139829437	chr1	ENST00000343813	93	-8	1919	C	T	1.98078	1.89877	ACCATAGCTTATATTCTCAATTTCAATGCCAGTCTCAGAACTCTTGTTTTCTGTGTTCTGTTCTCAAAATTACATTGTCCCTCATGTCATTTCAAACTGTTTTCCAAAGGGATTTGAGCATATACAACTACAAATCCAAGCAGATTGACTCTCAAAAATAATCTTAAATACTGCAAATAGTCCCAACTAAGATTCAGTCAG
rs1183727904	chr1	ENST00000343813	86	-15	1919	G	A	1.98078	1.70517	ACCATAGCTTATATTCTCAATTTCAATGCCAGTCTCAGAACTCTTGTTTTCTGTGTTCTGTTCTCAAAATTACATTGTCCCTCATGTCATTTCAAACTGTTTTCCAAAGGGATTTGAGCATATACAACTACAAATCCAAGCAGATTGACTCTCAAAAATAATCTTAAATACTGCAAATAGTCCCAACTAAGATTCAGTCAG
rs1278351410	chr1	ENST00000343813	82	-19	1919	T	C	1.98078	1.9989	ACCATAGCTTATATTCTCAATTTCAATGCCAGTCTCAGAACTCTTGTTTTCTGTGTTCTGTTCTCAAAATTACATTGTCCCTCATGTCATTTCAAACTGTTTTCCAAAGGGATTTGAGCATATACAACTACAAATCCAAGCAGATTGACTCTCAAAAATAATCTTAAATACTGCAAATAGTCCCAACTAAGATTCAGTCAG
rs757268348	chr1	ENST00000343813	127	26	1872	C	T	2.31552	2.04659	CTTAAACATTGAGAAGTGCTGCTCTCCGTTTATTTGGGATTTGATTCTCATTTTACCATAGCTTATATTCTCAATTTCAATGCCAGTCTCAGAACTCTTGTTTTCTGTGTTCTGTTCTCAAAATTACATTGTCCCTCATGTCATTTCAAACTGTTTTCCAAAGGGATTTGAGCATATACAACTACAAATCCAAGCAGATTG
rs1469587261	chr1	ENST00000343813	126	25	1872	A	G	2.31552	2.31361	CTTAAACATTGAGAAGTGCTGCTCTCCGTTTATTTGGGATTTGATTCTCATTTTACCATAGCTTATATTCTCAATTTCAATGCCAGTCTCAGAACTCTTGTTTTCTGTGTTCTGTTCTCAAAATTACATTGTCCCTCATGTCATTTCAAACTGTTTTCCAAAGGGATTTGAGCATATACAACTACAAATCCAAGCAGATTG
rs530481807	chr1	ENST00000343813	119	18	1872	C	G	2.31552	1.95408	CTTAAACATTGAGAAGTGCTGCTCTCCGTTTATTTGGGATTTGATTCTCATTTTACCATAGCTTATATTCTCAATTTCAATGCCAGTCTCAGAACTCTTGTTTTCTGTGTTCTGTTCTCAAAATTACATTGTCCCTCATGTCATTTCAAACTGTTTTCCAAAGGGATTTGAGCATATACAACTACAAATCCAAGCAGATTG
rs1173142766	chr1	ENST00000343813	112	11	1872	C	T	2.31552	4.47083	CTTAAACATTGAGAAGTGCTGCTCTCCGTTTATTTGGGATTTGATTCTCATTTTACCATAGCTTATATTCTCAATTTCAATGCCAGTCTCAGAACTCTTGTTTTCTGTGTTCTGTTCTCAAAATTACATTGTCCCTCATGTCATTTCAAACTGTTTTCCAAAGGGATTTGAGCATATACAACTACAAATCCAAGCAGATTG
rs1173142766	chr1	ENST00000343813	112	11	1872	C	G	2.31552	3.63541	CTTAAACATTGAGAAGTGCTGCTCTCCGTTTATTTGGGATTTGATTCTCATTTTACCATAGCTTATATTCTCAATTTCAATGCCAGTCTCAGAACTCTTGTTTTCTGTGTTCTGTTCTCAAAATTACATTGTCCCTCATGTCATTTCAAACTGTTTTCCAAAGGGATTTGAGCATATACAACTACAAATCCAAGCAGATTG
rs1380217183	chr1	ENST00000343813	109	8	1872	G	A	2.31552	5.05066	CTTAAACATTGAGAAGTGCTGCTCTCCGTTTATTTGGGATTTGATTCTCATTTTACCATAGCTTATATTCTCAATTTCAATGCCAGTCTCAGAACTCTTGTTTTCTGTGTTCTGTTCTCAAAATTACATTGTCCCTCATGTCATTTCAAACTGTTTTCCAAAGGGATTTGAGCATATACAACTACAAATCCAAGCAGATTG
rs983958317	chr1	ENST00000343813	105	4	1872	C	G	2.31552	2.491	CTTAAACATTGAGAAGTGCTGCTCTCCGTTTATTTGGGATTTGATTCTCATTTTACCATAGCTTATATTCTCAATTTCAATGCCAGTCTCAGAACTCTTGTTTTCTGTGTTCTGTTCTCAAAATTACATTGTCCCTCATGTCATTTCAAACTGTTTTCCAAAGGGATTTGAGCATATACAACTACAAATCCAAGCAGATTG
rs143254551	chr1	ENST00000343813	102	1	1872	T	G	2.31552	8.49533	CTTAAACATTGAGAAGTGCTGCTCTCCGTTTATTTGGGATTTGATTCTCATTTTACCATAGCTTATATTCTCAATTTCAATGCCAGTCTCAGAACTCTTGTTTTCTGTGTTCTGTTCTCAAAATTACATTGTCCCTCATGTCATTTCAAACTGTTTTCCAAAGGGATTTGAGCATATACAACTACAAATCCAAGCAGATTG
rs1029881261	chr1	ENST00000343813	100	-1	1872	G	C	2.31552	2.58446	CTTAAACATTGAGAAGTGCTGCTCTCCGTTTATTTGGGATTTGATTCTCATTTTACCATAGCTTATATTCTCAATTTCAATGCCAGTCTCAGAACTCTTGTTTTCTGTGTTCTGTTCTCAAAATTACATTGTCCCTCATGTCATTTCAAACTGTTTTCCAAAGGGATTTGAGCATATACAACTACAAATCCAAGCAGATTG
rs907941387	chr1	ENST00000343813	85	-16	1805	A	G	2.31552	2.37274	CTTAAACATTGAGAAGTGCTGCTCTCCGTTTATTTGGGATTTGATTCTCATTTTACCATAGCTTATATTCTCAATTTCAATGCCAGTCTCAGAACTCTTGTTTTCTGTGTTCTGTTCTCAAAATTACATTGTCCCTCATGTCATTTCAAACTGTTTTCCAAAGGGATTTGAGCATATACAACTACAAATCCAAGCAGATTG
rs570282235	chr1	ENST00000343813	83	-18	1805	C	A	2.31552	3.94821	CTTAAACATTGAGAAGTGCTGCTCTCCGTTTATTTGGGATTTGATTCTCATTTTACCATAGCTTATATTCTCAATTTCAATGCCAGTCTCAGAACTCTTGTTTTCTGTGTTCTGTTCTCAAAATTACATTGTCCCTCATGTCATTTCAAACTGTTTTCCAAAGGGATTTGAGCATATACAACTACAAATCCAAGCAGATTG
rs548153606	chr1	ENST00000343813	81	-20	1805	T	C	2.31552	2.40326	CTTAAACATTGAGAAGTGCTGCTCTCCGTTTATTTGGGATTTGATTCTCATTTTACCATAGCTTATATTCTCAATTTCAATGCCAGTCTCAGAACTCTTGTTTTCTGTGTTCTGTTCTCAAAATTACATTGTCCCTCATGTCATTTCAAACTGTTTTCCAAAGGGATTTGAGCATATACAACTACAAATCCAAGCAGATTG
rs1179725799	chr1	ENST00000343813	80	-21	1805	A	G	2.31552	4.28772	CTTAAACATTGAGAAGTGCTGCTCTCCGTTTATTTGGGATTTGATTCTCATTTTACCATAGCTTATATTCTCAATTTCAATGCCAGTCTCAGAACTCTTGTTTTCTGTGTTCTGTTCTCAAAATTACATTGTCCCTCATGTCATTTCAAACTGTTTTCCAAAGGGATTTGAGCATATACAACTACAAATCCAAGCAGATTG
rs534794450	chr1	ENST00000343813	70	-31	1805	C	T	2.31552	2.09332	CTTAAACATTGAGAAGTGCTGCTCTCCGTTTATTTGGGATTTGATTCTCATTTTACCATAGCTTATATTCTCAATTTCAATGCCAGTCTCAGAACTCTTGTTTTCTGTGTTCTGTTCTCAAAATTACATTGTCCCTCATGTCATTTCAAACTGTTTTCCAAAGGGATTTGAGCATATACAACTACAAATCCAAGCAGATTG
rs1231146733	chr1	ENST00000343813	66	-35	1805	T	C	2.31552	2.32124	CTTAAACATTGAGAAGTGCTGCTCTCCGTTTATTTGGGATTTGATTCTCATTTTACCATAGCTTATATTCTCAATTTCAATGCCAGTCTCAGAACTCTTGTTTTCTGTGTTCTGTTCTCAAAATTACATTGTCCCTCATGTCATTTCAAACTGTTTTCCAAAGGGATTTGAGCATATACAACTACAAATCCAAGCAGATTG
rs1481395855	chr1	ENST00000343813	62	-39	1805	C	T	2.31552	1.67942	CTTAAACATTGAGAAGTGCTGCTCTCCGTTTATTTGGGATTTGATTCTCATTTTACCATAGCTTATATTCTCAATTTCAATGCCAGTCTCAGAACTCTTGTTTTCTGTGTTCTGTTCTCAAAATTACATTGTCCCTCATGTCATTTCAAACTGTTTTCCAAAGGGATTTGAGCATATACAACTACAAATCCAAGCAGATTG
rs949960541	chr1	ENST00000343813	60	-41	1805	A	G	2.31552	1.93691	CTTAAACATTGAGAAGTGCTGCTCTCCGTTTATTTGGGATTTGATTCTCATTTTACCATAGCTTATATTCTCAATTTCAATGCCAGTCTCAGAACTCTTGTTTTCTGTGTTCTGTTCTCAAAATTACATTGTCCCTCATGTCATTTCAAACTGTTTTCCAAAGGGATTTGAGCATATACAACTACAAATCCAAGCAGATTG
rs1412611812	chr1	ENST00000343813	56	-45	1805	C	T	2.31552	1.80244	CTTAAACATTGAGAAGTGCTGCTCTCCGTTTATTTGGGATTTGATTCTCATTTTACCATAGCTTATATTCTCAATTTCAATGCCAGTCTCAGAACTCTTGTTTTCTGTGTTCTGTTCTCAAAATTACATTGTCCCTCATGTCATTTCAAACTGTTTTCCAAAGGGATTTGAGCATATACAACTACAAATCCAAGCAGATTG
rs1412611812	chr1	ENST00000343813	56	-45	1805	C	G	2.31552	2.52342	CTTAAACATTGAGAAGTGCTGCTCTCCGTTTATTTGGGATTTGATTCTCATTTTACCATAGCTTATATTCTCAATTTCAATGCCAGTCTCAGAACTCTTGTTTTCTGTGTTCTGTTCTCAAAATTACATTGTCCCTCATGTCATTTCAAACTGTTTTCCAAAGGGATTTGAGCATATACAACTACAAATCCAAGCAGATTG
rs546610067	chr1	ENST00000343813	49	-52	1805	C	T	2.31552	2.05517	CTTAAACATTGAGAAGTGCTGCTCTCCGTTTATTTGGGATTTGATTCTCATTTTACCATAGCTTATATTCTCAATTTCAATGCCAGTCTCAGAACTCTTGTTTTCTGTGTTCTGTTCTCAAAATTACATTGTCCCTCATGTCATTTCAAACTGTTTTCCAAAGGGATTTGAGCATATACAACTACAAATCCAAGCAGATTG
rs1428354462	chr1	ENST00000343813	28	-73	1805	G	T	2.31552	1.60313	CTTAAACATTGAGAAGTGCTGCTCTCCGTTTATTTGGGATTTGATTCTCATTTTACCATAGCTTATATTCTCAATTTCAATGCCAGTCTCAGAACTCTTGTTTTCTGTGTTCTGTTCTCAAAATTACATTGTCCCTCATGTCATTTCAAACTGTTTTCCAAAGGGATTTGAGCATATACAACTACAAATCCAAGCAGATTG
rs1045568083	chr1	ENST00000343813	27	-74	1805	C	T	2.31552	2.38037	CTTAAACATTGAGAAGTGCTGCTCTCCGTTTATTTGGGATTTGATTCTCATTTTACCATAGCTTATATTCTCAATTTCAATGCCAGTCTCAGAACTCTTGTTTTCTGTGTTCTGTTCTCAAAATTACATTGTCCCTCATGTCATTTCAAACTGTTTTCCAAAGGGATTTGAGCATATACAACTACAAATCCAAGCAGATTG
rs985302974	chr1	ENST00000343813	24	-77	1805	C	T	2.31552	2.29645	CTTAAACATTGAGAAGTGCTGCTCTCCGTTTATTTGGGATTTGATTCTCATTTTACCATAGCTTATATTCTCAATTTCAATGCCAGTCTCAGAACTCTTGTTTTCTGTGTTCTGTTCTCAAAATTACATTGTCCCTCATGTCATTTCAAACTGTTTTCCAAAGGGATTTGAGCATATACAACTACAAATCCAAGCAGATTG
rs1162343887	chr1	ENST00000343813	137	36	1453	C	G	1.72615	1.9598	TTTCTGTCCCCCACTGCATGAACATCTATACAATTTTAAAAATACTTCCTCATAGGATGCTTTGGCCCTTCATCTATTTAATCATAGCTACATACCTATTTTTTATAAGTAGCAGTACACATTCAAAGGGGTATTCCTAGCTCAATGCTTGGTGTTCTAGTTCAACTTTTATCCTGCAGCAAGTAAGCCTAGATAACTCTA
rs1382810891	chr1	ENST00000343813	136	35	1453	C	T	1.72615	1.71852	TTTCTGTCCCCCACTGCATGAACATCTATACAATTTTAAAAATACTTCCTCATAGGATGCTTTGGCCCTTCATCTATTTAATCATAGCTACATACCTATTTTTTATAAGTAGCAGTACACATTCAAAGGGGTATTCCTAGCTCAATGCTTGGTGTTCTAGTTCAACTTTTATCCTGCAGCAAGTAAGCCTAGATAACTCTA
rs1455827017	chr1	ENST00000343813	134	33	1453	T	C	1.72615	1.78814	TTTCTGTCCCCCACTGCATGAACATCTATACAATTTTAAAAATACTTCCTCATAGGATGCTTTGGCCCTTCATCTATTTAATCATAGCTACATACCTATTTTTTATAAGTAGCAGTACACATTCAAAGGGGTATTCCTAGCTCAATGCTTGGTGTTCTAGTTCAACTTTTATCCTGCAGCAAGTAAGCCTAGATAACTCTA
rs1045309425	chr1	ENST00000343813	127	26	1453	A	G	1.72615	1.85585	TTTCTGTCCCCCACTGCATGAACATCTATACAATTTTAAAAATACTTCCTCATAGGATGCTTTGGCCCTTCATCTATTTAATCATAGCTACATACCTATTTTTTATAAGTAGCAGTACACATTCAAAGGGGTATTCCTAGCTCAATGCTTGGTGTTCTAGTTCAACTTTTATCCTGCAGCAAGTAAGCCTAGATAACTCTA
rs1384705826	chr1	ENST00000343813	113	12	1453	C	T	1.72615	2.57301	TTTCTGTCCCCCACTGCATGAACATCTATACAATTTTAAAAATACTTCCTCATAGGATGCTTTGGCCCTTCATCTATTTAATCATAGCTACATACCTATTTTTTATAAGTAGCAGTACACATTCAAAGGGGTATTCCTAGCTCAATGCTTGGTGTTCTAGTTCAACTTTTATCCTGCAGCAAGTAAGCCTAGATAACTCTA
rs981490922	chr1	ENST00000343813	112	11	1453	G	C	1.72615	2.4395	TTTCTGTCCCCCACTGCATGAACATCTATACAATTTTAAAAATACTTCCTCATAGGATGCTTTGGCCCTTCATCTATTTAATCATAGCTACATACCTATTTTTTATAAGTAGCAGTACACATTCAAAGGGGTATTCCTAGCTCAATGCTTGGTGTTCTAGTTCAACTTTTATCCTGCAGCAAGTAAGCCTAGATAACTCTA
rs1409512123	chr1	ENST00000343813	109	8	1453	G	T	1.72615	2.40993	TTTCTGTCCCCCACTGCATGAACATCTATACAATTTTAAAAATACTTCCTCATAGGATGCTTTGGCCCTTCATCTATTTAATCATAGCTACATACCTATTTTTTATAAGTAGCAGTACACATTCAAAGGGGTATTCCTAGCTCAATGCTTGGTGTTCTAGTTCAACTTTTATCCTGCAGCAAGTAAGCCTAGATAACTCTA
rs927125618	chr1	ENST00000343813	105	4	1453	A	G	1.72615	1.42384	TTTCTGTCCCCCACTGCATGAACATCTATACAATTTTAAAAATACTTCCTCATAGGATGCTTTGGCCCTTCATCTATTTAATCATAGCTACATACCTATTTTTTATAAGTAGCAGTACACATTCAAAGGGGTATTCCTAGCTCAATGCTTGGTGTTCTAGTTCAACTTTTATCCTGCAGCAAGTAAGCCTAGATAACTCTA
rs758059023	chr1	ENST00000343813	98	-3	1453	A	G	1.72615	1.84059	TTTCTGTCCCCCACTGCATGAACATCTATACAATTTTAAAAATACTTCCTCATAGGATGCTTTGGCCCTTCATCTATTTAATCATAGCTACATACCTATTTTTTATAAGTAGCAGTACACATTCAAAGGGGTATTCCTAGCTCAATGCTTGGTGTTCTAGTTCAACTTTTATCCTGCAGCAAGTAAGCCTAGATAACTCTA
rs1452053421	chr1	ENST00000343813	92	-9	1453	A	G	1.72615	2.34795	TTTCTGTCCCCCACTGCATGAACATCTATACAATTTTAAAAATACTTCCTCATAGGATGCTTTGGCCCTTCATCTATTTAATCATAGCTACATACCTATTTTTTATAAGTAGCAGTACACATTCAAAGGGGTATTCCTAGCTCAATGCTTGGTGTTCTAGTTCAACTTTTATCCTGCAGCAAGTAAGCCTAGATAACTCTA
rs936961804	chr1	ENST00000343813	89	-12	1453	T	C	1.72615	2.38609	TTTCTGTCCCCCACTGCATGAACATCTATACAATTTTAAAAATACTTCCTCATAGGATGCTTTGGCCCTTCATCTATTTAATCATAGCTACATACCTATTTTTTATAAGTAGCAGTACACATTCAAAGGGGTATTCCTAGCTCAATGCTTGGTGTTCTAGTTCAACTTTTATCCTGCAGCAAGTAAGCCTAGATAACTCTA
rs1355878661	chr1	ENST00000343813	87	-14	1453	G	A	1.72615	1.89018	TTTCTGTCCCCCACTGCATGAACATCTATACAATTTTAAAAATACTTCCTCATAGGATGCTTTGGCCCTTCATCTATTTAATCATAGCTACATACCTATTTTTTATAAGTAGCAGTACACATTCAAAGGGGTATTCCTAGCTCAATGCTTGGTGTTCTAGTTCAACTTTTATCCTGCAGCAAGTAAGCCTAGATAACTCTA
rs937134412	chr1	ENST00000343813	83	-18	1453	C	T	1.72615	1.85108	TTTCTGTCCCCCACTGCATGAACATCTATACAATTTTAAAAATACTTCCTCATAGGATGCTTTGGCCCTTCATCTATTTAATCATAGCTACATACCTATTTTTTATAAGTAGCAGTACACATTCAAAGGGGTATTCCTAGCTCAATGCTTGGTGTTCTAGTTCAACTTTTATCCTGCAGCAAGTAAGCCTAGATAACTCTA
rs1052851511	chr1	ENST00000343813	82	-19	1453	T	G	1.72615	2.33364	TTTCTGTCCCCCACTGCATGAACATCTATACAATTTTAAAAATACTTCCTCATAGGATGCTTTGGCCCTTCATCTATTTAATCATAGCTACATACCTATTTTTTATAAGTAGCAGTACACATTCAAAGGGGTATTCCTAGCTCAATGCTTGGTGTTCTAGTTCAACTTTTATCCTGCAGCAAGTAAGCCTAGATAACTCTA
rs1352124280	chr1	ENST00000343813	77	-24	1453	T	G	1.72615	2.41852	TTTCTGTCCCCCACTGCATGAACATCTATACAATTTTAAAAATACTTCCTCATAGGATGCTTTGGCCCTTCATCTATTTAATCATAGCTACATACCTATTTTTTATAAGTAGCAGTACACATTCAAAGGGGTATTCCTAGCTCAATGCTTGGTGTTCTAGTTCAACTTTTATCCTGCAGCAAGTAAGCCTAGATAACTCTA
rs1349765013	chr1	ENST00000343813	76	-25	1453	A	G	1.72615	1.45626	TTTCTGTCCCCCACTGCATGAACATCTATACAATTTTAAAAATACTTCCTCATAGGATGCTTTGGCCCTTCATCTATTTAATCATAGCTACATACCTATTTTTTATAAGTAGCAGTACACATTCAAAGGGGTATTCCTAGCTCAATGCTTGGTGTTCTAGTTCAACTTTTATCCTGCAGCAAGTAAGCCTAGATAACTCTA
rs892480939	chr1	ENST00000343813	74	-27	1453	C	T	1.72615	1.12104	TTTCTGTCCCCCACTGCATGAACATCTATACAATTTTAAAAATACTTCCTCATAGGATGCTTTGGCCCTTCATCTATTTAATCATAGCTACATACCTATTTTTTATAAGTAGCAGTACACATTCAAAGGGGTATTCCTAGCTCAATGCTTGGTGTTCTAGTTCAACTTTTATCCTGCAGCAAGTAAGCCTAGATAACTCTA
rs1439297147	chr1	ENST00000343813	73	-28	1453	T	A	1.72615	1.74236	TTTCTGTCCCCCACTGCATGAACATCTATACAATTTTAAAAATACTTCCTCATAGGATGCTTTGGCCCTTCATCTATTTAATCATAGCTACATACCTATTTTTTATAAGTAGCAGTACACATTCAAAGGGGTATTCCTAGCTCAATGCTTGGTGTTCTAGTTCAACTTTTATCCTGCAGCAAGTAAGCCTAGATAACTCTA
rs1054397638	chr1	ENST00000343813	71	-30	1453	C	T	1.72615	1.77765	TTTCTGTCCCCCACTGCATGAACATCTATACAATTTTAAAAATACTTCCTCATAGGATGCTTTGGCCCTTCATCTATTTAATCATAGCTACATACCTATTTTTTATAAGTAGCAGTACACATTCAAAGGGGTATTCCTAGCTCAATGCTTGGTGTTCTAGTTCAACTTTTATCCTGCAGCAAGTAAGCCTAGATAACTCTA
rs1461515874	chr1	ENST00000343813	68	-33	1453	C	T	1.72615	1.75667	TTTCTGTCCCCCACTGCATGAACATCTATACAATTTTAAAAATACTTCCTCATAGGATGCTTTGGCCCTTCATCTATTTAATCATAGCTACATACCTATTTTTTATAAGTAGCAGTACACATTCAAAGGGGTATTCCTAGCTCAATGCTTGGTGTTCTAGTTCAACTTTTATCCTGCAGCAAGTAAGCCTAGATAACTCTA
rs997985716	chr1	ENST00000343813	66	-35	1453	C	T	1.72615	1.71375	TTTCTGTCCCCCACTGCATGAACATCTATACAATTTTAAAAATACTTCCTCATAGGATGCTTTGGCCCTTCATCTATTTAATCATAGCTACATACCTATTTTTTATAAGTAGCAGTACACATTCAAAGGGGTATTCCTAGCTCAATGCTTGGTGTTCTAGTTCAACTTTTATCCTGCAGCAAGTAAGCCTAGATAACTCTA
rs1240740321	chr1	ENST00000343813	64	-37	1453	G	C	1.72615	1.58501	TTTCTGTCCCCCACTGCATGAACATCTATACAATTTTAAAAATACTTCCTCATAGGATGCTTTGGCCCTTCATCTATTTAATCATAGCTACATACCTATTTTTTATAAGTAGCAGTACACATTCAAAGGGGTATTCCTAGCTCAATGCTTGGTGTTCTAGTTCAACTTTTATCCTGCAGCAAGTAAGCCTAGATAACTCTA
rs1030373446	chr1	ENST00000343813	63	-38	1453	T	C	1.72615	1.52302	TTTCTGTCCCCCACTGCATGAACATCTATACAATTTTAAAAATACTTCCTCATAGGATGCTTTGGCCCTTCATCTATTTAATCATAGCTACATACCTATTTTTTATAAGTAGCAGTACACATTCAAAGGGGTATTCCTAGCTCAATGCTTGGTGTTCTAGTTCAACTTTTATCCTGCAGCAAGTAAGCCTAGATAACTCTA
rs1366439545	chr1	ENST00000343813	52	-49	1453	A	G	1.72615	1.83201	TTTCTGTCCCCCACTGCATGAACATCTATACAATTTTAAAAATACTTCCTCATAGGATGCTTTGGCCCTTCATCTATTTAATCATAGCTACATACCTATTTTTTATAAGTAGCAGTACACATTCAAAGGGGTATTCCTAGCTCAATGCTTGGTGTTCTAGTTCAACTTTTATCCTGCAGCAAGTAAGCCTAGATAACTCTA
rs1183251093	chr1	ENST00000343813	51	-50	1453	C	A	1.72615	1.93405	TTTCTGTCCCCCACTGCATGAACATCTATACAATTTTAAAAATACTTCCTCATAGGATGCTTTGGCCCTTCATCTATTTAATCATAGCTACATACCTATTTTTTATAAGTAGCAGTACACATTCAAAGGGGTATTCCTAGCTCAATGCTTGGTGTTCTAGTTCAACTTTTATCCTGCAGCAAGTAAGCCTAGATAACTCTA
rs890922463	chr1	ENST00000343813	150	49	1362	C	T	1.65844	1.62697	CACAGCAGAAAGGGGTAGCAGGTACCCCTTCTTATCAGCGGTAAAAATGCATTTACAACCTTTCATTTAACCGAAAAACACAGACCGCTTTAACCTCTTTATTTCTGTCCCCCACTGCATGAACATCTATACAATTTTAAAAATACTTCCTCATAGGATGCTTTGGCCCTTCATCTATTTAATCATAGCTACATACCTATT
rs1452144269	chr1	ENST00000343813	149	48	1362	C	T	1.65844	1.34754	CACAGCAGAAAGGGGTAGCAGGTACCCCTTCTTATCAGCGGTAAAAATGCATTTACAACCTTTCATTTAACCGAAAAACACAGACCGCTTTAACCTCTTTATTTCTGTCCCCCACTGCATGAACATCTATACAATTTTAAAAATACTTCCTCATAGGATGCTTTGGCCCTTCATCTATTTAATCATAGCTACATACCTATT
rs893045653	chr1	ENST00000343813	144	43	1362	T	C	1.65844	1.647	CACAGCAGAAAGGGGTAGCAGGTACCCCTTCTTATCAGCGGTAAAAATGCATTTACAACCTTTCATTTAACCGAAAAACACAGACCGCTTTAACCTCTTTATTTCTGTCCCCCACTGCATGAACATCTATACAATTTTAAAAATACTTCCTCATAGGATGCTTTGGCCCTTCATCTATTTAATCATAGCTACATACCTATT
rs552440271	chr1	ENST00000343813	143	42	1362	A	G	1.65844	1.86348	CACAGCAGAAAGGGGTAGCAGGTACCCCTTCTTATCAGCGGTAAAAATGCATTTACAACCTTTCATTTAACCGAAAAACACAGACCGCTTTAACCTCTTTATTTCTGTCCCCCACTGCATGAACATCTATACAATTTTAAAAATACTTCCTCATAGGATGCTTTGGCCCTTCATCTATTTAATCATAGCTACATACCTATT
rs1268120860	chr1	ENST00000343813	141	40	1362	A	G	1.65844	1.78719	CACAGCAGAAAGGGGTAGCAGGTACCCCTTCTTATCAGCGGTAAAAATGCATTTACAACCTTTCATTTAACCGAAAAACACAGACCGCTTTAACCTCTTTATTTCTGTCCCCCACTGCATGAACATCTATACAATTTTAAAAATACTTCCTCATAGGATGCTTTGGCCCTTCATCTATTTAATCATAGCTACATACCTATT
rs945736258	chr1	ENST00000343813	134	33	1362	A	G	1.65844	2.18773	CACAGCAGAAAGGGGTAGCAGGTACCCCTTCTTATCAGCGGTAAAAATGCATTTACAACCTTTCATTTAACCGAAAAACACAGACCGCTTTAACCTCTTTATTTCTGTCCCCCACTGCATGAACATCTATACAATTTTAAAAATACTTCCTCATAGGATGCTTTGGCCCTTCATCTATTTAATCATAGCTACATACCTATT
rs1338331344	chr1	ENST00000343813	130	29	1362	T	C	1.65844	1.60503	CACAGCAGAAAGGGGTAGCAGGTACCCCTTCTTATCAGCGGTAAAAATGCATTTACAACCTTTCATTTAACCGAAAAACACAGACCGCTTTAACCTCTTTATTTCTGTCCCCCACTGCATGAACATCTATACAATTTTAAAAATACTTCCTCATAGGATGCTTTGGCCCTTCATCTATTTAATCATAGCTACATACCTATT
rs1018101002	chr1	ENST00000343813	129	28	1362	A	G	1.65844	1.73473	CACAGCAGAAAGGGGTAGCAGGTACCCCTTCTTATCAGCGGTAAAAATGCATTTACAACCTTTCATTTAACCGAAAAACACAGACCGCTTTAACCTCTTTATTTCTGTCCCCCACTGCATGAACATCTATACAATTTTAAAAATACTTCCTCATAGGATGCTTTGGCCCTTCATCTATTTAATCATAGCTACATACCTATT
rs1041379833	chr1	ENST00000343813	126	25	1362	T	G	1.65844	2.11334	CACAGCAGAAAGGGGTAGCAGGTACCCCTTCTTATCAGCGGTAAAAATGCATTTACAACCTTTCATTTAACCGAAAAACACAGACCGCTTTAACCTCTTTATTTCTGTCCCCCACTGCATGAACATCTATACAATTTTAAAAATACTTCCTCATAGGATGCTTTGGCCCTTCATCTATTTAATCATAGCTACATACCTATT
rs890746196	chr1	ENST00000343813	125	24	1362	A	G	1.65844	1.70517	CACAGCAGAAAGGGGTAGCAGGTACCCCTTCTTATCAGCGGTAAAAATGCATTTACAACCTTTCATTTAACCGAAAAACACAGACCGCTTTAACCTCTTTATTTCTGTCCCCCACTGCATGAACATCTATACAATTTTAAAAATACTTCCTCATAGGATGCTTTGGCCCTTCATCTATTTAATCATAGCTACATACCTATT
rs1334892276	chr1	ENST00000343813	123	22	1362	A	G	1.65844	1.92451	CACAGCAGAAAGGGGTAGCAGGTACCCCTTCTTATCAGCGGTAAAAATGCATTTACAACCTTTCATTTAACCGAAAAACACAGACCGCTTTAACCTCTTTATTTCTGTCCCCCACTGCATGAACATCTATACAATTTTAAAAATACTTCCTCATAGGATGCTTTGGCCCTTCATCTATTTAATCATAGCTACATACCTATT
rs1007983457	chr1	ENST00000343813	108	7	1362	T	G	1.65844	1.24359	CACAGCAGAAAGGGGTAGCAGGTACCCCTTCTTATCAGCGGTAAAAATGCATTTACAACCTTTCATTTAACCGAAAAACACAGACCGCTTTAACCTCTTTATTTCTGTCCCCCACTGCATGAACATCTATACAATTTTAAAAATACTTCCTCATAGGATGCTTTGGCCCTTCATCTATTTAATCATAGCTACATACCTATT
rs962586399	chr1	ENST00000343813	107	6	1362	G	A	1.65844	1.42002	CACAGCAGAAAGGGGTAGCAGGTACCCCTTCTTATCAGCGGTAAAAATGCATTTACAACCTTTCATTTAACCGAAAAACACAGACCGCTTTAACCTCTTTATTTCTGTCCCCCACTGCATGAACATCTATACAATTTTAAAAATACTTCCTCATAGGATGCTTTGGCCCTTCATCTATTTAATCATAGCTACATACCTATT
rs1392027829	chr1	ENST00000343813	105	4	1362	C	G	1.65844	2.07806	CACAGCAGAAAGGGGTAGCAGGTACCCCTTCTTATCAGCGGTAAAAATGCATTTACAACCTTTCATTTAACCGAAAAACACAGACCGCTTTAACCTCTTTATTTCTGTCCCCCACTGCATGAACATCTATACAATTTTAAAAATACTTCCTCATAGGATGCTTTGGCCCTTCATCTATTTAATCATAGCTACATACCTATT
rs1307680481	chr1	ENST00000343813	103	2	1362	T	G	1.65844	2.25067	CACAGCAGAAAGGGGTAGCAGGTACCCCTTCTTATCAGCGGTAAAAATGCATTTACAACCTTTCATTTAACCGAAAAACACAGACCGCTTTAACCTCTTTATTTCTGTCCCCCACTGCATGAACATCTATACAATTTTAAAAATACTTCCTCATAGGATGCTTTGGCCCTTCATCTATTTAATCATAGCTACATACCTATT
rs1039397871	chr1	ENST00000343813	101	0	1362	A	G	1.65844	2.11334	CACAGCAGAAAGGGGTAGCAGGTACCCCTTCTTATCAGCGGTAAAAATGCATTTACAACCTTTCATTTAACCGAAAAACACAGACCGCTTTAACCTCTTTATTTCTGTCCCCCACTGCATGAACATCTATACAATTTTAAAAATACTTCCTCATAGGATGCTTTGGCCCTTCATCTATTTAATCATAGCTACATACCTATT
rs1209927893	chr1	ENST00000343813	95	-6	1362	C	T	1.65844	1.46484	CACAGCAGAAAGGGGTAGCAGGTACCCCTTCTTATCAGCGGTAAAAATGCATTTACAACCTTTCATTTAACCGAAAAACACAGACCGCTTTAACCTCTTTATTTCTGTCCCCCACTGCATGAACATCTATACAATTTTAAAAATACTTCCTCATAGGATGCTTTGGCCCTTCATCTATTTAATCATAGCTACATACCTATT
rs1264796934	chr1	ENST00000343813	94	-7	1362	C	G	1.65844	1.72043	CACAGCAGAAAGGGGTAGCAGGTACCCCTTCTTATCAGCGGTAAAAATGCATTTACAACCTTTCATTTAACCGAAAAACACAGACCGCTTTAACCTCTTTATTTCTGTCCCCCACTGCATGAACATCTATACAATTTTAAAAATACTTCCTCATAGGATGCTTTGGCCCTTCATCTATTTAATCATAGCTACATACCTATT
rs1323919119	chr1	ENST00000343813	88	-13	1362	C	T	1.65844	1.78051	CACAGCAGAAAGGGGTAGCAGGTACCCCTTCTTATCAGCGGTAAAAATGCATTTACAACCTTTCATTTAACCGAAAAACACAGACCGCTTTAACCTCTTTATTTCTGTCCCCCACTGCATGAACATCTATACAATTTTAAAAATACTTCCTCATAGGATGCTTTGGCCCTTCATCTATTTAATCATAGCTACATACCTATT
rs900695357	chr1	ENST00000343813	87	-14	1362	G	A	1.65844	1.71661	CACAGCAGAAAGGGGTAGCAGGTACCCCTTCTTATCAGCGGTAAAAATGCATTTACAACCTTTCATTTAACCGAAAAACACAGACCGCTTTAACCTCTTTATTTCTGTCCCCCACTGCATGAACATCTATACAATTTTAAAAATACTTCCTCATAGGATGCTTTGGCCCTTCATCTATTTAATCATAGCTACATACCTATT
rs1025706090	chr1	ENST00000343813	86	-15	1362	C	T	1.65844	1.97601	CACAGCAGAAAGGGGTAGCAGGTACCCCTTCTTATCAGCGGTAAAAATGCATTTACAACCTTTCATTTAACCGAAAAACACAGACCGCTTTAACCTCTTTATTTCTGTCCCCCACTGCATGAACATCTATACAATTTTAAAAATACTTCCTCATAGGATGCTTTGGCCCTTCATCTATTTAATCATAGCTACATACCTATT
rs1802353	chr1	ENST00000343813	83	-18	1362	G	A	1.65844	1.61266	CACAGCAGAAAGGGGTAGCAGGTACCCCTTCTTATCAGCGGTAAAAATGCATTTACAACCTTTCATTTAACCGAAAAACACAGACCGCTTTAACCTCTTTATTTCTGTCCCCCACTGCATGAACATCTATACAATTTTAAAAATACTTCCTCATAGGATGCTTTGGCCCTTCATCTATTTAATCATAGCTACATACCTATT
rs1027898087	chr1	ENST00000343813	73	-28	1362	G	A	1.65844	1.37997	CACAGCAGAAAGGGGTAGCAGGTACCCCTTCTTATCAGCGGTAAAAATGCATTTACAACCTTTCATTTAACCGAAAAACACAGACCGCTTTAACCTCTTTATTTCTGTCCCCCACTGCATGAACATCTATACAATTTTAAAAATACTTCCTCATAGGATGCTTTGGCCCTTCATCTATTTAATCATAGCTACATACCTATT
rs541433198	chr1	ENST00000343813	72	-29	1362	C	T	1.65844	1.77288	CACAGCAGAAAGGGGTAGCAGGTACCCCTTCTTATCAGCGGTAAAAATGCATTTACAACCTTTCATTTAACCGAAAAACACAGACCGCTTTAACCTCTTTATTTCTGTCCCCCACTGCATGAACATCTATACAATTTTAAAAATACTTCCTCATAGGATGCTTTGGCCCTTCATCTATTTAATCATAGCTACATACCTATT
rs1005508383	chr1	ENST00000343813	64	-37	1362	C	T	1.65844	1.0891	CACAGCAGAAAGGGGTAGCAGGTACCCCTTCTTATCAGCGGTAAAAATGCATTTACAACCTTTCATTTAACCGAAAAACACAGACCGCTTTAACCTCTTTATTTCTGTCCCCCACTGCATGAACATCTATACAATTTTAAAAATACTTCCTCATAGGATGCTTTGGCCCTTCATCTATTTAATCATAGCTACATACCTATT
rs1202160267	chr1	ENST00000343813	59	-42	1362	C	T	1.65844	1.6489	CACAGCAGAAAGGGGTAGCAGGTACCCCTTCTTATCAGCGGTAAAAATGCATTTACAACCTTTCATTTAACCGAAAAACACAGACCGCTTTAACCTCTTTATTTCTGTCCCCCACTGCATGAACATCTATACAATTTTAAAAATACTTCCTCATAGGATGCTTTGGCCCTTCATCTATTTAATCATAGCTACATACCTATT
rs533681902	chr1	ENST00000343813	57	-44	1362	A	C	1.65844	1.81103	CACAGCAGAAAGGGGTAGCAGGTACCCCTTCTTATCAGCGGTAAAAATGCATTTACAACCTTTCATTTAACCGAAAAACACAGACCGCTTTAACCTCTTTATTTCTGTCCCCCACTGCATGAACATCTATACAATTTTAAAAATACTTCCTCATAGGATGCTTTGGCCCTTCATCTATTTAATCATAGCTACATACCTATT
rs1375375857	chr1	ENST00000377705	153	52	4822	G	A	1.26171	1.26266	GGGCATTTAGAAGAAGGACAAGATTGGACTTTTTATCATTTCCACAGTCTGTTATGGGTCAGATTAGGTAGTAAGGAGTTCTCCATTGGAGCTATTCTTTTTTTTTTTTCTTTTTTTTTGAGACAGAGTCTCGCTCTGTCACCCAGGCTGGGGTGCAGTGGCACGACCTTGGCTCACTACAGCCTCTCCCCTCCCGGGTTC
rs141581927	chr1	ENST00000377705	133	32	4822	G	A	1.26171	1.27411	GGGCATTTAGAAGAAGGACAAGATTGGACTTTTTATCATTTCCACAGTCTGTTATGGGTCAGATTAGGTAGTAAGGAGTTCTCCATTGGAGCTATTCTTTTTTTTTTTTCTTTTTTTTTGAGACAGAGTCTCGCTCTGTCACCCAGGCTGGGGTGCAGTGGCACGACCTTGGCTCACTACAGCCTCTCCCCTCCCGGGTTC
rs1331037318	chr1	ENST00000377705	132	31	4822	C	T	1.26171	1.33228	GGGCATTTAGAAGAAGGACAAGATTGGACTTTTTATCATTTCCACAGTCTGTTATGGGTCAGATTAGGTAGTAAGGAGTTCTCCATTGGAGCTATTCTTTTTTTTTTTTCTTTTTTTTTGAGACAGAGTCTCGCTCTGTCACCCAGGCTGGGGTGCAGTGGCACGACCTTGGCTCACTACAGCCTCTCCCCTCCCGGGTTC
rs1405993194	chr1	ENST00000377705	120	19	4822	G	T	1.26171	0.999451	GGGCATTTAGAAGAAGGACAAGATTGGACTTTTTATCATTTCCACAGTCTGTTATGGGTCAGATTAGGTAGTAAGGAGTTCTCCATTGGAGCTATTCTTTTTTTTTTTTCTTTTTTTTTGAGACAGAGTCTCGCTCTGTCACCCAGGCTGGGGTGCAGTGGCACGACCTTGGCTCACTACAGCCTCTCCCCTCCCGGGTTC
rs945100513	chr1	ENST00000377705	117	16	4822	T	G	1.26171	5.35202	GGGCATTTAGAAGAAGGACAAGATTGGACTTTTTATCATTTCCACAGTCTGTTATGGGTCAGATTAGGTAGTAAGGAGTTCTCCATTGGAGCTATTCTTTTTTTTTTTTCTTTTTTTTTGAGACAGAGTCTCGCTCTGTCACCCAGGCTGGGGTGCAGTGGCACGACCTTGGCTCACTACAGCCTCTCCCCTCCCGGGTTC
rs529580868	chr1	ENST00000377705	115	14	4822	T	A	1.26171	2.27928	GGGCATTTAGAAGAAGGACAAGATTGGACTTTTTATCATTTCCACAGTCTGTTATGGGTCAGATTAGGTAGTAAGGAGTTCTCCATTGGAGCTATTCTTTTTTTTTTTTCTTTTTTTTTGAGACAGAGTCTCGCTCTGTCACCCAGGCTGGGGTGCAGTGGCACGACCTTGGCTCACTACAGCCTCTCCCCTCCCGGGTTC
rs890100249	chr1	ENST00000377705	114	13	4822	T	C	1.26171	1.7004	GGGCATTTAGAAGAAGGACAAGATTGGACTTTTTATCATTTCCACAGTCTGTTATGGGTCAGATTAGGTAGTAAGGAGTTCTCCATTGGAGCTATTCTTTTTTTTTTTTCTTTTTTTTTGAGACAGAGTCTCGCTCTGTCACCCAGGCTGGGGTGCAGTGGCACGACCTTGGCTCACTACAGCCTCTCCCCTCCCGGGTTC
rs79620905	chr1	ENST00000377705	110	9	4822	C	T	1.26171	0.700474	GGGCATTTAGAAGAAGGACAAGATTGGACTTTTTATCATTTCCACAGTCTGTTATGGGTCAGATTAGGTAGTAAGGAGTTCTCCATTGGAGCTATTCTTTTTTTTTTTTCTTTTTTTTTGAGACAGAGTCTCGCTCTGTCACCCAGGCTGGGGTGCAGTGGCACGACCTTGGCTCACTACAGCCTCTCCCCTCCCGGGTTC
rs199722604	chr1	ENST00000377705	109	8	4822	T	C	1.26171	1.38569	GGGCATTTAGAAGAAGGACAAGATTGGACTTTTTATCATTTCCACAGTCTGTTATGGGTCAGATTAGGTAGTAAGGAGTTCTCCATTGGAGCTATTCTTTTTTTTTTTTCTTTTTTTTTGAGACAGAGTCTCGCTCTGTCACCCAGGCTGGGGTGCAGTGGCACGACCTTGGCTCACTACAGCCTCTCCCCTCCCGGGTTC
rs1302336018	chr1	ENST00000377705	108	7	4822	T	C	1.26171	0.935555	GGGCATTTAGAAGAAGGACAAGATTGGACTTTTTATCATTTCCACAGTCTGTTATGGGTCAGATTAGGTAGTAAGGAGTTCTCCATTGGAGCTATTCTTTTTTTTTTTTCTTTTTTTTTGAGACAGAGTCTCGCTCTGTCACCCAGGCTGGGGTGCAGTGGCACGACCTTGGCTCACTACAGCCTCTCCCCTCCCGGGTTC
rs1009082137	chr1	ENST00000377705	107	6	4822	T	C	1.26171	1.50776	GGGCATTTAGAAGAAGGACAAGATTGGACTTTTTATCATTTCCACAGTCTGTTATGGGTCAGATTAGGTAGTAAGGAGTTCTCCATTGGAGCTATTCTTTTTTTTTTTTCTTTTTTTTTGAGACAGAGTCTCGCTCTGTCACCCAGGCTGGGGTGCAGTGGCACGACCTTGGCTCACTACAGCCTCTCCCCTCCCGGGTTC
rs867969656	chr1	ENST00000377705	106	5	4822	T	C	1.26171	1.97506	GGGCATTTAGAAGAAGGACAAGATTGGACTTTTTATCATTTCCACAGTCTGTTATGGGTCAGATTAGGTAGTAAGGAGTTCTCCATTGGAGCTATTCTTTTTTTTTTTTCTTTTTTTTTGAGACAGAGTCTCGCTCTGTCACCCAGGCTGGGGTGCAGTGGCACGACCTTGGCTCACTACAGCCTCTCCCCTCCCGGGTTC
rs1230506022	chr1	ENST00000377705	103	2	4822	T	C	1.26171	1.27888	GGGCATTTAGAAGAAGGACAAGATTGGACTTTTTATCATTTCCACAGTCTGTTATGGGTCAGATTAGGTAGTAAGGAGTTCTCCATTGGAGCTATTCTTTTTTTTTTTTCTTTTTTTTTGAGACAGAGTCTCGCTCTGTCACCCAGGCTGGGGTGCAGTGGCACGACCTTGGCTCACTACAGCCTCTCCCCTCCCGGGTTC
rs1239718674	chr1	ENST00000377705	102	1	4822	T	A	1.26171	1.32656	GGGCATTTAGAAGAAGGACAAGATTGGACTTTTTATCATTTCCACAGTCTGTTATGGGTCAGATTAGGTAGTAAGGAGTTCTCCATTGGAGCTATTCTTTTTTTTTTTTCTTTTTTTTTGAGACAGAGTCTCGCTCTGTCACCCAGGCTGGGGTGCAGTGGCACGACCTTGGCTCACTACAGCCTCTCCCCTCCCGGGTTC
rs1473445020	chr1	ENST00000377705	101	0	4822	T	C	1.26171	1.70803	GGGCATTTAGAAGAAGGACAAGATTGGACTTTTTATCATTTCCACAGTCTGTTATGGGTCAGATTAGGTAGTAAGGAGTTCTCCATTGGAGCTATTCTTTTTTTTTTTTCTTTTTTTTTGAGACAGAGTCTCGCTCTGTCACCCAGGCTGGGGTGCAGTGGCACGACCTTGGCTCACTACAGCCTCTCCCCTCCCGGGTTC
rs538220683	chr1	ENST00000377705	92	-9	4822	C	T	1.26171	1.03521	GGGCATTTAGAAGAAGGACAAGATTGGACTTTTTATCATTTCCACAGTCTGTTATGGGTCAGATTAGGTAGTAAGGAGTTCTCCATTGGAGCTATTCTTTTTTTTTTTTCTTTTTTTTTGAGACAGAGTCTCGCTCTGTCACCCAGGCTGGGGTGCAGTGGCACGACCTTGGCTCACTACAGCCTCTCCCCTCCCGGGTTC
rs1383418225	chr1	ENST00000377705	85	-16	4822	A	G	1.26171	1.26076	GGGCATTTAGAAGAAGGACAAGATTGGACTTTTTATCATTTCCACAGTCTGTTATGGGTCAGATTAGGTAGTAAGGAGTTCTCCATTGGAGCTATTCTTTTTTTTTTTTCTTTTTTTTTGAGACAGAGTCTCGCTCTGTCACCCAGGCTGGGGTGCAGTGGCACGACCTTGGCTCACTACAGCCTCTCCCCTCCCGGGTTC
rs1441649760	chr1	ENST00000377705	82	-19	4822	T	C	1.26171	0.941277	GGGCATTTAGAAGAAGGACAAGATTGGACTTTTTATCATTTCCACAGTCTGTTATGGGTCAGATTAGGTAGTAAGGAGTTCTCCATTGGAGCTATTCTTTTTTTTTTTTCTTTTTTTTTGAGACAGAGTCTCGCTCTGTCACCCAGGCTGGGGTGCAGTGGCACGACCTTGGCTCACTACAGCCTCTCCCCTCCCGGGTTC
rs1436692380	chr1	ENST00000377705	74	-27	4822	A	G	1.26171	1.18732	GGGCATTTAGAAGAAGGACAAGATTGGACTTTTTATCATTTCCACAGTCTGTTATGGGTCAGATTAGGTAGTAAGGAGTTCTCCATTGGAGCTATTCTTTTTTTTTTTTCTTTTTTTTTGAGACAGAGTCTCGCTCTGTCACCCAGGCTGGGGTGCAGTGGCACGACCTTGGCTCACTACAGCCTCTCCCCTCCCGGGTTC
rs34757678	chr1	ENST00000377705	71	-30	4822	G	T	1.26171	1.03998	GGGCATTTAGAAGAAGGACAAGATTGGACTTTTTATCATTTCCACAGTCTGTTATGGGTCAGATTAGGTAGTAAGGAGTTCTCCATTGGAGCTATTCTTTTTTTTTTTTCTTTTTTTTTGAGACAGAGTCTCGCTCTGTCACCCAGGCTGGGGTGCAGTGGCACGACCTTGGCTCACTACAGCCTCTCCCCTCCCGGGTTC
rs34757678	chr1	ENST00000377705	71	-30	4822	G	C	1.26171	0.829697	GGGCATTTAGAAGAAGGACAAGATTGGACTTTTTATCATTTCCACAGTCTGTTATGGGTCAGATTAGGTAGTAAGGAGTTCTCCATTGGAGCTATTCTTTTTTTTTTTTCTTTTTTTTTGAGACAGAGTCTCGCTCTGTCACCCAGGCTGGGGTGCAGTGGCACGACCTTGGCTCACTACAGCCTCTCCCCTCCCGGGTTC
rs1398737461	chr1	ENST00000377705	68	-33	4822	G	T	1.26171	1.17779	GGGCATTTAGAAGAAGGACAAGATTGGACTTTTTATCATTTCCACAGTCTGTTATGGGTCAGATTAGGTAGTAAGGAGTTCTCCATTGGAGCTATTCTTTTTTTTTTTTCTTTTTTTTTGAGACAGAGTCTCGCTCTGTCACCCAGGCTGGGGTGCAGTGGCACGACCTTGGCTCACTACAGCCTCTCCCCTCCCGGGTTC
rs1398737461	chr1	ENST00000377705	68	-33	4822	G	A	1.26171	1.37806	GGGCATTTAGAAGAAGGACAAGATTGGACTTTTTATCATTTCCACAGTCTGTTATGGGTCAGATTAGGTAGTAAGGAGTTCTCCATTGGAGCTATTCTTTTTTTTTTTTCTTTTTTTTTGAGACAGAGTCTCGCTCTGTCACCCAGGCTGGGGTGCAGTGGCACGACCTTGGCTCACTACAGCCTCTCCCCTCCCGGGTTC
rs1248126767	chr1	ENST00000377705	66	-35	4822	A	C	1.26171	1.26934	GGGCATTTAGAAGAAGGACAAGATTGGACTTTTTATCATTTCCACAGTCTGTTATGGGTCAGATTAGGTAGTAAGGAGTTCTCCATTGGAGCTATTCTTTTTTTTTTTTCTTTTTTTTTGAGACAGAGTCTCGCTCTGTCACCCAGGCTGGGGTGCAGTGGCACGACCTTGGCTCACTACAGCCTCTCCCCTCCCGGGTTC
rs1447117979	chr1	ENST00000377705	65	-36	4822	T	G	1.26171	1.37329	GGGCATTTAGAAGAAGGACAAGATTGGACTTTTTATCATTTCCACAGTCTGTTATGGGTCAGATTAGGTAGTAAGGAGTTCTCCATTGGAGCTATTCTTTTTTTTTTTTCTTTTTTTTTGAGACAGAGTCTCGCTCTGTCACCCAGGCTGGGGTGCAGTGGCACGACCTTGGCTCACTACAGCCTCTCCCCTCCCGGGTTC
rs1466809744	chr1	ENST00000377705	61	-40	4822	A	G	1.26171	1.27506	GGGCATTTAGAAGAAGGACAAGATTGGACTTTTTATCATTTCCACAGTCTGTTATGGGTCAGATTAGGTAGTAAGGAGTTCTCCATTGGAGCTATTCTTTTTTTTTTTTCTTTTTTTTTGAGACAGAGTCTCGCTCTGTCACCCAGGCTGGGGTGCAGTGGCACGACCTTGGCTCACTACAGCCTCTCCCCTCCCGGGTTC
rs994998805	chr1	ENST00000377705	125	24	4757	T	C	1.46866	1.60217	GCCTTGGCCTCCCAAAGTGTTGGGATTACAGGCATGAGCCACCGCACCCGGCTGGTGGCAGTGGCTTTAAGGGCATTTAGAAGAAGGACAAGATTGGACTTTTTATCATTTCCACAGTCTGTTATGGGTCAGATTAGGTAGTAAGGAGTTCTCCATTGGAGCTATTCTTTTTTTTTTTTCTTTTTTTTTGAGACAGAGTCT
rs975081481	chr1	ENST00000377705	118	17	4757	T	C	1.46866	0.959396	GCCTTGGCCTCCCAAAGTGTTGGGATTACAGGCATGAGCCACCGCACCCGGCTGGTGGCAGTGGCTTTAAGGGCATTTAGAAGAAGGACAAGATTGGACTTTTTATCATTTCCACAGTCTGTTATGGGTCAGATTAGGTAGTAAGGAGTTCTCCATTGGAGCTATTCTTTTTTTTTTTTCTTTTTTTTTGAGACAGAGTCT
rs920534203	chr1	ENST00000377705	117	16	4757	G	T	1.46866	1.71185	GCCTTGGCCTCCCAAAGTGTTGGGATTACAGGCATGAGCCACCGCACCCGGCTGGTGGCAGTGGCTTTAAGGGCATTTAGAAGAAGGACAAGATTGGACTTTTTATCATTTCCACAGTCTGTTATGGGTCAGATTAGGTAGTAAGGAGTTCTCCATTGGAGCTATTCTTTTTTTTTTTTCTTTTTTTTTGAGACAGAGTCT
rs1005102145	chr1	ENST00000377705	102	1	4757	T	C	1.46866	1.46008	GCCTTGGCCTCCCAAAGTGTTGGGATTACAGGCATGAGCCACCGCACCCGGCTGGTGGCAGTGGCTTTAAGGGCATTTAGAAGAAGGACAAGATTGGACTTTTTATCATTTCCACAGTCTGTTATGGGTCAGATTAGGTAGTAAGGAGTTCTCCATTGGAGCTATTCTTTTTTTTTTTTCTTTTTTTTTGAGACAGAGTCT
rs930548062	chr1	ENST00000377705	93	-8	4757	A	T	1.46866	1.50871	GCCTTGGCCTCCCAAAGTGTTGGGATTACAGGCATGAGCCACCGCACCCGGCTGGTGGCAGTGGCTTTAAGGGCATTTAGAAGAAGGACAAGATTGGACTTTTTATCATTTCCACAGTCTGTTATGGGTCAGATTAGGTAGTAAGGAGTTCTCCATTGGAGCTATTCTTTTTTTTTTTTCTTTTTTTTTGAGACAGAGTCT
rs1047587500	chr1	ENST00000377705	89	-12	4757	C	T	1.46866	1.5564	GCCTTGGCCTCCCAAAGTGTTGGGATTACAGGCATGAGCCACCGCACCCGGCTGGTGGCAGTGGCTTTAAGGGCATTTAGAAGAAGGACAAGATTGGACTTTTTATCATTTCCACAGTCTGTTATGGGTCAGATTAGGTAGTAAGGAGTTCTCCATTGGAGCTATTCTTTTTTTTTTTTCTTTTTTTTTGAGACAGAGTCT
rs1047587500	chr1	ENST00000377705	89	-12	4757	C	A	1.46866	1.61552	GCCTTGGCCTCCCAAAGTGTTGGGATTACAGGCATGAGCCACCGCACCCGGCTGGTGGCAGTGGCTTTAAGGGCATTTAGAAGAAGGACAAGATTGGACTTTTTATCATTTCCACAGTCTGTTATGGGTCAGATTAGGTAGTAAGGAGTTCTCCATTGGAGCTATTCTTTTTTTTTTTTCTTTTTTTTTGAGACAGAGTCT
rs1281095903	chr1	ENST00000377705	75	-26	4757	A	C	1.46866	0.700474	GCCTTGGCCTCCCAAAGTGTTGGGATTACAGGCATGAGCCACCGCACCCGGCTGGTGGCAGTGGCTTTAAGGGCATTTAGAAGAAGGACAAGATTGGACTTTTTATCATTTCCACAGTCTGTTATGGGTCAGATTAGGTAGTAAGGAGTTCTCCATTGGAGCTATTCTTTTTTTTTTTTCTTTTTTTTTGAGACAGAGTCT
rs1394842424	chr1	ENST00000377705	71	-30	4757	G	A	1.46866	1.51157	GCCTTGGCCTCCCAAAGTGTTGGGATTACAGGCATGAGCCACCGCACCCGGCTGGTGGCAGTGGCTTTAAGGGCATTTAGAAGAAGGACAAGATTGGACTTTTTATCATTTCCACAGTCTGTTATGGGTCAGATTAGGTAGTAAGGAGTTCTCCATTGGAGCTATTCTTTTTTTTTTTTCTTTTTTTTTGAGACAGAGTCT
rs1284012933	chr1	ENST00000377705	185	84	2299	T	G	10.0479	9.9411	GAAGAAACTTTCCTACCAGAAAGCTTTGTCTCAAGCCTGACCACAAGAGACATGATGGAGTTTCATGGCCATGAATGGTGCCCTTATTAGCAACAGTGTTTTTTGTGTAATTCGTGAATGTCATATAGTAGTCTTAAGTTTCTCTTTTAAAGCTGCATGAGCTAGAATTTGTTCTAGTCTTCTGTGTGATACTCATACTTG
rs1383485780	chr1	ENST00000377705	184	83	2299	G	A	10.0479	10.0174	GAAGAAACTTTCCTACCAGAAAGCTTTGTCTCAAGCCTGACCACAAGAGACATGATGGAGTTTCATGGCCATGAATGGTGCCCTTATTAGCAACAGTGTTTTTTGTGTAATTCGTGAATGTCATATAGTAGTCTTAAGTTTCTCTTTTAAAGCTGCATGAGCTAGAATTTGTTCTAGTCTTCTGTGTGATACTCATACTTG
rs1351826448	chr1	ENST00000377705	182	81	2299	C	T	10.0479	10.5743	GAAGAAACTTTCCTACCAGAAAGCTTTGTCTCAAGCCTGACCACAAGAGACATGATGGAGTTTCATGGCCATGAATGGTGCCCTTATTAGCAACAGTGTTTTTTGTGTAATTCGTGAATGTCATATAGTAGTCTTAAGTTTCTCTTTTAAAGCTGCATGAGCTAGAATTTGTTCTAGTCTTCTGTGTGATACTCATACTTG
rs1297864638	chr1	ENST00000377705	171	70	2299	G	C	10.0479	11.3373	GAAGAAACTTTCCTACCAGAAAGCTTTGTCTCAAGCCTGACCACAAGAGACATGATGGAGTTTCATGGCCATGAATGGTGCCCTTATTAGCAACAGTGTTTTTTGTGTAATTCGTGAATGTCATATAGTAGTCTTAAGTTTCTCTTTTAAAGCTGCATGAGCTAGAATTTGTTCTAGTCTTCTGTGTGATACTCATACTTG
rs1340950728	chr1	ENST00000377705	167	66	2299	A	G	10.0479	7.40051	GAAGAAACTTTCCTACCAGAAAGCTTTGTCTCAAGCCTGACCACAAGAGACATGATGGAGTTTCATGGCCATGAATGGTGCCCTTATTAGCAACAGTGTTTTTTGTGTAATTCGTGAATGTCATATAGTAGTCTTAAGTTTCTCTTTTAAAGCTGCATGAGCTAGAATTTGTTCTAGTCTTCTGTGTGATACTCATACTTG
rs1225737115	chr1	ENST00000377705	162	61	2299	C	T	10.0479	10.0555	GAAGAAACTTTCCTACCAGAAAGCTTTGTCTCAAGCCTGACCACAAGAGACATGATGGAGTTTCATGGCCATGAATGGTGCCCTTATTAGCAACAGTGTTTTTTGTGTAATTCGTGAATGTCATATAGTAGTCTTAAGTTTCTCTTTTAAAGCTGCATGAGCTAGAATTTGTTCTAGTCTTCTGTGTGATACTCATACTTG
rs1272866424	chr1	ENST00000377705	142	41	2299	C	T	10.0479	11.3602	GAAGAAACTTTCCTACCAGAAAGCTTTGTCTCAAGCCTGACCACAAGAGACATGATGGAGTTTCATGGCCATGAATGGTGCCCTTATTAGCAACAGTGTTTTTTGTGTAATTCGTGAATGTCATATAGTAGTCTTAAGTTTCTCTTTTAAAGCTGCATGAGCTAGAATTTGTTCTAGTCTTCTGTGTGATACTCATACTTG
rs1282812399	chr1	ENST00000377705	126	25	2299	T	G	10.0479	10.2615	GAAGAAACTTTCCTACCAGAAAGCTTTGTCTCAAGCCTGACCACAAGAGACATGATGGAGTTTCATGGCCATGAATGGTGCCCTTATTAGCAACAGTGTTTTTTGTGTAATTCGTGAATGTCATATAGTAGTCTTAAGTTTCTCTTTTAAAGCTGCATGAGCTAGAATTTGTTCTAGTCTTCTGTGTGATACTCATACTTG
rs1222906102	chr1	ENST00000377705	125	24	2299	A	G	10.0479	11.7493	GAAGAAACTTTCCTACCAGAAAGCTTTGTCTCAAGCCTGACCACAAGAGACATGATGGAGTTTCATGGCCATGAATGGTGCCCTTATTAGCAACAGTGTTTTTTGTGTAATTCGTGAATGTCATATAGTAGTCTTAAGTTTCTCTTTTAAAGCTGCATGAGCTAGAATTTGTTCTAGTCTTCTGTGTGATACTCATACTTG
rs896783462	chr1	ENST00000377705	124	23	2299	T	C	10.0479	10.0403	GAAGAAACTTTCCTACCAGAAAGCTTTGTCTCAAGCCTGACCACAAGAGACATGATGGAGTTTCATGGCCATGAATGGTGCCCTTATTAGCAACAGTGTTTTTTGTGTAATTCGTGAATGTCATATAGTAGTCTTAAGTTTCTCTTTTAAAGCTGCATGAGCTAGAATTTGTTCTAGTCTTCTGTGTGATACTCATACTTG
rs994167138	chr1	ENST00000377705	123	22	2299	A	G	10.0479	10.1776	GAAGAAACTTTCCTACCAGAAAGCTTTGTCTCAAGCCTGACCACAAGAGACATGATGGAGTTTCATGGCCATGAATGGTGCCCTTATTAGCAACAGTGTTTTTTGTGTAATTCGTGAATGTCATATAGTAGTCTTAAGTTTCTCTTTTAAAGCTGCATGAGCTAGAATTTGTTCTAGTCTTCTGTGTGATACTCATACTTG
rs1043122460	chr1	ENST00000377705	120	19	2299	G	A	10.0479	10.0403	GAAGAAACTTTCCTACCAGAAAGCTTTGTCTCAAGCCTGACCACAAGAGACATGATGGAGTTTCATGGCCATGAATGGTGCCCTTATTAGCAACAGTGTTTTTTGTGTAATTCGTGAATGTCATATAGTAGTCTTAAGTTTCTCTTTTAAAGCTGCATGAGCTAGAATTTGTTCTAGTCTTCTGTGTGATACTCATACTTG
rs778224223	chr1	ENST00000377705	114	13	2299	G	T	10.0479	9.97925	GAAGAAACTTTCCTACCAGAAAGCTTTGTCTCAAGCCTGACCACAAGAGACATGATGGAGTTTCATGGCCATGAATGGTGCCCTTATTAGCAACAGTGTTTTTTGTGTAATTCGTGAATGTCATATAGTAGTCTTAAGTTTCTCTTTTAAAGCTGCATGAGCTAGAATTTGTTCTAGTCTTCTGTGTGATACTCATACTTG
rs778224223	chr1	ENST00000377705	114	13	2299	G	C	10.0479	9.13239	GAAGAAACTTTCCTACCAGAAAGCTTTGTCTCAAGCCTGACCACAAGAGACATGATGGAGTTTCATGGCCATGAATGGTGCCCTTATTAGCAACAGTGTTTTTTGTGTAATTCGTGAATGTCATATAGTAGTCTTAAGTTTCTCTTTTAAAGCTGCATGAGCTAGAATTTGTTCTAGTCTTCTGTGTGATACTCATACTTG
rs778224223	chr1	ENST00000377705	114	13	2299	G	A	10.0479	10.0632	GAAGAAACTTTCCTACCAGAAAGCTTTGTCTCAAGCCTGACCACAAGAGACATGATGGAGTTTCATGGCCATGAATGGTGCCCTTATTAGCAACAGTGTTTTTTGTGTAATTCGTGAATGTCATATAGTAGTCTTAAGTTTCTCTTTTAAAGCTGCATGAGCTAGAATTTGTTCTAGTCTTCTGTGTGATACTCATACTTG
rs1259688778	chr1	ENST00000377705	113	12	2299	C	T	10.0479	9.58633	GAAGAAACTTTCCTACCAGAAAGCTTTGTCTCAAGCCTGACCACAAGAGACATGATGGAGTTTCATGGCCATGAATGGTGCCCTTATTAGCAACAGTGTTTTTTGTGTAATTCGTGAATGTCATATAGTAGTCTTAAGTTTCTCTTTTAAAGCTGCATGAGCTAGAATTTGTTCTAGTCTTCTGTGTGATACTCATACTTG
rs960557314	chr1	ENST00000377705	112	11	2299	T	A	10.0479	10.0327	GAAGAAACTTTCCTACCAGAAAGCTTTGTCTCAAGCCTGACCACAAGAGACATGATGGAGTTTCATGGCCATGAATGGTGCCCTTATTAGCAACAGTGTTTTTTGTGTAATTCGTGAATGTCATATAGTAGTCTTAAGTTTCTCTTTTAAAGCTGCATGAGCTAGAATTTGTTCTAGTCTTCTGTGTGATACTCATACTTG
rs560226187	chr1	ENST00000377705	107	6	2299	G	A	10.0479	8.31604	GAAGAAACTTTCCTACCAGAAAGCTTTGTCTCAAGCCTGACCACAAGAGACATGATGGAGTTTCATGGCCATGAATGGTGCCCTTATTAGCAACAGTGTTTTTTGTGTAATTCGTGAATGTCATATAGTAGTCTTAAGTTTCTCTTTTAAAGCTGCATGAGCTAGAATTTGTTCTAGTCTTCTGTGTGATACTCATACTTG
rs1348116398	chr1	ENST00000377705	105	4	2299	G	C	10.0479	3.44658	GAAGAAACTTTCCTACCAGAAAGCTTTGTCTCAAGCCTGACCACAAGAGACATGATGGAGTTTCATGGCCATGAATGGTGCCCTTATTAGCAACAGTGTTTTTTGTGTAATTCGTGAATGTCATATAGTAGTCTTAAGTTTCTCTTTTAAAGCTGCATGAGCTAGAATTTGTTCTAGTCTTCTGTGTGATACTCATACTTG
rs1348116398	chr1	ENST00000377705	105	4	2299	G	A	10.0479	4.49753	GAAGAAACTTTCCTACCAGAAAGCTTTGTCTCAAGCCTGACCACAAGAGACATGATGGAGTTTCATGGCCATGAATGGTGCCCTTATTAGCAACAGTGTTTTTTGTGTAATTCGTGAATGTCATATAGTAGTCTTAAGTTTCTCTTTTAAAGCTGCATGAGCTAGAATTTGTTCTAGTCTTCTGTGTGATACTCATACTTG
rs1187068954	chr1	ENST00000377705	91	-10	2299	C	G	10.0479	8.22449	GAAGAAACTTTCCTACCAGAAAGCTTTGTCTCAAGCCTGACCACAAGAGACATGATGGAGTTTCATGGCCATGAATGGTGCCCTTATTAGCAACAGTGTTTTTTGTGTAATTCGTGAATGTCATATAGTAGTCTTAAGTTTCTCTTTTAAAGCTGCATGAGCTAGAATTTGTTCTAGTCTTCTGTGTGATACTCATACTTG
rs13513	chr1	ENST00000377705	90	-11	2299	G	A	10.0479	11.3831	GAAGAAACTTTCCTACCAGAAAGCTTTGTCTCAAGCCTGACCACAAGAGACATGATGGAGTTTCATGGCCATGAATGGTGCCCTTATTAGCAACAGTGTTTTTTGTGTAATTCGTGAATGTCATATAGTAGTCTTAAGTTTCTCTTTTAAAGCTGCATGAGCTAGAATTTGTTCTAGTCTTCTGTGTGATACTCATACTTG
rs749407103	chr1	ENST00000377648	21	-80	2621	C	T	12.8098	12.6724	GCTGGGAGGGAGAGGGGCTCCGGCTTTCTCTGAAATGAACACTGCTCTTCAGCAGTTCAAGTACTTGTTCTCAAAACATTTTCTAATTGATTGGTAGGTTTTCATAAGCATTGTTTCTTTAAGGCATGGAAAGGGAAGAATGCTCAAGCAAGTCATGTTTGTTTTCAGTGGGATGGGCCCGCGTTCTCACTGCTGGGGGCT
rs147028629	chr1	ENST00000377648	22	-79	2621	G	A	12.8098	13.1836	GCTGGGAGGGAGAGGGGCTCCGGCTTTCTCTGAAATGAACACTGCTCTTCAGCAGTTCAAGTACTTGTTCTCAAAACATTTTCTAATTGATTGGTAGGTTTTCATAAGCATTGTTTCTTTAAGGCATGGAAAGGGAAGAATGCTCAAGCAAGTCATGTTTGTTTTCAGTGGGATGGGCCCGCGTTCTCACTGCTGGGGGCT
rs1268385530	chr1	ENST00000377648	31	-70	2621	T	C	12.8098	8.41522	GCTGGGAGGGAGAGGGGCTCCGGCTTTCTCTGAAATGAACACTGCTCTTCAGCAGTTCAAGTACTTGTTCTCAAAACATTTTCTAATTGATTGGTAGGTTTTCATAAGCATTGTTTCTTTAAGGCATGGAAAGGGAAGAATGCTCAAGCAAGTCATGTTTGTTTTCAGTGGGATGGGCCCGCGTTCTCACTGCTGGGGGCT
rs939410300	chr1	ENST00000377648	32	-69	2621	G	A	12.8098	8.95309	GCTGGGAGGGAGAGGGGCTCCGGCTTTCTCTGAAATGAACACTGCTCTTCAGCAGTTCAAGTACTTGTTCTCAAAACATTTTCTAATTGATTGGTAGGTTTTCATAAGCATTGTTTCTTTAAGGCATGGAAAGGGAAGAATGCTCAAGCAAGTCATGTTTGTTTTCAGTGGGATGGGCCCGCGTTCTCACTGCTGGGGGCT
rs74754875	chr1	ENST00000377648	33	-68	2621	A	T	12.8098	8.41522	GCTGGGAGGGAGAGGGGCTCCGGCTTTCTCTGAAATGAACACTGCTCTTCAGCAGTTCAAGTACTTGTTCTCAAAACATTTTCTAATTGATTGGTAGGTTTTCATAAGCATTGTTTCTTTAAGGCATGGAAAGGGAAGAATGCTCAAGCAAGTCATGTTTGTTTTCAGTGGGATGGGCCCGCGTTCTCACTGCTGGGGGCT
rs138309072	chr1	ENST00000377648	42	-59	2621	C	A	12.8098	6.98853	GCTGGGAGGGAGAGGGGCTCCGGCTTTCTCTGAAATGAACACTGCTCTTCAGCAGTTCAAGTACTTGTTCTCAAAACATTTTCTAATTGATTGGTAGGTTTTCATAAGCATTGTTTCTTTAAGGCATGGAAAGGGAAGAATGCTCAAGCAAGTCATGTTTGTTTTCAGTGGGATGGGCCCGCGTTCTCACTGCTGGGGGCT
rs530315809	chr1	ENST00000377648	50	-51	2621	C	G	12.8098	12.291	GCTGGGAGGGAGAGGGGCTCCGGCTTTCTCTGAAATGAACACTGCTCTTCAGCAGTTCAAGTACTTGTTCTCAAAACATTTTCTAATTGATTGGTAGGTTTTCATAAGCATTGTTTCTTTAAGGCATGGAAAGGGAAGAATGCTCAAGCAAGTCATGTTTGTTTTCAGTGGGATGGGCCCGCGTTCTCACTGCTGGGGGCT
rs1240831812	chr1	ENST00000377648	52	-49	2621	G	A	12.8098	15.5945	GCTGGGAGGGAGAGGGGCTCCGGCTTTCTCTGAAATGAACACTGCTCTTCAGCAGTTCAAGTACTTGTTCTCAAAACATTTTCTAATTGATTGGTAGGTTTTCATAAGCATTGTTTCTTTAAGGCATGGAAAGGGAAGAATGCTCAAGCAAGTCATGTTTGTTTTCAGTGGGATGGGCCCGCGTTCTCACTGCTGGGGGCT
rs1212172122	chr1	ENST00000377648	56	-45	2621	T	G	12.8098	11.0626	GCTGGGAGGGAGAGGGGCTCCGGCTTTCTCTGAAATGAACACTGCTCTTCAGCAGTTCAAGTACTTGTTCTCAAAACATTTTCTAATTGATTGGTAGGTTTTCATAAGCATTGTTTCTTTAAGGCATGGAAAGGGAAGAATGCTCAAGCAAGTCATGTTTGTTTTCAGTGGGATGGGCCCGCGTTCTCACTGCTGGGGGCT
rs1288089135	chr1	ENST00000377648	59	-42	2621	A	T	12.8098	14.4806	GCTGGGAGGGAGAGGGGCTCCGGCTTTCTCTGAAATGAACACTGCTCTTCAGCAGTTCAAGTACTTGTTCTCAAAACATTTTCTAATTGATTGGTAGGTTTTCATAAGCATTGTTTCTTTAAGGCATGGAAAGGGAAGAATGCTCAAGCAAGTCATGTTTGTTTTCAGTGGGATGGGCCCGCGTTCTCACTGCTGGGGGCT
rs1468373803	chr1	ENST00000377648	68	-33	2621	T	G	12.8098	6.53458	GCTGGGAGGGAGAGGGGCTCCGGCTTTCTCTGAAATGAACACTGCTCTTCAGCAGTTCAAGTACTTGTTCTCAAAACATTTTCTAATTGATTGGTAGGTTTTCATAAGCATTGTTTCTTTAAGGCATGGAAAGGGAAGAATGCTCAAGCAAGTCATGTTTGTTTTCAGTGGGATGGGCCCGCGTTCTCACTGCTGGGGGCT
rs1028550049	chr1	ENST00000377648	70	-31	2621	C	G	12.8098	9.97162	GCTGGGAGGGAGAGGGGCTCCGGCTTTCTCTGAAATGAACACTGCTCTTCAGCAGTTCAAGTACTTGTTCTCAAAACATTTTCTAATTGATTGGTAGGTTTTCATAAGCATTGTTTCTTTAAGGCATGGAAAGGGAAGAATGCTCAAGCAAGTCATGTTTGTTTTCAGTGGGATGGGCCCGCGTTCTCACTGCTGGGGGCT
rs953840247	chr1	ENST00000377648	73	-28	2621	A	G	12.8098	20.9656	GCTGGGAGGGAGAGGGGCTCCGGCTTTCTCTGAAATGAACACTGCTCTTCAGCAGTTCAAGTACTTGTTCTCAAAACATTTTCTAATTGATTGGTAGGTTTTCATAAGCATTGTTTCTTTAAGGCATGGAAAGGGAAGAATGCTCAAGCAAGTCATGTTTGTTTTCAGTGGGATGGGCCCGCGTTCTCACTGCTGGGGGCT
rs1413066655	chr1	ENST00000377648	74	-27	2621	A	G	12.8098	11.3144	GCTGGGAGGGAGAGGGGCTCCGGCTTTCTCTGAAATGAACACTGCTCTTCAGCAGTTCAAGTACTTGTTCTCAAAACATTTTCTAATTGATTGGTAGGTTTTCATAAGCATTGTTTCTTTAAGGCATGGAAAGGGAAGAATGCTCAAGCAAGTCATGTTTGTTTTCAGTGGGATGGGCCCGCGTTCTCACTGCTGGGGGCT
rs548805477	chr1	ENST00000377648	78	-23	2621	A	G	12.8098	19.3176	GCTGGGAGGGAGAGGGGCTCCGGCTTTCTCTGAAATGAACACTGCTCTTCAGCAGTTCAAGTACTTGTTCTCAAAACATTTTCTAATTGATTGGTAGGTTTTCATAAGCATTGTTTCTTTAAGGCATGGAAAGGGAAGAATGCTCAAGCAAGTCATGTTTGTTTTCAGTGGGATGGGCCCGCGTTCTCACTGCTGGGGGCT
rs1447702603	chr1	ENST00000377648	83	-18	2621	C	G	12.8098	7.98798	GCTGGGAGGGAGAGGGGCTCCGGCTTTCTCTGAAATGAACACTGCTCTTCAGCAGTTCAAGTACTTGTTCTCAAAACATTTTCTAATTGATTGGTAGGTTTTCATAAGCATTGTTTCTTTAAGGCATGGAAAGGGAAGAATGCTCAAGCAAGTCATGTTTGTTTTCAGTGGGATGGGCCCGCGTTCTCACTGCTGGGGGCT
rs1005417694	chr1	ENST00000377648	84	-17	2621	T	C	12.8098	23.0408	GCTGGGAGGGAGAGGGGCTCCGGCTTTCTCTGAAATGAACACTGCTCTTCAGCAGTTCAAGTACTTGTTCTCAAAACATTTTCTAATTGATTGGTAGGTTTTCATAAGCATTGTTTCTTTAAGGCATGGAAAGGGAAGAATGCTCAAGCAAGTCATGTTTGTTTTCAGTGGGATGGGCCCGCGTTCTCACTGCTGGGGGCT
rs1360993949	chr1	ENST00000377648	86	-15	2621	A	G	12.8098	18.0893	GCTGGGAGGGAGAGGGGCTCCGGCTTTCTCTGAAATGAACACTGCTCTTCAGCAGTTCAAGTACTTGTTCTCAAAACATTTTCTAATTGATTGGTAGGTTTTCATAAGCATTGTTTCTTTAAGGCATGGAAAGGGAAGAATGCTCAAGCAAGTCATGTTTGTTTTCAGTGGGATGGGCCCGCGTTCTCACTGCTGGGGGCT
rs1012195745	chr1	ENST00000377648	92	-9	2621	T	G	12.8098	10.4752	GCTGGGAGGGAGAGGGGCTCCGGCTTTCTCTGAAATGAACACTGCTCTTCAGCAGTTCAAGTACTTGTTCTCAAAACATTTTCTAATTGATTGGTAGGTTTTCATAAGCATTGTTTCTTTAAGGCATGGAAAGGGAAGAATGCTCAAGCAAGTCATGTTTGTTTTCAGTGGGATGGGCCCGCGTTCTCACTGCTGGGGGCT
rs972353722	chr1	ENST00000377648	93	-8	2621	G	T	12.8098	5.76019	GCTGGGAGGGAGAGGGGCTCCGGCTTTCTCTGAAATGAACACTGCTCTTCAGCAGTTCAAGTACTTGTTCTCAAAACATTTTCTAATTGATTGGTAGGTTTTCATAAGCATTGTTTCTTTAAGGCATGGAAAGGGAAGAATGCTCAAGCAAGTCATGTTTGTTTTCAGTGGGATGGGCCCGCGTTCTCACTGCTGGGGGCT
rs1192515095	chr1	ENST00000377648	99	-2	2621	T	C	12.8098	9.05991	GCTGGGAGGGAGAGGGGCTCCGGCTTTCTCTGAAATGAACACTGCTCTTCAGCAGTTCAAGTACTTGTTCTCAAAACATTTTCTAATTGATTGGTAGGTTTTCATAAGCATTGTTTCTTTAAGGCATGGAAAGGGAAGAATGCTCAAGCAAGTCATGTTTGTTTTCAGTGGGATGGGCCCGCGTTCTCACTGCTGGGGGCT
rs1192515095	chr1	ENST00000377648	99	-2	2621	T	G	12.8098	17.6239	GCTGGGAGGGAGAGGGGCTCCGGCTTTCTCTGAAATGAACACTGCTCTTCAGCAGTTCAAGTACTTGTTCTCAAAACATTTTCTAATTGATTGGTAGGTTTTCATAAGCATTGTTTCTTTAAGGCATGGAAAGGGAAGAATGCTCAAGCAAGTCATGTTTGTTTTCAGTGGGATGGGCCCGCGTTCTCACTGCTGGGGGCT
rs1288581007	chr1	ENST00000377648	103	2	2621	C	A	12.8098	14.5874	GCTGGGAGGGAGAGGGGCTCCGGCTTTCTCTGAAATGAACACTGCTCTTCAGCAGTTCAAGTACTTGTTCTCAAAACATTTTCTAATTGATTGGTAGGTTTTCATAAGCATTGTTTCTTTAAGGCATGGAAAGGGAAGAATGCTCAAGCAAGTCATGTTTGTTTTCAGTGGGATGGGCCCGCGTTCTCACTGCTGGGGGCT
rs560928075	chr1	ENST00000377648	104	3	2621	A	G	12.8098	13.0768	GCTGGGAGGGAGAGGGGCTCCGGCTTTCTCTGAAATGAACACTGCTCTTCAGCAGTTCAAGTACTTGTTCTCAAAACATTTTCTAATTGATTGGTAGGTTTTCATAAGCATTGTTTCTTTAAGGCATGGAAAGGGAAGAATGCTCAAGCAAGTCATGTTTGTTTTCAGTGGGATGGGCCCGCGTTCTCACTGCTGGGGGCT
rs1221551274	chr1	ENST00000377648	105	4	2621	T	A	12.8098	10.582	GCTGGGAGGGAGAGGGGCTCCGGCTTTCTCTGAAATGAACACTGCTCTTCAGCAGTTCAAGTACTTGTTCTCAAAACATTTTCTAATTGATTGGTAGGTTTTCATAAGCATTGTTTCTTTAAGGCATGGAAAGGGAAGAATGCTCAAGCAAGTCATGTTTGTTTTCAGTGGGATGGGCCCGCGTTCTCACTGCTGGGGGCT
rs1280063668	chr1	ENST00000377648	107	6	2621	A	G	12.8098	12.9166	GCTGGGAGGGAGAGGGGCTCCGGCTTTCTCTGAAATGAACACTGCTCTTCAGCAGTTCAAGTACTTGTTCTCAAAACATTTTCTAATTGATTGGTAGGTTTTCATAAGCATTGTTTCTTTAAGGCATGGAAAGGGAAGAATGCTCAAGCAAGTCATGTTTGTTTTCAGTGGGATGGGCCCGCGTTCTCACTGCTGGGGGCT
rs1312293075	chr1	ENST00000377648	109	8	2621	C	T	12.8098	12.2223	GCTGGGAGGGAGAGGGGCTCCGGCTTTCTCTGAAATGAACACTGCTCTTCAGCAGTTCAAGTACTTGTTCTCAAAACATTTTCTAATTGATTGGTAGGTTTTCATAAGCATTGTTTCTTTAAGGCATGGAAAGGGAAGAATGCTCAAGCAAGTCATGTTTGTTTTCAGTGGGATGGGCCCGCGTTCTCACTGCTGGGGGCT
rs903724781	chr1	ENST00000377648	110	9	2621	A	G	12.8098	12.825	GCTGGGAGGGAGAGGGGCTCCGGCTTTCTCTGAAATGAACACTGCTCTTCAGCAGTTCAAGTACTTGTTCTCAAAACATTTTCTAATTGATTGGTAGGTTTTCATAAGCATTGTTTCTTTAAGGCATGGAAAGGGAAGAATGCTCAAGCAAGTCATGTTTGTTTTCAGTGGGATGGGCCCGCGTTCTCACTGCTGGGGGCT
rs1459327415	chr1	ENST00000377648	117	16	2621	C	T	12.8098	12.291	GCTGGGAGGGAGAGGGGCTCCGGCTTTCTCTGAAATGAACACTGCTCTTCAGCAGTTCAAGTACTTGTTCTCAAAACATTTTCTAATTGATTGGTAGGTTTTCATAAGCATTGTTTCTTTAAGGCATGGAAAGGGAAGAATGCTCAAGCAAGTCATGTTTGTTTTCAGTGGGATGGGCCCGCGTTCTCACTGCTGGGGGCT
rs1351913627	chr1	ENST00000054666	35	-66	386	A	G	9.73129	10.4218	CGCAGCCAAGTTGAAGAGGAAATATTGGTGGAAGAATTGCAAGATGTGGGCAATCGGGATTACTGTTCTGGTTATCTTCATCATCATCATCATCGTGTGGGTTGTCTCTTCATGAAGAACCAGCGGAACTCAAAACTGCTGTTCAAGAAACCTCTTCAAGACTTTTGACTTAGAACCTGCTATATTATCAAGCTTACCTAC
rs766280350	chr1	ENST00000054666	36	-65	386	A	T	9.73129	9.55582	CGCAGCCAAGTTGAAGAGGAAATATTGGTGGAAGAATTGCAAGATGTGGGCAATCGGGATTACTGTTCTGGTTATCTTCATCATCATCATCATCGTGTGGGTTGTCTCTTCATGAAGAACCAGCGGAACTCAAAACTGCTGTTCAAGAAACCTCTTCAAGACTTTTGACTTAGAACCTGCTATATTATCAAGCTTACCTAC
rs1409951095	chr1	ENST00000054666	39	-62	386	G	C	9.73129	7.46155	CGCAGCCAAGTTGAAGAGGAAATATTGGTGGAAGAATTGCAAGATGTGGGCAATCGGGATTACTGTTCTGGTTATCTTCATCATCATCATCATCGTGTGGGTTGTCTCTTCATGAAGAACCAGCGGAACTCAAAACTGCTGTTCAAGAAACCTCTTCAAGACTTTTGACTTAGAACCTGCTATATTATCAAGCTTACCTAC
rs753637786	chr1	ENST00000054666	43	-58	386	G	A	9.73129	9.93347	CGCAGCCAAGTTGAAGAGGAAATATTGGTGGAAGAATTGCAAGATGTGGGCAATCGGGATTACTGTTCTGGTTATCTTCATCATCATCATCATCGTGTGGGTTGTCTCTTCATGAAGAACCAGCGGAACTCAAAACTGCTGTTCAAGAAACCTCTTCAAGACTTTTGACTTAGAACCTGCTATATTATCAAGCTTACCTAC
rs1210447108	chr1	ENST00000054666	44	-57	386	A	C	9.73129	9.94873	CGCAGCCAAGTTGAAGAGGAAATATTGGTGGAAGAATTGCAAGATGTGGGCAATCGGGATTACTGTTCTGGTTATCTTCATCATCATCATCATCGTGTGGGTTGTCTCTTCATGAAGAACCAGCGGAACTCAAAACTGCTGTTCAAGAAACCTCTTCAAGACTTTTGACTTAGAACCTGCTATATTATCAAGCTTACCTAC
rs553625650	chr1	ENST00000054666	45	-56	386	T	C	9.73129	9.91058	CGCAGCCAAGTTGAAGAGGAAATATTGGTGGAAGAATTGCAAGATGTGGGCAATCGGGATTACTGTTCTGGTTATCTTCATCATCATCATCATCGTGTGGGTTGTCTCTTCATGAAGAACCAGCGGAACTCAAAACTGCTGTTCAAGAAACCTCTTCAAGACTTTTGACTTAGAACCTGCTATATTATCAAGCTTACCTAC
rs765945268	chr1	ENST00000054666	47	-54	386	T	C	9.73129	9.90295	CGCAGCCAAGTTGAAGAGGAAATATTGGTGGAAGAATTGCAAGATGTGGGCAATCGGGATTACTGTTCTGGTTATCTTCATCATCATCATCATCGTGTGGGTTGTCTCTTCATGAAGAACCAGCGGAACTCAAAACTGCTGTTCAAGAAACCTCTTCAAGACTTTTGACTTAGAACCTGCTATATTATCAAGCTTACCTAC
rs765945268	chr1	ENST00000054666	47	-54	386	T	G	9.73129	9.71603	CGCAGCCAAGTTGAAGAGGAAATATTGGTGGAAGAATTGCAAGATGTGGGCAATCGGGATTACTGTTCTGGTTATCTTCATCATCATCATCATCGTGTGGGTTGTCTCTTCATGAAGAACCAGCGGAACTCAAAACTGCTGTTCAAGAAACCTCTTCAAGACTTTTGACTTAGAACCTGCTATATTATCAAGCTTACCTAC
rs374984144	chr1	ENST00000054666	50	-51	386	G	A	9.73129	9.71603	CGCAGCCAAGTTGAAGAGGAAATATTGGTGGAAGAATTGCAAGATGTGGGCAATCGGGATTACTGTTCTGGTTATCTTCATCATCATCATCATCGTGTGGGTTGTCTCTTCATGAAGAACCAGCGGAACTCAAAACTGCTGTTCAAGAAACCTCTTCAAGACTTTTGACTTAGAACCTGCTATATTATCAAGCTTACCTAC
rs747982809	chr1	ENST00000054666	53	-48	386	A	C	9.73129	9.97543	CGCAGCCAAGTTGAAGAGGAAATATTGGTGGAAGAATTGCAAGATGTGGGCAATCGGGATTACTGTTCTGGTTATCTTCATCATCATCATCATCGTGTGGGTTGTCTCTTCATGAAGAACCAGCGGAACTCAAAACTGCTGTTCAAGAAACCTCTTCAAGACTTTTGACTTAGAACCTGCTATATTATCAAGCTTACCTAC
rs747982809	chr1	ENST00000054666	53	-48	386	A	G	9.73129	9.95636	CGCAGCCAAGTTGAAGAGGAAATATTGGTGGAAGAATTGCAAGATGTGGGCAATCGGGATTACTGTTCTGGTTATCTTCATCATCATCATCATCGTGTGGGTTGTCTCTTCATGAAGAACCAGCGGAACTCAAAACTGCTGTTCAAGAAACCTCTTCAAGACTTTTGACTTAGAACCTGCTATATTATCAAGCTTACCTAC
rs149457052	chr1	ENST00000054666	55	-46	386	C	T	9.73129	9.69696	CGCAGCCAAGTTGAAGAGGAAATATTGGTGGAAGAATTGCAAGATGTGGGCAATCGGGATTACTGTTCTGGTTATCTTCATCATCATCATCATCGTGTGGGTTGTCTCTTCATGAAGAACCAGCGGAACTCAAAACTGCTGTTCAAGAAACCTCTTCAAGACTTTTGACTTAGAACCTGCTATATTATCAAGCTTACCTAC
rs1190839745	chr1	ENST00000054666	56	-45	386	G	A	9.73129	9.73511	CGCAGCCAAGTTGAAGAGGAAATATTGGTGGAAGAATTGCAAGATGTGGGCAATCGGGATTACTGTTCTGGTTATCTTCATCATCATCATCATCGTGTGGGTTGTCTCTTCATGAAGAACCAGCGGAACTCAAAACTGCTGTTCAAGAAACCTCTTCAAGACTTTTGACTTAGAACCTGCTATATTATCAAGCTTACCTAC
rs752545513	chr1	ENST00000054666	58	-43	386	G	T	9.73129	8.93402	CGCAGCCAAGTTGAAGAGGAAATATTGGTGGAAGAATTGCAAGATGTGGGCAATCGGGATTACTGTTCTGGTTATCTTCATCATCATCATCATCGTGTGGGTTGTCTCTTCATGAAGAACCAGCGGAACTCAAAACTGCTGTTCAAGAAACCTCTTCAAGACTTTTGACTTAGAACCTGCTATATTATCAAGCTTACCTAC
rs116416205	chr1	ENST00000054666	62	-39	386	A	G	9.73129	9.84573	CGCAGCCAAGTTGAAGAGGAAATATTGGTGGAAGAATTGCAAGATGTGGGCAATCGGGATTACTGTTCTGGTTATCTTCATCATCATCATCATCGTGTGGGTTGTCTCTTCATGAAGAACCAGCGGAACTCAAAACTGCTGTTCAAGAAACCTCTTCAAGACTTTTGACTTAGAACCTGCTATATTATCAAGCTTACCTAC
rs57351330	chr1	ENST00000054666	64	-37	386	T	A	9.73129	9.73511	CGCAGCCAAGTTGAAGAGGAAATATTGGTGGAAGAATTGCAAGATGTGGGCAATCGGGATTACTGTTCTGGTTATCTTCATCATCATCATCATCGTGTGGGTTGTCTCTTCATGAAGAACCAGCGGAACTCAAAACTGCTGTTCAAGAAACCTCTTCAAGACTTTTGACTTAGAACCTGCTATATTATCAAGCTTACCTAC
rs767672011	chr1	ENST00000054666	65	-36	386	G	A	9.73129	9.72366	CGCAGCCAAGTTGAAGAGGAAATATTGGTGGAAGAATTGCAAGATGTGGGCAATCGGGATTACTGTTCTGGTTATCTTCATCATCATCATCATCGTGTGGGTTGTCTCTTCATGAAGAACCAGCGGAACTCAAAACTGCTGTTCAAGAAACCTCTTCAAGACTTTTGACTTAGAACCTGCTATATTATCAAGCTTACCTAC
rs750684812	chr1	ENST00000054666	67	-34	386	T	C	9.73129	9.73511	CGCAGCCAAGTTGAAGAGGAAATATTGGTGGAAGAATTGCAAGATGTGGGCAATCGGGATTACTGTTCTGGTTATCTTCATCATCATCATCATCGTGTGGGTTGTCTCTTCATGAAGAACCAGCGGAACTCAAAACTGCTGTTCAAGAAACCTCTTCAAGACTTTTGACTTAGAACCTGCTATATTATCAAGCTTACCTAC
rs750684812	chr1	ENST00000054666	67	-34	386	T	G	9.73129	10.2234	CGCAGCCAAGTTGAAGAGGAAATATTGGTGGAAGAATTGCAAGATGTGGGCAATCGGGATTACTGTTCTGGTTATCTTCATCATCATCATCATCGTGTGGGTTGTCTCTTCATGAAGAACCAGCGGAACTCAAAACTGCTGTTCAAGAAACCTCTTCAAGACTTTTGACTTAGAACCTGCTATATTATCAAGCTTACCTAC
rs756094232	chr1	ENST00000054666	69	-32	386	T	C	9.73129	9.73511	CGCAGCCAAGTTGAAGAGGAAATATTGGTGGAAGAATTGCAAGATGTGGGCAATCGGGATTACTGTTCTGGTTATCTTCATCATCATCATCATCGTGTGGGTTGTCTCTTCATGAAGAACCAGCGGAACTCAAAACTGCTGTTCAAGAAACCTCTTCAAGACTTTTGACTTAGAACCTGCTATATTATCAAGCTTACCTAC
rs780192464	chr1	ENST00000054666	70	-31	386	G	A	9.73129	9.59778	CGCAGCCAAGTTGAAGAGGAAATATTGGTGGAAGAATTGCAAGATGTGGGCAATCGGGATTACTGTTCTGGTTATCTTCATCATCATCATCATCGTGTGGGTTGTCTCTTCATGAAGAACCAGCGGAACTCAAAACTGCTGTTCAAGAAACCTCTTCAAGACTTTTGACTTAGAACCTGCTATATTATCAAGCTTACCTAC
rs1384949370	chr1	ENST00000054666	73	-28	386	T	C	9.73129	10.3607	CGCAGCCAAGTTGAAGAGGAAATATTGGTGGAAGAATTGCAAGATGTGGGCAATCGGGATTACTGTTCTGGTTATCTTCATCATCATCATCATCGTGTGGGTTGTCTCTTCATGAAGAACCAGCGGAACTCAAAACTGCTGTTCAAGAAACCTCTTCAAGACTTTTGACTTAGAACCTGCTATATTATCAAGCTTACCTAC
rs1381020783	chr1	ENST00000054666	74	-27	386	A	T	9.73129	9.7084	CGCAGCCAAGTTGAAGAGGAAATATTGGTGGAAGAATTGCAAGATGTGGGCAATCGGGATTACTGTTCTGGTTATCTTCATCATCATCATCATCGTGTGGGTTGTCTCTTCATGAAGAACCAGCGGAACTCAAAACTGCTGTTCAAGAAACCTCTTCAAGACTTTTGACTTAGAACCTGCTATATTATCAAGCTTACCTAC
rs950046548	chr1	ENST00000054666	80	-21	386	A	T	9.73129	10.5515	CGCAGCCAAGTTGAAGAGGAAATATTGGTGGAAGAATTGCAAGATGTGGGCAATCGGGATTACTGTTCTGGTTATCTTCATCATCATCATCATCGTGTGGGTTGTCTCTTCATGAAGAACCAGCGGAACTCAAAACTGCTGTTCAAGAAACCTCTTCAAGACTTTTGACTTAGAACCTGCTATATTATCAAGCTTACCTAC
rs1366397887	chr1	ENST00000054666	83	-18	386	A	G	9.73129	10.0098	CGCAGCCAAGTTGAAGAGGAAATATTGGTGGAAGAATTGCAAGATGTGGGCAATCGGGATTACTGTTCTGGTTATCTTCATCATCATCATCATCGTGTGGGTTGTCTCTTCATGAAGAACCAGCGGAACTCAAAACTGCTGTTCAAGAAACCTCTTCAAGACTTTTGACTTAGAACCTGCTATATTATCAAGCTTACCTAC
rs749743327	chr1	ENST00000054666	84	-17	386	T	C	9.73129	10.5438	CGCAGCCAAGTTGAAGAGGAAATATTGGTGGAAGAATTGCAAGATGTGGGCAATCGGGATTACTGTTCTGGTTATCTTCATCATCATCATCATCGTGTGGGTTGTCTCTTCATGAAGAACCAGCGGAACTCAAAACTGCTGTTCAAGAAACCTCTTCAAGACTTTTGACTTAGAACCTGCTATATTATCAAGCTTACCTAC
rs1301569124	chr1	ENST00000054666	87	-14	386	T	G	9.73129	8.52585	CGCAGCCAAGTTGAAGAGGAAATATTGGTGGAAGAATTGCAAGATGTGGGCAATCGGGATTACTGTTCTGGTTATCTTCATCATCATCATCATCGTGTGGGTTGTCTCTTCATGAAGAACCAGCGGAACTCAAAACTGCTGTTCAAGAAACCTCTTCAAGACTTTTGACTTAGAACCTGCTATATTATCAAGCTTACCTAC
rs1314138321	chr1	ENST00000054666	92	-9	386	A	G	9.73129	9.31549	CGCAGCCAAGTTGAAGAGGAAATATTGGTGGAAGAATTGCAAGATGTGGGCAATCGGGATTACTGTTCTGGTTATCTTCATCATCATCATCATCGTGTGGGTTGTCTCTTCATGAAGAACCAGCGGAACTCAAAACTGCTGTTCAAGAAACCTCTTCAAGACTTTTGACTTAGAACCTGCTATATTATCAAGCTTACCTAC
rs140568149	chr1	ENST00000054666	94	-7	386	C	T	9.73129	9.3689	CGCAGCCAAGTTGAAGAGGAAATATTGGTGGAAGAATTGCAAGATGTGGGCAATCGGGATTACTGTTCTGGTTATCTTCATCATCATCATCATCGTGTGGGTTGTCTCTTCATGAAGAACCAGCGGAACTCAAAACTGCTGTTCAAGAAACCTCTTCAAGACTTTTGACTTAGAACCTGCTATATTATCAAGCTTACCTAC
rs369968090	chr1	ENST00000054666	95	-6	386	G	A	9.73129	9.73892	CGCAGCCAAGTTGAAGAGGAAATATTGGTGGAAGAATTGCAAGATGTGGGCAATCGGGATTACTGTTCTGGTTATCTTCATCATCATCATCATCGTGTGGGTTGTCTCTTCATGAAGAACCAGCGGAACTCAAAACTGCTGTTCAAGAAACCTCTTCAAGACTTTTGACTTAGAACCTGCTATATTATCAAGCTTACCTAC
rs369968090	chr1	ENST00000054666	95	-6	386	G	C	9.73129	8.21686	CGCAGCCAAGTTGAAGAGGAAATATTGGTGGAAGAATTGCAAGATGTGGGCAATCGGGATTACTGTTCTGGTTATCTTCATCATCATCATCATCGTGTGGGTTGTCTCTTCATGAAGAACCAGCGGAACTCAAAACTGCTGTTCAAGAAACCTCTTCAAGACTTTTGACTTAGAACCTGCTATATTATCAAGCTTACCTAC
rs1183202823	chr1	ENST00000054666	103	2	386	T	C	9.73129	9.80377	CGCAGCCAAGTTGAAGAGGAAATATTGGTGGAAGAATTGCAAGATGTGGGCAATCGGGATTACTGTTCTGGTTATCTTCATCATCATCATCATCGTGTGGGTTGTCTCTTCATGAAGAACCAGCGGAACTCAAAACTGCTGTTCAAGAAACCTCTTCAAGACTTTTGACTTAGAACCTGCTATATTATCAAGCTTACCTAC
rs770673246	chr1	ENST00000054666	104	3	386	G	A	9.73129	9.50623	CGCAGCCAAGTTGAAGAGGAAATATTGGTGGAAGAATTGCAAGATGTGGGCAATCGGGATTACTGTTCTGGTTATCTTCATCATCATCATCATCGTGTGGGTTGTCTCTTCATGAAGAACCAGCGGAACTCAAAACTGCTGTTCAAGAAACCTCTTCAAGACTTTTGACTTAGAACCTGCTATATTATCAAGCTTACCTAC
rs144427684	chr1	ENST00000054666	108	7	386	C	A	9.73129	9.01794	CGCAGCCAAGTTGAAGAGGAAATATTGGTGGAAGAATTGCAAGATGTGGGCAATCGGGATTACTGTTCTGGTTATCTTCATCATCATCATCATCGTGTGGGTTGTCTCTTCATGAAGAACCAGCGGAACTCAAAACTGCTGTTCAAGAAACCTCTTCAAGACTTTTGACTTAGAACCTGCTATATTATCAAGCTTACCTAC
rs374611913	chr1	ENST00000054666	111	10	386	C	A	9.73129	9.44138	CGCAGCCAAGTTGAAGAGGAAATATTGGTGGAAGAATTGCAAGATGTGGGCAATCGGGATTACTGTTCTGGTTATCTTCATCATCATCATCATCGTGTGGGTTGTCTCTTCATGAAGAACCAGCGGAACTCAAAACTGCTGTTCAAGAAACCTCTTCAAGACTTTTGACTTAGAACCTGCTATATTATCAAGCTTACCTAC
rs199871347	chr1	ENST00000054666	120	19	386	C	A	9.73129	9.51385	CGCAGCCAAGTTGAAGAGGAAATATTGGTGGAAGAATTGCAAGATGTGGGCAATCGGGATTACTGTTCTGGTTATCTTCATCATCATCATCATCGTGTGGGTTGTCTCTTCATGAAGAACCAGCGGAACTCAAAACTGCTGTTCAAGAAACCTCTTCAAGACTTTTGACTTAGAACCTGCTATATTATCAAGCTTACCTAC
rs1008303455	chr1	ENST00000054666	124	23	386	C	T	9.73129	10.0708	CGCAGCCAAGTTGAAGAGGAAATATTGGTGGAAGAATTGCAAGATGTGGGCAATCGGGATTACTGTTCTGGTTATCTTCATCATCATCATCATCGTGTGGGTTGTCTCTTCATGAAGAACCAGCGGAACTCAAAACTGCTGTTCAAGAAACCTCTTCAAGACTTTTGACTTAGAACCTGCTATATTATCAAGCTTACCTAC
rs775353122	chr1	ENST00000054666	125	24	386	G	A	9.73129	9.73129	CGCAGCCAAGTTGAAGAGGAAATATTGGTGGAAGAATTGCAAGATGTGGGCAATCGGGATTACTGTTCTGGTTATCTTCATCATCATCATCATCGTGTGGGTTGTCTCTTCATGAAGAACCAGCGGAACTCAAAACTGCTGTTCAAGAAACCTCTTCAAGACTTTTGACTTAGAACCTGCTATATTATCAAGCTTACCTAC
rs759864189	chr1	ENST00000054666	79	-22	794	C	G	1.67179	2.18487	TATAATCTAGATGTAATGTTGTCACTAATTAATTGCCATTACTCCCAGTTAGTTACCCTTGTCATTTGGCATTATTTTCAGAACCACATTTTAAACCTTTGGGTAATCAGATTTCCAACTTATGCCTTCCAGAAAAAAACACTACTGCCTAACACAAATCTGTGATAACAACAGGCTGTGCCTTATTTTGATAATTTTCTG
rs1445656460	chr1	ENST00000054666	81	-20	794	G	A	1.67179	1.45912	TATAATCTAGATGTAATGTTGTCACTAATTAATTGCCATTACTCCCAGTTAGTTACCCTTGTCATTTGGCATTATTTTCAGAACCACATTTTAAACCTTTGGGTAATCAGATTTCCAACTTATGCCTTCCAGAAAAAAACACTACTGCCTAACACAAATCTGTGATAACAACAGGCTGTGCCTTATTTTGATAATTTTCTG
rs979061532	chr1	ENST00000054666	84	-17	794	C	A	1.67179	1.94645	TATAATCTAGATGTAATGTTGTCACTAATTAATTGCCATTACTCCCAGTTAGTTACCCTTGTCATTTGGCATTATTTTCAGAACCACATTTTAAACCTTTGGGTAATCAGATTTCCAACTTATGCCTTCCAGAAAAAAACACTACTGCCTAACACAAATCTGTGATAACAACAGGCTGTGCCTTATTTTGATAATTTTCTG
rs1318420033	chr1	ENST00000054666	88	-13	794	A	G	1.67179	1.72901	TATAATCTAGATGTAATGTTGTCACTAATTAATTGCCATTACTCCCAGTTAGTTACCCTTGTCATTTGGCATTATTTTCAGAACCACATTTTAAACCTTTGGGTAATCAGATTTCCAACTTATGCCTTCCAGAAAAAAACACTACTGCCTAACACAAATCTGTGATAACAACAGGCTGTGCCTTATTTTGATAATTTTCTG
rs923618693	chr1	ENST00000054666	92	-9	794	T	A	1.67179	2.07615	TATAATCTAGATGTAATGTTGTCACTAATTAATTGCCATTACTCCCAGTTAGTTACCCTTGTCATTTGGCATTATTTTCAGAACCACATTTTAAACCTTTGGGTAATCAGATTTCCAACTTATGCCTTCCAGAAAAAAACACTACTGCCTAACACAAATCTGTGATAACAACAGGCTGTGCCTTATTTTGATAATTTTCTG
rs923618693	chr1	ENST00000054666	92	-9	794	T	G	1.67179	2.25639	TATAATCTAGATGTAATGTTGTCACTAATTAATTGCCATTACTCCCAGTTAGTTACCCTTGTCATTTGGCATTATTTTCAGAACCACATTTTAAACCTTTGGGTAATCAGATTTCCAACTTATGCCTTCCAGAAAAAAACACTACTGCCTAACACAAATCTGTGATAACAACAGGCTGTGCCTTATTTTGATAATTTTCTG
rs1323387457	chr1	ENST00000054666	97	-4	794	C	T	1.67179	1.65939	TATAATCTAGATGTAATGTTGTCACTAATTAATTGCCATTACTCCCAGTTAGTTACCCTTGTCATTTGGCATTATTTTCAGAACCACATTTTAAACCTTTGGGTAATCAGATTTCCAACTTATGCCTTCCAGAAAAAAACACTACTGCCTAACACAAATCTGTGATAACAACAGGCTGTGCCTTATTTTGATAATTTTCTG
rs532323545	chr1	ENST00000054666	118	17	794	A	G	1.67179	1.81103	TATAATCTAGATGTAATGTTGTCACTAATTAATTGCCATTACTCCCAGTTAGTTACCCTTGTCATTTGGCATTATTTTCAGAACCACATTTTAAACCTTTGGGTAATCAGATTTCCAACTTATGCCTTCCAGAAAAAAACACTACTGCCTAACACAAATCTGTGATAACAACAGGCTGTGCCTTATTTTGATAATTTTCTG
rs935028098	chr1	ENST00000054666	123	22	794	T	C	1.67179	1.56975	TATAATCTAGATGTAATGTTGTCACTAATTAATTGCCATTACTCCCAGTTAGTTACCCTTGTCATTTGGCATTATTTTCAGAACCACATTTTAAACCTTTGGGTAATCAGATTTCCAACTTATGCCTTCCAGAAAAAAACACTACTGCCTAACACAAATCTGTGATAACAACAGGCTGTGCCTTATTTTGATAATTTTCTG
rs1262624395	chr1	ENST00000054666	129	28	794	C	A	1.67179	1.7128	TATAATCTAGATGTAATGTTGTCACTAATTAATTGCCATTACTCCCAGTTAGTTACCCTTGTCATTTGGCATTATTTTCAGAACCACATTTTAAACCTTTGGGTAATCAGATTTCCAACTTATGCCTTCCAGAAAAAAACACTACTGCCTAACACAAATCTGTGATAACAACAGGCTGTGCCTTATTTTGATAATTTTCTG
rs1264088220	chr1	ENST00000054666	144	43	794	A	C	1.67179	2.12288	TATAATCTAGATGTAATGTTGTCACTAATTAATTGCCATTACTCCCAGTTAGTTACCCTTGTCATTTGGCATTATTTTCAGAACCACATTTTAAACCTTTGGGTAATCAGATTTCCAACTTATGCCTTCCAGAAAAAAACACTACTGCCTAACACAAATCTGTGATAACAACAGGCTGTGCCTTATTTTGATAATTTTCTG
rs763093107	chr1	ENST00000054666	151	50	794	A	G	1.67179	1.88637	TATAATCTAGATGTAATGTTGTCACTAATTAATTGCCATTACTCCCAGTTAGTTACCCTTGTCATTTGGCATTATTTTCAGAACCACATTTTAAACCTTTGGGTAATCAGATTTCCAACTTATGCCTTCCAGAAAAAAACACTACTGCCTAACACAAATCTGTGATAACAACAGGCTGTGCCTTATTTTGATAATTTTCTG
rs922753273	chr1	ENST00000054666	160	59	794	C	A	1.67179	1.78051	TATAATCTAGATGTAATGTTGTCACTAATTAATTGCCATTACTCCCAGTTAGTTACCCTTGTCATTTGGCATTATTTTCAGAACCACATTTTAAACCTTTGGGTAATCAGATTTCCAACTTATGCCTTCCAGAAAAAAACACTACTGCCTAACACAAATCTGTGATAACAACAGGCTGTGCCTTATTTTGATAATTTTCTG
rs1406502173	chr1	ENST00000054666	163	62	794	T	G	1.67179	2.21157	TATAATCTAGATGTAATGTTGTCACTAATTAATTGCCATTACTCCCAGTTAGTTACCCTTGTCATTTGGCATTATTTTCAGAACCACATTTTAAACCTTTGGGTAATCAGATTTCCAACTTATGCCTTCCAGAAAAAAACACTACTGCCTAACACAAATCTGTGATAACAACAGGCTGTGCCTTATTTTGATAATTTTCTG
rs934199172	chr1	ENST00000054666	164	63	794	G	T	1.67179	1.69086	TATAATCTAGATGTAATGTTGTCACTAATTAATTGCCATTACTCCCAGTTAGTTACCCTTGTCATTTGGCATTATTTTCAGAACCACATTTTAAACCTTTGGGTAATCAGATTTCCAACTTATGCCTTCCAGAAAAAAACACTACTGCCTAACACAAATCTGTGATAACAACAGGCTGTGCCTTATTTTGATAATTTTCTG
rs1192360695	chr1	ENST00000613533	50	-51	5177	G	T	2.33841	4.03404	TGAAATTCACACCCCTGCAGATCAGAAAAAACAAATAGAAGAAAATGAGGGTTACAGTAACCTGTTGTCTTTATATAACTTGCAACAAACTAATTTATTTTTTTTTCCTTTTTTTGTTTTTGGTTTTTTATGGTTTTTTAAGGAAAATACTTTTCTCCTTTGAAGTTTTACAGCTTTTTGTAAATGCGTCCTGATAATGAT
rs1173706971	chr1	ENST00000613533	51	-50	5177	G	T	2.33841	2.03705	TGAAATTCACACCCCTGCAGATCAGAAAAAACAAATAGAAGAAAATGAGGGTTACAGTAACCTGTTGTCTTTATATAACTTGCAACAAACTAATTTATTTTTTTTTCCTTTTTTTGTTTTTGGTTTTTTATGGTTTTTTAAGGAAAATACTTTTCTCCTTTGAAGTTTTACAGCTTTTTGTAAATGCGTCCTGATAATGAT
rs1240250720	chr1	ENST00000613533	52	-49	5177	T	C	2.33841	1.36852	TGAAATTCACACCCCTGCAGATCAGAAAAAACAAATAGAAGAAAATGAGGGTTACAGTAACCTGTTGTCTTTATATAACTTGCAACAAACTAATTTATTTTTTTTTCCTTTTTTTGTTTTTGGTTTTTTATGGTTTTTTAAGGAAAATACTTTTCTCCTTTGAAGTTTTACAGCTTTTTGTAAATGCGTCCTGATAATGAT
rs1026356561	chr1	ENST00000613533	55	-46	5177	C	T	2.33841	2.44331	TGAAATTCACACCCCTGCAGATCAGAAAAAACAAATAGAAGAAAATGAGGGTTACAGTAACCTGTTGTCTTTATATAACTTGCAACAAACTAATTTATTTTTTTTTCCTTTTTTTGTTTTTGGTTTTTTATGGTTTTTTAAGGAAAATACTTTTCTCCTTTGAAGTTTTACAGCTTTTTGTAAATGCGTCCTGATAATGAT
rs1187060571	chr1	ENST00000613533	67	-34	5177	G	C	2.33841	1.52302	TGAAATTCACACCCCTGCAGATCAGAAAAAACAAATAGAAGAAAATGAGGGTTACAGTAACCTGTTGTCTTTATATAACTTGCAACAAACTAATTTATTTTTTTTTCCTTTTTTTGTTTTTGGTTTTTTATGGTTTTTTAAGGAAAATACTTTTCTCCTTTGAAGTTTTACAGCTTTTTGTAAATGCGTCCTGATAATGAT
rs1410746858	chr1	ENST00000613533	71	-30	5177	T	A	2.33841	2.67601	TGAAATTCACACCCCTGCAGATCAGAAAAAACAAATAGAAGAAAATGAGGGTTACAGTAACCTGTTGTCTTTATATAACTTGCAACAAACTAATTTATTTTTTTTTCCTTTTTTTGTTTTTGGTTTTTTATGGTTTTTTAAGGAAAATACTTTTCTCCTTTGAAGTTTTACAGCTTTTTGTAAATGCGTCCTGATAATGAT
rs1442619054	chr1	ENST00000613533	72	-29	5177	T	A	2.33841	2.63405	TGAAATTCACACCCCTGCAGATCAGAAAAAACAAATAGAAGAAAATGAGGGTTACAGTAACCTGTTGTCTTTATATAACTTGCAACAAACTAATTTATTTTTTTTTCCTTTTTTTGTTTTTGGTTTTTTATGGTTTTTTAAGGAAAATACTTTTCTCCTTTGAAGTTTTACAGCTTTTTGTAAATGCGTCCTGATAATGAT
rs1442619054	chr1	ENST00000613533	72	-29	5177	T	C	2.33841	1.73187	TGAAATTCACACCCCTGCAGATCAGAAAAAACAAATAGAAGAAAATGAGGGTTACAGTAACCTGTTGTCTTTATATAACTTGCAACAAACTAATTTATTTTTTTTTCCTTTTTTTGTTTTTGGTTTTTTATGGTTTTTTAAGGAAAATACTTTTCTCCTTTGAAGTTTTACAGCTTTTTGTAAATGCGTCCTGATAATGAT
rs878973433	chr1	ENST00000613533	74	-27	5177	T	C	2.33841	2.45667	TGAAATTCACACCCCTGCAGATCAGAAAAAACAAATAGAAGAAAATGAGGGTTACAGTAACCTGTTGTCTTTATATAACTTGCAACAAACTAATTTATTTTTTTTTCCTTTTTTTGTTTTTGGTTTTTTATGGTTTTTTAAGGAAAATACTTTTCTCCTTTGAAGTTTTACAGCTTTTTGTAAATGCGTCCTGATAATGAT
rs1366485926	chr1	ENST00000613533	75	-26	5177	A	G	2.33841	1.95122	TGAAATTCACACCCCTGCAGATCAGAAAAAACAAATAGAAGAAAATGAGGGTTACAGTAACCTGTTGTCTTTATATAACTTGCAACAAACTAATTTATTTTTTTTTCCTTTTTTTGTTTTTGGTTTTTTATGGTTTTTTAAGGAAAATACTTTTCTCCTTTGAAGTTTTACAGCTTTTTGTAAATGCGTCCTGATAATGAT
rs1419141367	chr1	ENST00000613533	78	-23	5177	A	C	2.33841	2.1534	TGAAATTCACACCCCTGCAGATCAGAAAAAACAAATAGAAGAAAATGAGGGTTACAGTAACCTGTTGTCTTTATATAACTTGCAACAAACTAATTTATTTTTTTTTCCTTTTTTTGTTTTTGGTTTTTTATGGTTTTTTAAGGAAAATACTTTTCTCCTTTGAAGTTTTACAGCTTTTTGTAAATGCGTCCTGATAATGAT
rs1296381319	chr1	ENST00000613533	81	-20	5177	T	A	2.33841	2.19727	TGAAATTCACACCCCTGCAGATCAGAAAAAACAAATAGAAGAAAATGAGGGTTACAGTAACCTGTTGTCTTTATATAACTTGCAACAAACTAATTTATTTTTTTTTCCTTTTTTTGTTTTTGGTTTTTTATGGTTTTTTAAGGAAAATACTTTTCTCCTTTGAAGTTTTACAGCTTTTTGTAAATGCGTCCTGATAATGAT
rs1398493325	chr1	ENST00000613533	82	-19	5177	G	C	2.33841	1.0705	TGAAATTCACACCCCTGCAGATCAGAAAAAACAAATAGAAGAAAATGAGGGTTACAGTAACCTGTTGTCTTTATATAACTTGCAACAAACTAATTTATTTTTTTTTCCTTTTTTTGTTTTTGGTTTTTTATGGTTTTTTAAGGAAAATACTTTTCTCCTTTGAAGTTTTACAGCTTTTTGTAAATGCGTCCTGATAATGAT
rs960024521	chr1	ENST00000613533	83	-18	5177	C	G	2.33841	2.12479	TGAAATTCACACCCCTGCAGATCAGAAAAAACAAATAGAAGAAAATGAGGGTTACAGTAACCTGTTGTCTTTATATAACTTGCAACAAACTAATTTATTTTTTTTTCCTTTTTTTGTTTTTGGTTTTTTATGGTTTTTTAAGGAAAATACTTTTCTCCTTTGAAGTTTTACAGCTTTTTGTAAATGCGTCCTGATAATGAT
rs562095483	chr1	ENST00000613533	95	-6	5177	T	G	2.33841	3.34549	TGAAATTCACACCCCTGCAGATCAGAAAAAACAAATAGAAGAAAATGAGGGTTACAGTAACCTGTTGTCTTTATATAACTTGCAACAAACTAATTTATTTTTTTTTCCTTTTTTTGTTTTTGGTTTTTTATGGTTTTTTAAGGAAAATACTTTTCTCCTTTGAAGTTTTACAGCTTTTTGTAAATGCGTCCTGATAATGAT
rs1030112945	chr1	ENST00000613533	96	-5	5177	T	A	2.33841	2.7113	TGAAATTCACACCCCTGCAGATCAGAAAAAACAAATAGAAGAAAATGAGGGTTACAGTAACCTGTTGTCTTTATATAACTTGCAACAAACTAATTTATTTTTTTTTCCTTTTTTTGTTTTTGGTTTTTTATGGTTTTTTAAGGAAAATACTTTTCTCCTTTGAAGTTTTACAGCTTTTTGTAAATGCGTCCTGATAATGAT
rs1215481779	chr1	ENST00000613533	101	0	5177	T	A	2.33841	2.19727	TGAAATTCACACCCCTGCAGATCAGAAAAAACAAATAGAAGAAAATGAGGGTTACAGTAACCTGTTGTCTTTATATAACTTGCAACAAACTAATTTATTTTTTTTTCCTTTTTTTGTTTTTGGTTTTTTATGGTTTTTTAAGGAAAATACTTTTCTCCTTTGAAGTTTTACAGCTTTTTGTAAATGCGTCCTGATAATGAT
rs1160650851	chr1	ENST00000613533	106	5	5177	T	C	2.33841	2.06566	TGAAATTCACACCCCTGCAGATCAGAAAAAACAAATAGAAGAAAATGAGGGTTACAGTAACCTGTTGTCTTTATATAACTTGCAACAAACTAATTTATTTTTTTTTCCTTTTTTTGTTTTTGGTTTTTTATGGTTTTTTAAGGAAAATACTTTTCTCCTTTGAAGTTTTACAGCTTTTTGTAAATGCGTCCTGATAATGAT
rs1346368762	chr1	ENST00000613533	107	6	5177	C	T	2.33841	2.13146	TGAAATTCACACCCCTGCAGATCAGAAAAAACAAATAGAAGAAAATGAGGGTTACAGTAACCTGTTGTCTTTATATAACTTGCAACAAACTAATTTATTTTTTTTTCCTTTTTTTGTTTTTGGTTTTTTATGGTTTTTTAAGGAAAATACTTTTCTCCTTTGAAGTTTTACAGCTTTTTGTAAATGCGTCCTGATAATGAT
rs1447869692	chr1	ENST00000613533	108	7	5177	C	T	2.33841	1.85776	TGAAATTCACACCCCTGCAGATCAGAAAAAACAAATAGAAGAAAATGAGGGTTACAGTAACCTGTTGTCTTTATATAACTTGCAACAAACTAATTTATTTTTTTTTCCTTTTTTTGTTTTTGGTTTTTTATGGTTTTTTAAGGAAAATACTTTTCTCCTTTGAAGTTTTACAGCTTTTTGTAAATGCGTCCTGATAATGAT
rs1281461512	chr1	ENST00000613533	116	15	5177	G	T	2.33841	5.03159	TGAAATTCACACCCCTGCAGATCAGAAAAAACAAATAGAAGAAAATGAGGGTTACAGTAACCTGTTGTCTTTATATAACTTGCAACAAACTAATTTATTTTTTTTTCCTTTTTTTGTTTTTGGTTTTTTATGGTTTTTTAAGGAAAATACTTTTCTCCTTTGAAGTTTTACAGCTTTTTGTAAATGCGTCCTGATAATGAT
rs548454890	chr1	ENST00000613533	122	21	5177	G	T	2.33841	0.987053	TGAAATTCACACCCCTGCAGATCAGAAAAAACAAATAGAAGAAAATGAGGGTTACAGTAACCTGTTGTCTTTATATAACTTGCAACAAACTAATTTATTTTTTTTTCCTTTTTTTGTTTTTGGTTTTTTATGGTTTTTTAAGGAAAATACTTTTCTCCTTTGAAGTTTTACAGCTTTTTGTAAATGCGTCCTGATAATGAT
rs573297984	chr1	ENST00000613533	123	22	5177	G	T	2.33841	0.959396	TGAAATTCACACCCCTGCAGATCAGAAAAAACAAATAGAAGAAAATGAGGGTTACAGTAACCTGTTGTCTTTATATAACTTGCAACAAACTAATTTATTTTTTTTTCCTTTTTTTGTTTTTGGTTTTTTATGGTTTTTTAAGGAAAATACTTTTCTCCTTTGAAGTTTTACAGCTTTTTGTAAATGCGTCCTGATAATGAT
rs1016486903	chr1	ENST00000613533	124	23	5177	T	A	2.33841	2.52342	TGAAATTCACACCCCTGCAGATCAGAAAAAACAAATAGAAGAAAATGAGGGTTACAGTAACCTGTTGTCTTTATATAACTTGCAACAAACTAATTTATTTTTTTTTCCTTTTTTTGTTTTTGGTTTTTTATGGTTTTTTAAGGAAAATACTTTTCTCCTTTGAAGTTTTACAGCTTTTTGTAAATGCGTCCTGATAATGAT
rs1016486903	chr1	ENST00000613533	124	23	5177	T	C	2.33841	3.31497	TGAAATTCACACCCCTGCAGATCAGAAAAAACAAATAGAAGAAAATGAGGGTTACAGTAACCTGTTGTCTTTATATAACTTGCAACAAACTAATTTATTTTTTTTTCCTTTTTTTGTTTTTGGTTTTTTATGGTTTTTTAAGGAAAATACTTTTCTCCTTTGAAGTTTTACAGCTTTTTGTAAATGCGTCCTGATAATGAT
rs1022987691	chr1	ENST00000613533	127	26	5177	T	G	2.33841	5.39398	TGAAATTCACACCCCTGCAGATCAGAAAAAACAAATAGAAGAAAATGAGGGTTACAGTAACCTGTTGTCTTTATATAACTTGCAACAAACTAATTTATTTTTTTTTCCTTTTTTTGTTTTTGGTTTTTTATGGTTTTTTAAGGAAAATACTTTTCTCCTTTGAAGTTTTACAGCTTTTTGTAAATGCGTCCTGATAATGAT
rs569385726	chr1	ENST00000613533	133	32	5177	G	T	2.33841	1.08194	TGAAATTCACACCCCTGCAGATCAGAAAAAACAAATAGAAGAAAATGAGGGTTACAGTAACCTGTTGTCTTTATATAACTTGCAACAAACTAATTTATTTTTTTTTCCTTTTTTTGTTTTTGGTTTTTTATGGTTTTTTAAGGAAAATACTTTTCTCCTTTGAAGTTTTACAGCTTTTTGTAAATGCGTCCTGATAATGAT
rs972229844	chr1	ENST00000613533	137	36	5177	T	C	2.33841	2.67792	TGAAATTCACACCCCTGCAGATCAGAAAAAACAAATAGAAGAAAATGAGGGTTACAGTAACCTGTTGTCTTTATATAACTTGCAACAAACTAATTTATTTTTTTTTCCTTTTTTTGTTTTTGGTTTTTTATGGTTTTTTAAGGAAAATACTTTTCTCCTTTGAAGTTTTACAGCTTTTTGTAAATGCGTCCTGATAATGAT
rs1410164073	chr1	ENST00000613533	140	39	5177	A	C	2.33841	3.90816	TGAAATTCACACCCCTGCAGATCAGAAAAAACAAATAGAAGAAAATGAGGGTTACAGTAACCTGTTGTCTTTATATAACTTGCAACAAACTAATTTATTTTTTTTTCCTTTTTTTGTTTTTGGTTTTTTATGGTTTTTTAAGGAAAATACTTTTCTCCTTTGAAGTTTTACAGCTTTTTGTAAATGCGTCCTGATAATGAT
rs1415648425	chr1	ENST00000613533	142	41	5177	G	A	2.33841	2.09236	TGAAATTCACACCCCTGCAGATCAGAAAAAACAAATAGAAGAAAATGAGGGTTACAGTAACCTGTTGTCTTTATATAACTTGCAACAAACTAATTTATTTTTTTTTCCTTTTTTTGTTTTTGGTTTTTTATGGTTTTTTAAGGAAAATACTTTTCTCCTTTGAAGTTTTACAGCTTTTTGTAAATGCGTCCTGATAATGAT
rs1344983857	chr1	ENST00000613533	51	-50	5988	C	T	1.85871	1.8549	CCCAGGTTGCACCTGCTGCTGGCGGTGAGCAGGGGGTTCAGCAGCTTGACCGATGCCCCCCGAGGGGGCTCTCCCCAGCTTAAACTTTGTTGTTTAAATTTGTTAACTTTTTATATTAATGACTATTGAAAGTGGTAATAAAAATTTATATTATAGGCTTCAATGTTTTCATGAATGTTACCCAAAAAGCTGTGTTTTCTT
rs1222146890	chr1	ENST00000613533	52	-49	5988	G	T	1.85871	1.85966	CCCAGGTTGCACCTGCTGCTGGCGGTGAGCAGGGGGTTCAGCAGCTTGACCGATGCCCCCCGAGGGGGCTCTCCCCAGCTTAAACTTTGTTGTTTAAATTTGTTAACTTTTTATATTAATGACTATTGAAAGTGGTAATAAAAATTTATATTATAGGCTTCAATGTTTTCATGAATGTTACCCAAAAAGCTGTGTTTTCTT
rs575162936	chr1	ENST00000613533	53	-48	5988	A	G	1.85871	1.86539	CCCAGGTTGCACCTGCTGCTGGCGGTGAGCAGGGGGTTCAGCAGCTTGACCGATGCCCCCCGAGGGGGCTCTCCCCAGCTTAAACTTTGTTGTTTAAATTTGTTAACTTTTTATATTAATGACTATTGAAAGTGGTAATAAAAATTTATATTATAGGCTTCAATGTTTTCATGAATGTTACCCAAAAAGCTGTGTTTTCTT
rs769847304	chr1	ENST00000613533	54	-47	5988	T	C	1.85871	1.86729	CCCAGGTTGCACCTGCTGCTGGCGGTGAGCAGGGGGTTCAGCAGCTTGACCGATGCCCCCCGAGGGGGCTCTCCCCAGCTTAAACTTTGTTGTTTAAATTTGTTAACTTTTTATATTAATGACTATTGAAAGTGGTAATAAAAATTTATATTATAGGCTTCAATGTTTTCATGAATGTTACCCAAAAAGCTGTGTTTTCTT
rs943213247	chr1	ENST00000613533	61	-40	5988	C	T	1.85871	1.85966	CCCAGGTTGCACCTGCTGCTGGCGGTGAGCAGGGGGTTCAGCAGCTTGACCGATGCCCCCCGAGGGGGCTCTCCCCAGCTTAAACTTTGTTGTTTAAATTTGTTAACTTTTTATATTAATGACTATTGAAAGTGGTAATAAAAATTTATATTATAGGCTTCAATGTTTTCATGAATGTTACCCAAAAAGCTGTGTTTTCTT
rs539187208	chr1	ENST00000613533	62	-39	5988	G	A	1.85871	1.85871	CCCAGGTTGCACCTGCTGCTGGCGGTGAGCAGGGGGTTCAGCAGCTTGACCGATGCCCCCCGAGGGGGCTCTCCCCAGCTTAAACTTTGTTGTTTAAATTTGTTAACTTTTTATATTAATGACTATTGAAAGTGGTAATAAAAATTTATATTATAGGCTTCAATGTTTTCATGAATGTTACCCAAAAAGCTGTGTTTTCTT
rs1476618279	chr1	ENST00000613533	67	-34	5988	G	A	1.85871	1.90926	CCCAGGTTGCACCTGCTGCTGGCGGTGAGCAGGGGGTTCAGCAGCTTGACCGATGCCCCCCGAGGGGGCTCTCCCCAGCTTAAACTTTGTTGTTTAAATTTGTTAACTTTTTATATTAATGACTATTGAAAGTGGTAATAAAAATTTATATTATAGGCTTCAATGTTTTCATGAATGTTACCCAAAAAGCTGTGTTTTCTT
rs1324700586	chr1	ENST00000613533	68	-33	5988	G	A	1.85871	1.90639	CCCAGGTTGCACCTGCTGCTGGCGGTGAGCAGGGGGTTCAGCAGCTTGACCGATGCCCCCCGAGGGGGCTCTCCCCAGCTTAAACTTTGTTGTTTAAATTTGTTAACTTTTTATATTAATGACTATTGAAAGTGGTAATAAAAATTTATATTATAGGCTTCAATGTTTTCATGAATGTTACCCAAAAAGCTGTGTTTTCTT
rs1324700586	chr1	ENST00000613533	68	-33	5988	G	T	1.85871	1.86157	CCCAGGTTGCACCTGCTGCTGGCGGTGAGCAGGGGGTTCAGCAGCTTGACCGATGCCCCCCGAGGGGGCTCTCCCCAGCTTAAACTTTGTTGTTTAAATTTGTTAACTTTTTATATTAATGACTATTGAAAGTGGTAATAAAAATTTATATTATAGGCTTCAATGTTTTCATGAATGTTACCCAAAAAGCTGTGTTTTCTT
rs557859971	chr1	ENST00000613533	73	-28	5988	C	T	1.85871	1.88637	CCCAGGTTGCACCTGCTGCTGGCGGTGAGCAGGGGGTTCAGCAGCTTGACCGATGCCCCCCGAGGGGGCTCTCCCCAGCTTAAACTTTGTTGTTTAAATTTGTTAACTTTTTATATTAATGACTATTGAAAGTGGTAATAAAAATTTATATTATAGGCTTCAATGTTTTCATGAATGTTACCCAAAAAGCTGTGTTTTCTT
rs1417488459	chr1	ENST00000613533	85	-16	5988	C	T	1.85871	1.75476	CCCAGGTTGCACCTGCTGCTGGCGGTGAGCAGGGGGTTCAGCAGCTTGACCGATGCCCCCCGAGGGGGCTCTCCCCAGCTTAAACTTTGTTGTTTAAATTTGTTAACTTTTTATATTAATGACTATTGAAAGTGGTAATAAAAATTTATATTATAGGCTTCAATGTTTTCATGAATGTTACCCAAAAAGCTGTGTTTTCTT
rs572819226	chr1	ENST00000613533	89	-12	5988	G	A	1.85871	1.8568	CCCAGGTTGCACCTGCTGCTGGCGGTGAGCAGGGGGTTCAGCAGCTTGACCGATGCCCCCCGAGGGGGCTCTCCCCAGCTTAAACTTTGTTGTTTAAATTTGTTAACTTTTTATATTAATGACTATTGAAAGTGGTAATAAAAATTTATATTATAGGCTTCAATGTTTTCATGAATGTTACCCAAAAAGCTGTGTTTTCTT
rs1000318332	chr1	ENST00000613533	94	-7	5988	T	C	1.85871	2.83813	CCCAGGTTGCACCTGCTGCTGGCGGTGAGCAGGGGGTTCAGCAGCTTGACCGATGCCCCCCGAGGGGGCTCTCCCCAGCTTAAACTTTGTTGTTTAAATTTGTTAACTTTTTATATTAATGACTATTGAAAGTGGTAATAAAAATTTATATTATAGGCTTCAATGTTTTCATGAATGTTACCCAAAAAGCTGTGTTTTCTT
rs1251822334	chr1	ENST00000613533	99	-2	5988	T	G	1.85871	3.1414	CCCAGGTTGCACCTGCTGCTGGCGGTGAGCAGGGGGTTCAGCAGCTTGACCGATGCCCCCCGAGGGGGCTCTCCCCAGCTTAAACTTTGTTGTTTAAATTTGTTAACTTTTTATATTAATGACTATTGAAAGTGGTAATAAAAATTTATATTATAGGCTTCAATGTTTTCATGAATGTTACCCAAAAAGCTGTGTTTTCTT
rs993536147	chr1	ENST00000613533	103	2	5988	T	C	1.85871	2.80762	CCCAGGTTGCACCTGCTGCTGGCGGTGAGCAGGGGGTTCAGCAGCTTGACCGATGCCCCCCGAGGGGGCTCTCCCCAGCTTAAACTTTGTTGTTTAAATTTGTTAACTTTTTATATTAATGACTATTGAAAGTGGTAATAAAAATTTATATTATAGGCTTCAATGTTTTCATGAATGTTACCCAAAAAGCTGTGTTTTCTT
rs1460023242	chr1	ENST00000613533	104	3	5988	T	A	1.85871	2.65312	CCCAGGTTGCACCTGCTGCTGGCGGTGAGCAGGGGGTTCAGCAGCTTGACCGATGCCCCCCGAGGGGGCTCTCCCCAGCTTAAACTTTGTTGTTTAAATTTGTTAACTTTTTATATTAATGACTATTGAAAGTGGTAATAAAAATTTATATTATAGGCTTCAATGTTTTCATGAATGTTACCCAAAAAGCTGTGTTTTCTT
rs1047403434	chr1	ENST00000613533	110	9	5988	T	C	1.85871	2.15149	CCCAGGTTGCACCTGCTGCTGGCGGTGAGCAGGGGGTTCAGCAGCTTGACCGATGCCCCCCGAGGGGGCTCTCCCCAGCTTAAACTTTGTTGTTTAAATTTGTTAACTTTTTATATTAATGACTATTGAAAGTGGTAATAAAAATTTATATTATAGGCTTCAATGTTTTCATGAATGTTACCCAAAAAGCTGTGTTTTCTT
rs1470100028	chr1	ENST00000613533	113	12	5988	A	G	1.85871	1.92356	CCCAGGTTGCACCTGCTGCTGGCGGTGAGCAGGGGGTTCAGCAGCTTGACCGATGCCCCCCGAGGGGGCTCTCCCCAGCTTAAACTTTGTTGTTTAAATTTGTTAACTTTTTATATTAATGACTATTGAAAGTGGTAATAAAAATTTATATTATAGGCTTCAATGTTTTCATGAATGTTACCCAAAAAGCTGTGTTTTCTT
rs1169437410	chr1	ENST00000613533	115	14	5988	A	G	1.85871	4.42505	CCCAGGTTGCACCTGCTGCTGGCGGTGAGCAGGGGGTTCAGCAGCTTGACCGATGCCCCCCGAGGGGGCTCTCCCCAGCTTAAACTTTGTTGTTTAAATTTGTTAACTTTTTATATTAATGACTATTGAAAGTGGTAATAAAAATTTATATTATAGGCTTCAATGTTTTCATGAATGTTACCCAAAAAGCTGTGTTTTCTT
rs1352570589	chr1	ENST00000613533	119	18	5988	A	G	1.85871	1.7662	CCCAGGTTGCACCTGCTGCTGGCGGTGAGCAGGGGGTTCAGCAGCTTGACCGATGCCCCCCGAGGGGGCTCTCCCCAGCTTAAACTTTGTTGTTTAAATTTGTTAACTTTTTATATTAATGACTATTGAAAGTGGTAATAAAAATTTATATTATAGGCTTCAATGTTTTCATGAATGTTACCCAAAAAGCTGTGTTTTCTT
rs1167199620	chr1	ENST00000613533	120	19	5988	T	G	1.85871	3.47328	CCCAGGTTGCACCTGCTGCTGGCGGTGAGCAGGGGGTTCAGCAGCTTGACCGATGCCCCCCGAGGGGGCTCTCCCCAGCTTAAACTTTGTTGTTTAAATTTGTTAACTTTTTATATTAATGACTATTGAAAGTGGTAATAAAAATTTATATTATAGGCTTCAATGTTTTCATGAATGTTACCCAAAAAGCTGTGTTTTCTT
rs540840898	chr1	ENST00000613533	125	24	5988	A	G	1.85871	2.02465	CCCAGGTTGCACCTGCTGCTGGCGGTGAGCAGGGGGTTCAGCAGCTTGACCGATGCCCCCCGAGGGGGCTCTCCCCAGCTTAAACTTTGTTGTTTAAATTTGTTAACTTTTTATATTAATGACTATTGAAAGTGGTAATAAAAATTTATATTATAGGCTTCAATGTTTTCATGAATGTTACCCAAAAAGCTGTGTTTTCTT
rs1014439561	chr1	ENST00000613533	126	25	5988	T	C	1.85871	1.791	CCCAGGTTGCACCTGCTGCTGGCGGTGAGCAGGGGGTTCAGCAGCTTGACCGATGCCCCCCGAGGGGGCTCTCCCCAGCTTAAACTTTGTTGTTTAAATTTGTTAACTTTTTATATTAATGACTATTGAAAGTGGTAATAAAAATTTATATTATAGGCTTCAATGTTTTCATGAATGTTACCCAAAAAGCTGTGTTTTCTT
rs1387304976	chr1	ENST00000613533	128	27	5988	G	A	1.85871	2.00081	CCCAGGTTGCACCTGCTGCTGGCGGTGAGCAGGGGGTTCAGCAGCTTGACCGATGCCCCCCGAGGGGGCTCTCCCCAGCTTAAACTTTGTTGTTTAAATTTGTTAACTTTTTATATTAATGACTATTGAAAGTGGTAATAAAAATTTATATTATAGGCTTCAATGTTTTCATGAATGTTACCCAAAAAGCTGTGTTTTCTT
rs1387304976	chr1	ENST00000613533	128	27	5988	G	T	1.85871	2.00653	CCCAGGTTGCACCTGCTGCTGGCGGTGAGCAGGGGGTTCAGCAGCTTGACCGATGCCCCCCGAGGGGGCTCTCCCCAGCTTAAACTTTGTTGTTTAAATTTGTTAACTTTTTATATTAATGACTATTGAAAGTGGTAATAAAAATTTATATTATAGGCTTCAATGTTTTCATGAATGTTACCCAAAAAGCTGTGTTTTCTT
rs1317612669	chr1	ENST00000613533	131	30	5988	A	T	1.85871	1.85966	CCCAGGTTGCACCTGCTGCTGGCGGTGAGCAGGGGGTTCAGCAGCTTGACCGATGCCCCCCGAGGGGGCTCTCCCCAGCTTAAACTTTGTTGTTTAAATTTGTTAACTTTTTATATTAATGACTATTGAAAGTGGTAATAAAAATTTATATTATAGGCTTCAATGTTTTCATGAATGTTACCCAAAAAGCTGTGTTTTCTT
rs892974428	chr1	ENST00000613533	135	34	5988	G	T	1.85871	2.1801	CCCAGGTTGCACCTGCTGCTGGCGGTGAGCAGGGGGTTCAGCAGCTTGACCGATGCCCCCCGAGGGGGCTCTCCCCAGCTTAAACTTTGTTGTTTAAATTTGTTAACTTTTTATATTAATGACTATTGAAAGTGGTAATAAAAATTTATATTATAGGCTTCAATGTTTTCATGAATGTTACCCAAAAAGCTGTGTTTTCTT
rs1346650374	chr1	ENST00000613533	136	35	5988	T	C	1.85871	2.51484	CCCAGGTTGCACCTGCTGCTGGCGGTGAGCAGGGGGTTCAGCAGCTTGACCGATGCCCCCCGAGGGGGCTCTCCCCAGCTTAAACTTTGTTGTTTAAATTTGTTAACTTTTTATATTAATGACTATTGAAAGTGGTAATAAAAATTTATATTATAGGCTTCAATGTTTTCATGAATGTTACCCAAAAAGCTGTGTTTTCTT
rs1033497824	chr1	ENST00000613533	137	36	5988	A	G	1.85871	1.85871	CCCAGGTTGCACCTGCTGCTGGCGGTGAGCAGGGGGTTCAGCAGCTTGACCGATGCCCCCCGAGGGGGCTCTCCCCAGCTTAAACTTTGTTGTTTAAATTTGTTAACTTTTTATATTAATGACTATTGAAAGTGGTAATAAAAATTTATATTATAGGCTTCAATGTTTTCATGAATGTTACCCAAAAAGCTGTGTTTTCTT
rs1033497824	chr1	ENST00000613533	137	36	5988	A	T	1.85871	2.16484	CCCAGGTTGCACCTGCTGCTGGCGGTGAGCAGGGGGTTCAGCAGCTTGACCGATGCCCCCCGAGGGGGCTCTCCCCAGCTTAAACTTTGTTGTTTAAATTTGTTAACTTTTTATATTAATGACTATTGAAAGTGGTAATAAAAATTTATATTATAGGCTTCAATGTTTTCATGAATGTTACCCAAAAAGCTGTGTTTTCTT
rs779121904	chr1	ENST00000613533	139	38	5988	T	C	1.85871	1.99223	CCCAGGTTGCACCTGCTGCTGGCGGTGAGCAGGGGGTTCAGCAGCTTGACCGATGCCCCCCGAGGGGGCTCTCCCCAGCTTAAACTTTGTTGTTTAAATTTGTTAACTTTTTATATTAATGACTATTGAAAGTGGTAATAAAAATTTATATTATAGGCTTCAATGTTTTCATGAATGTTACCCAAAAAGCTGTGTTTTCTT
rs1000361633	chr1	ENST00000613533	146	45	5988	T	G	1.85871	1.97506	CCCAGGTTGCACCTGCTGCTGGCGGTGAGCAGGGGGTTCAGCAGCTTGACCGATGCCCCCCGAGGGGGCTCTCCCCAGCTTAAACTTTGTTGTTTAAATTTGTTAACTTTTTATATTAATGACTATTGAAAGTGGTAATAAAAATTTATATTATAGGCTTCAATGTTTTCATGAATGTTACCCAAAAAGCTGTGTTTTCTT
rs1206175560	chr1	ENST00000613533	148	47	5988	A	G	1.85871	1.75476	CCCAGGTTGCACCTGCTGCTGGCGGTGAGCAGGGGGTTCAGCAGCTTGACCGATGCCCCCCGAGGGGGCTCTCCCCAGCTTAAACTTTGTTGTTTAAATTTGTTAACTTTTTATATTAATGACTATTGAAAGTGGTAATAAAAATTTATATTATAGGCTTCAATGTTTTCATGAATGTTACCCAAAAAGCTGTGTTTTCTT
rs1487197063	chr1	ENST00000377482	169	68	2666	C	T	3.17001	2.8286	TGTGTTGTGGTTTTGCTTTTTTTTTTTAGACTGTATTAATAAACATACAACACAAGCTGGCCTTGTGTTGCTGGTTCCTATTCAGTATTTCCTGGGGATTGTTTGCTTTTTAAGTAAAACACTTCTGACCCATAGCTCAGTATGTCTGAATTCCAGAGGTCACATCAGCATCTTTCTGCTTTGAAAACTCTCACAGCTGTG
rs1192398430	chr1	ENST00000377482	166	65	2666	C	T	3.17001	2.98691	TGTGTTGTGGTTTTGCTTTTTTTTTTTAGACTGTATTAATAAACATACAACACAAGCTGGCCTTGTGTTGCTGGTTCCTATTCAGTATTTCCTGGGGATTGTTTGCTTTTTAAGTAAAACACTTCTGACCCATAGCTCAGTATGTCTGAATTCCAGAGGTCACATCAGCATCTTTCTGCTTTGAAAACTCTCACAGCTGTG
rs550570333	chr1	ENST00000377482	164	63	2666	A	C	3.17001	17.5323	TGTGTTGTGGTTTTGCTTTTTTTTTTTAGACTGTATTAATAAACATACAACACAAGCTGGCCTTGTGTTGCTGGTTCCTATTCAGTATTTCCTGGGGATTGTTTGCTTTTTAAGTAAAACACTTCTGACCCATAGCTCAGTATGTCTGAATTCCAGAGGTCACATCAGCATCTTTCTGCTTTGAAAACTCTCACAGCTGTG
rs529826888	chr1	ENST00000377482	155	54	2666	A	G	3.17001	3.16429	TGTGTTGTGGTTTTGCTTTTTTTTTTTAGACTGTATTAATAAACATACAACACAAGCTGGCCTTGTGTTGCTGGTTCCTATTCAGTATTTCCTGGGGATTGTTTGCTTTTTAAGTAAAACACTTCTGACCCATAGCTCAGTATGTCTGAATTCCAGAGGTCACATCAGCATCTTTCTGCTTTGAAAACTCTCACAGCTGTG
rs1425491308	chr1	ENST00000377482	148	47	2666	G	C	3.17001	2.61497	TGTGTTGTGGTTTTGCTTTTTTTTTTTAGACTGTATTAATAAACATACAACACAAGCTGGCCTTGTGTTGCTGGTTCCTATTCAGTATTTCCTGGGGATTGTTTGCTTTTTAAGTAAAACACTTCTGACCCATAGCTCAGTATGTCTGAATTCCAGAGGTCACATCAGCATCTTTCTGCTTTGAAAACTCTCACAGCTGTG
rs915917937	chr1	ENST00000377482	147	46	2666	T	A	3.17001	2.76756	TGTGTTGTGGTTTTGCTTTTTTTTTTTAGACTGTATTAATAAACATACAACACAAGCTGGCCTTGTGTTGCTGGTTCCTATTCAGTATTTCCTGGGGATTGTTTGCTTTTTAAGTAAAACACTTCTGACCCATAGCTCAGTATGTCTGAATTCCAGAGGTCACATCAGCATCTTTCTGCTTTGAAAACTCTCACAGCTGTG
rs948706799	chr1	ENST00000377482	142	41	2666	A	G	3.17001	2.92969	TGTGTTGTGGTTTTGCTTTTTTTTTTTAGACTGTATTAATAAACATACAACACAAGCTGGCCTTGTGTTGCTGGTTCCTATTCAGTATTTCCTGGGGATTGTTTGCTTTTTAAGTAAAACACTTCTGACCCATAGCTCAGTATGTCTGAATTCCAGAGGTCACATCAGCATCTTTCTGCTTTGAAAACTCTCACAGCTGTG
rs1167182883	chr1	ENST00000377482	129	28	2666	C	A	3.17001	3.28255	TGTGTTGTGGTTTTGCTTTTTTTTTTTAGACTGTATTAATAAACATACAACACAAGCTGGCCTTGTGTTGCTGGTTCCTATTCAGTATTTCCTGGGGATTGTTTGCTTTTTAAGTAAAACACTTCTGACCCATAGCTCAGTATGTCTGAATTCCAGAGGTCACATCAGCATCTTTCTGCTTTGAAAACTCTCACAGCTGTG
rs1392344566	chr1	ENST00000377482	123	22	2666	T	G	3.17001	3.1662	TGTGTTGTGGTTTTGCTTTTTTTTTTTAGACTGTATTAATAAACATACAACACAAGCTGGCCTTGTGTTGCTGGTTCCTATTCAGTATTTCCTGGGGATTGTTTGCTTTTTAAGTAAAACACTTCTGACCCATAGCTCAGTATGTCTGAATTCCAGAGGTCACATCAGCATCTTTCTGCTTTGAAAACTCTCACAGCTGTG
rs1045003410	chr1	ENST00000377482	121	20	2666	A	T	3.17001	3.00026	TGTGTTGTGGTTTTGCTTTTTTTTTTTAGACTGTATTAATAAACATACAACACAAGCTGGCCTTGTGTTGCTGGTTCCTATTCAGTATTTCCTGGGGATTGTTTGCTTTTTAAGTAAAACACTTCTGACCCATAGCTCAGTATGTCTGAATTCCAGAGGTCACATCAGCATCTTTCTGCTTTGAAAACTCTCACAGCTGTG
rs564103134	chr1	ENST00000377482	119	18	2666	A	G	3.17001	3.479	TGTGTTGTGGTTTTGCTTTTTTTTTTTAGACTGTATTAATAAACATACAACACAAGCTGGCCTTGTGTTGCTGGTTCCTATTCAGTATTTCCTGGGGATTGTTTGCTTTTTAAGTAAAACACTTCTGACCCATAGCTCAGTATGTCTGAATTCCAGAGGTCACATCAGCATCTTTCTGCTTTGAAAACTCTCACAGCTGTG
rs1303020008	chr1	ENST00000377482	114	13	2666	G	A	3.17001	2.22778	TGTGTTGTGGTTTTGCTTTTTTTTTTTAGACTGTATTAATAAACATACAACACAAGCTGGCCTTGTGTTGCTGGTTCCTATTCAGTATTTCCTGGGGATTGTTTGCTTTTTAAGTAAAACACTTCTGACCCATAGCTCAGTATGTCTGAATTCCAGAGGTCACATCAGCATCTTTCTGCTTTGAAAACTCTCACAGCTGTG
rs1348236059	chr1	ENST00000377482	106	5	2666	C	G	3.17001	2.68745	TGTGTTGTGGTTTTGCTTTTTTTTTTTAGACTGTATTAATAAACATACAACACAAGCTGGCCTTGTGTTGCTGGTTCCTATTCAGTATTTCCTGGGGATTGTTTGCTTTTTAAGTAAAACACTTCTGACCCATAGCTCAGTATGTCTGAATTCCAGAGGTCACATCAGCATCTTTCTGCTTTGAAAACTCTCACAGCTGTG
rs1438746179	chr1	ENST00000377482	97	-4	2666	G	T	3.17001	3.38173	TGTGTTGTGGTTTTGCTTTTTTTTTTTAGACTGTATTAATAAACATACAACACAAGCTGGCCTTGTGTTGCTGGTTCCTATTCAGTATTTCCTGGGGATTGTTTGCTTTTTAAGTAAAACACTTCTGACCCATAGCTCAGTATGTCTGAATTCCAGAGGTCACATCAGCATCTTTCTGCTTTGAAAACTCTCACAGCTGTG
rs570992727	chr1	ENST00000377482	96	-5	2666	G	T	3.17001	3.05939	TGTGTTGTGGTTTTGCTTTTTTTTTTTAGACTGTATTAATAAACATACAACACAAGCTGGCCTTGTGTTGCTGGTTCCTATTCAGTATTTCCTGGGGATTGTTTGCTTTTTAAGTAAAACACTTCTGACCCATAGCTCAGTATGTCTGAATTCCAGAGGTCACATCAGCATCTTTCTGCTTTGAAAACTCTCACAGCTGTG
rs894111867	chr1	ENST00000377482	90	-11	2666	T	A	3.17001	3.15475	TGTGTTGTGGTTTTGCTTTTTTTTTTTAGACTGTATTAATAAACATACAACACAAGCTGGCCTTGTGTTGCTGGTTCCTATTCAGTATTTCCTGGGGATTGTTTGCTTTTTAAGTAAAACACTTCTGACCCATAGCTCAGTATGTCTGAATTCCAGAGGTCACATCAGCATCTTTCTGCTTTGAAAACTCTCACAGCTGTG
rs925222480	chr1	ENST00000377482	83	-18	2666	C	A	3.17001	3.15094	TGTGTTGTGGTTTTGCTTTTTTTTTTTAGACTGTATTAATAAACATACAACACAAGCTGGCCTTGTGTTGCTGGTTCCTATTCAGTATTTCCTGGGGATTGTTTGCTTTTTAAGTAAAACACTTCTGACCCATAGCTCAGTATGTCTGAATTCCAGAGGTCACATCAGCATCTTTCTGCTTTGAAAACTCTCACAGCTGTG
rs1195048135	chr1	ENST00000377482	157	56	2577	T	C	3.08418	3.07655	CTAGGTGCCAGTGTTAGGATGTCAGTTTTACAAAATAATGAAGCAATTAGCTATGTGATTGAGAGTTATTGTTTGGGGATGTGTGTTGTGGTTTTGCTTTTTTTTTTTAGACTGTATTAATAAACATACAACACAAGCTGGCCTTGTGTTGCTGGTTCCTATTCAGTATTTCCTGGGGATTGTTTGCTTTTTAAGTAAAAC
rs1361597314	chr1	ENST00000377482	136	35	2577	A	C	3.08418	3.04604	CTAGGTGCCAGTGTTAGGATGTCAGTTTTACAAAATAATGAAGCAATTAGCTATGTGATTGAGAGTTATTGTTTGGGGATGTGTGTTGTGGTTTTGCTTTTTTTTTTTAGACTGTATTAATAAACATACAACACAAGCTGGCCTTGTGTTGCTGGTTCCTATTCAGTATTTCCTGGGGATTGTTTGCTTTTTAAGTAAAAC
rs936551328	chr1	ENST00000377482	130	29	2577	A	T	3.08418	3.15857	CTAGGTGCCAGTGTTAGGATGTCAGTTTTACAAAATAATGAAGCAATTAGCTATGTGATTGAGAGTTATTGTTTGGGGATGTGTGTTGTGGTTTTGCTTTTTTTTTTTAGACTGTATTAATAAACATACAACACAAGCTGGCCTTGTGTTGCTGGTTCCTATTCAGTATTTCCTGGGGATTGTTTGCTTTTTAAGTAAAAC
rs936551328	chr1	ENST00000377482	130	29	2577	A	C	3.08418	2.73705	CTAGGTGCCAGTGTTAGGATGTCAGTTTTACAAAATAATGAAGCAATTAGCTATGTGATTGAGAGTTATTGTTTGGGGATGTGTGTTGTGGTTTTGCTTTTTTTTTTTAGACTGTATTAATAAACATACAACACAAGCTGGCCTTGTGTTGCTGGTTCCTATTCAGTATTTCCTGGGGATTGTTTGCTTTTTAAGTAAAAC
rs1052303614	chr1	ENST00000377482	125	24	2577	C	T	3.08418	2.09141	CTAGGTGCCAGTGTTAGGATGTCAGTTTTACAAAATAATGAAGCAATTAGCTATGTGATTGAGAGTTATTGTTTGGGGATGTGTGTTGTGGTTTTGCTTTTTTTTTTTAGACTGTATTAATAAACATACAACACAAGCTGGCCTTGTGTTGCTGGTTCCTATTCAGTATTTCCTGGGGATTGTTTGCTTTTTAAGTAAAAC
rs1012705613	chr1	ENST00000377482	123	22	2577	A	T	3.08418	1.02425	CTAGGTGCCAGTGTTAGGATGTCAGTTTTACAAAATAATGAAGCAATTAGCTATGTGATTGAGAGTTATTGTTTGGGGATGTGTGTTGTGGTTTTGCTTTTTTTTTTTAGACTGTATTAATAAACATACAACACAAGCTGGCCTTGTGTTGCTGGTTCCTATTCAGTATTTCCTGGGGATTGTTTGCTTTTTAAGTAAAAC
rs1229096005	chr1	ENST00000377482	111	10	2577	A	G	3.08418	1.22738	CTAGGTGCCAGTGTTAGGATGTCAGTTTTACAAAATAATGAAGCAATTAGCTATGTGATTGAGAGTTATTGTTTGGGGATGTGTGTTGTGGTTTTGCTTTTTTTTTTTAGACTGTATTAATAAACATACAACACAAGCTGGCCTTGTGTTGCTGGTTCCTATTCAGTATTTCCTGGGGATTGTTTGCTTTTTAAGTAAAAC
rs1031151136	chr1	ENST00000377482	108	7	2577	T	A	3.08418	7.59888	CTAGGTGCCAGTGTTAGGATGTCAGTTTTACAAAATAATGAAGCAATTAGCTATGTGATTGAGAGTTATTGTTTGGGGATGTGTGTTGTGGTTTTGCTTTTTTTTTTTAGACTGTATTAATAAACATACAACACAAGCTGGCCTTGTGTTGCTGGTTCCTATTCAGTATTTCCTGGGGATTGTTTGCTTTTTAAGTAAAAC
rs1472390162	chr1	ENST00000377482	102	1	2577	T	G	3.08418	4.776	CTAGGTGCCAGTGTTAGGATGTCAGTTTTACAAAATAATGAAGCAATTAGCTATGTGATTGAGAGTTATTGTTTGGGGATGTGTGTTGTGGTTTTGCTTTTTTTTTTTAGACTGTATTAATAAACATACAACACAAGCTGGCCTTGTGTTGCTGGTTCCTATTCAGTATTTCCTGGGGATTGTTTGCTTTTTAAGTAAAAC
rs892295135	chr1	ENST00000377482	101	0	2577	T	G	3.08418	10.5705	CTAGGTGCCAGTGTTAGGATGTCAGTTTTACAAAATAATGAAGCAATTAGCTATGTGATTGAGAGTTATTGTTTGGGGATGTGTGTTGTGGTTTTGCTTTTTTTTTTTAGACTGTATTAATAAACATACAACACAAGCTGGCCTTGTGTTGCTGGTTCCTATTCAGTATTTCCTGGGGATTGTTTGCTTTTTAAGTAAAAC
rs1485345646	chr1	ENST00000377482	91	-10	2577	G	C	3.08418	2.71034	CTAGGTGCCAGTGTTAGGATGTCAGTTTTACAAAATAATGAAGCAATTAGCTATGTGATTGAGAGTTATTGTTTGGGGATGTGTGTTGTGGTTTTGCTTTTTTTTTTTAGACTGTATTAATAAACATACAACACAAGCTGGCCTTGTGTTGCTGGTTCCTATTCAGTATTTCCTGGGGATTGTTTGCTTTTTAAGTAAAAC
rs1186219478	chr1	ENST00000377482	76	-25	2577	G	A	3.08418	3.0899	CTAGGTGCCAGTGTTAGGATGTCAGTTTTACAAAATAATGAAGCAATTAGCTATGTGATTGAGAGTTATTGTTTGGGGATGTGTGTTGTGGTTTTGCTTTTTTTTTTTAGACTGTATTAATAAACATACAACACAAGCTGGCCTTGTGTTGCTGGTTCCTATTCAGTATTTCCTGGGGATTGTTTGCTTTTTAAGTAAAAC
rs1297343825	chr1	ENST00000377482	144	43	2079	T	A	5.63431	6.93512	ATAAACTCAAGCTGGAGAAATGAGTCCTGATAGACTGAAAATTGAGCAAATGGAAGAAGATACAGTATTGTTTAGATCAGAATCATTAAAAAATATTTTTGTTTAGTAAGTTTGAAGATTTCTGGCTTTTAGGCCTTTTCTATTTTGTTCCATTTATTTTTGCAGGCAATCTTTTCCATGGAGGGCAGGGTATCCATTCTT
rs191671668	chr1	ENST00000377482	131	30	2079	A	G	5.63431	5.87463	ATAAACTCAAGCTGGAGAAATGAGTCCTGATAGACTGAAAATTGAGCAAATGGAAGAAGATACAGTATTGTTTAGATCAGAATCATTAAAAAATATTTTTGTTTAGTAAGTTTGAAGATTTCTGGCTTTTAGGCCTTTTCTATTTTGTTCCATTTATTTTTGCAGGCAATCTTTTCCATGGAGGGCAGGGTATCCATTCTT
rs955987458	chr1	ENST00000377482	129	28	2079	T	G	5.63431	4.09889	ATAAACTCAAGCTGGAGAAATGAGTCCTGATAGACTGAAAATTGAGCAAATGGAAGAAGATACAGTATTGTTTAGATCAGAATCATTAAAAAATATTTTTGTTTAGTAAGTTTGAAGATTTCTGGCTTTTAGGCCTTTTCTATTTTGTTCCATTTATTTTTGCAGGCAATCTTTTCCATGGAGGGCAGGGTATCCATTCTT
rs1276028666	chr1	ENST00000377482	128	27	2079	T	C	5.63431	4.82941	ATAAACTCAAGCTGGAGAAATGAGTCCTGATAGACTGAAAATTGAGCAAATGGAAGAAGATACAGTATTGTTTAGATCAGAATCATTAAAAAATATTTTTGTTTAGTAAGTTTGAAGATTTCTGGCTTTTAGGCCTTTTCTATTTTGTTCCATTTATTTTTGCAGGCAATCTTTTCCATGGAGGGCAGGGTATCCATTCTT
rs755344926	chr1	ENST00000377482	115	14	2079	A	G	5.63431	5.03922	ATAAACTCAAGCTGGAGAAATGAGTCCTGATAGACTGAAAATTGAGCAAATGGAAGAAGATACAGTATTGTTTAGATCAGAATCATTAAAAAATATTTTTGTTTAGTAAGTTTGAAGATTTCTGGCTTTTAGGCCTTTTCTATTTTGTTCCATTTATTTTTGCAGGCAATCTTTTCCATGGAGGGCAGGGTATCCATTCTT
rs988076524	chr1	ENST00000377482	113	12	2079	T	G	5.63431	13.0157	ATAAACTCAAGCTGGAGAAATGAGTCCTGATAGACTGAAAATTGAGCAAATGGAAGAAGATACAGTATTGTTTAGATCAGAATCATTAAAAAATATTTTTGTTTAGTAAGTTTGAAGATTTCTGGCTTTTAGGCCTTTTCTATTTTGTTCCATTTATTTTTGCAGGCAATCTTTTCCATGGAGGGCAGGGTATCCATTCTT
rs1452406790	chr1	ENST00000377482	104	3	2079	T	C	5.63431	6.9809	ATAAACTCAAGCTGGAGAAATGAGTCCTGATAGACTGAAAATTGAGCAAATGGAAGAAGATACAGTATTGTTTAGATCAGAATCATTAAAAAATATTTTTGTTTAGTAAGTTTGAAGATTTCTGGCTTTTAGGCCTTTTCTATTTTGTTCCATTTATTTTTGCAGGCAATCTTTTCCATGGAGGGCAGGGTATCCATTCTT
rs781442523	chr1	ENST00000377482	93	-8	2079	A	G	5.63431	3.95012	ATAAACTCAAGCTGGAGAAATGAGTCCTGATAGACTGAAAATTGAGCAAATGGAAGAAGATACAGTATTGTTTAGATCAGAATCATTAAAAAATATTTTTGTTTAGTAAGTTTGAAGATTTCTGGCTTTTAGGCCTTTTCTATTTTGTTCCATTTATTTTTGCAGGCAATCTTTTCCATGGAGGGCAGGGTATCCATTCTT
rs139646910	chr1	ENST00000377482	80	-21	2079	G	A	5.63431	11.6577	ATAAACTCAAGCTGGAGAAATGAGTCCTGATAGACTGAAAATTGAGCAAATGGAAGAAGATACAGTATTGTTTAGATCAGAATCATTAAAAAATATTTTTGTTTAGTAAGTTTGAAGATTTCTGGCTTTTAGGCCTTTTCTATTTTGTTCCATTTATTTTTGCAGGCAATCTTTTCCATGGAGGGCAGGGTATCCATTCTT
rs748273007	chr1	ENST00000377482	70	-31	2079	G	A	5.63431	7.64847	ATAAACTCAAGCTGGAGAAATGAGTCCTGATAGACTGAAAATTGAGCAAATGGAAGAAGATACAGTATTGTTTAGATCAGAATCATTAAAAAATATTTTTGTTTAGTAAGTTTGAAGATTTCTGGCTTTTAGGCCTTTTCTATTTTGTTCCATTTATTTTTGCAGGCAATCTTTTCCATGGAGGGCAGGGTATCCATTCTT
rs1390773709	chr1	ENST00000377482	64	-37	2079	A	G	5.63431	3.2177	ATAAACTCAAGCTGGAGAAATGAGTCCTGATAGACTGAAAATTGAGCAAATGGAAGAAGATACAGTATTGTTTAGATCAGAATCATTAAAAAATATTTTTGTTTAGTAAGTTTGAAGATTTCTGGCTTTTAGGCCTTTTCTATTTTGTTCCATTTATTTTTGCAGGCAATCTTTTCCATGGAGGGCAGGGTATCCATTCTT
rs770070556	chr1	ENST00000377482	63	-38	2079	C	T	5.63431	3.84712	ATAAACTCAAGCTGGAGAAATGAGTCCTGATAGACTGAAAATTGAGCAAATGGAAGAAGATACAGTATTGTTTAGATCAGAATCATTAAAAAATATTTTTGTTTAGTAAGTTTGAAGATTTCTGGCTTTTAGGCCTTTTCTATTTTGTTCCATTTATTTTTGCAGGCAATCTTTTCCATGGAGGGCAGGGTATCCATTCTT
rs933240273	chr1	ENST00000377482	61	-40	2079	T	C	5.63431	7.78198	ATAAACTCAAGCTGGAGAAATGAGTCCTGATAGACTGAAAATTGAGCAAATGGAAGAAGATACAGTATTGTTTAGATCAGAATCATTAAAAAATATTTTTGTTTAGTAAGTTTGAAGATTTCTGGCTTTTAGGCCTTTTCTATTTTGTTCCATTTATTTTTGCAGGCAATCTTTTCCATGGAGGGCAGGGTATCCATTCTT
rs1465741822	chr1	ENST00000377482	59	-42	2079	G	A	5.63431	5.61523	ATAAACTCAAGCTGGAGAAATGAGTCCTGATAGACTGAAAATTGAGCAAATGGAAGAAGATACAGTATTGTTTAGATCAGAATCATTAAAAAATATTTTTGTTTAGTAAGTTTGAAGATTTCTGGCTTTTAGGCCTTTTCTATTTTGTTCCATTTATTTTTGCAGGCAATCTTTTCCATGGAGGGCAGGGTATCCATTCTT
rs987734298	chr1	ENST00000377482	58	-43	2079	A	G	5.63431	3.92914	ATAAACTCAAGCTGGAGAAATGAGTCCTGATAGACTGAAAATTGAGCAAATGGAAGAAGATACAGTATTGTTTAGATCAGAATCATTAAAAAATATTTTTGTTTAGTAAGTTTGAAGATTTCTGGCTTTTAGGCCTTTTCTATTTTGTTCCATTTATTTTTGCAGGCAATCTTTTCCATGGAGGGCAGGGTATCCATTCTT
rs987734298	chr1	ENST00000377482	58	-43	2079	A	C	5.63431	7.10297	ATAAACTCAAGCTGGAGAAATGAGTCCTGATAGACTGAAAATTGAGCAAATGGAAGAAGATACAGTATTGTTTAGATCAGAATCATTAAAAAATATTTTTGTTTAGTAAGTTTGAAGATTTCTGGCTTTTAGGCCTTTTCTATTTTGTTCCATTTATTTTTGCAGGCAATCTTTTCCATGGAGGGCAGGGTATCCATTCTT
rs1392188128	chr1	ENST00000377482	51	-50	2079	T	C	5.63431	6.39725	ATAAACTCAAGCTGGAGAAATGAGTCCTGATAGACTGAAAATTGAGCAAATGGAAGAAGATACAGTATTGTTTAGATCAGAATCATTAAAAAATATTTTTGTTTAGTAAGTTTGAAGATTTCTGGCTTTTAGGCCTTTTCTATTTTGTTCCATTTATTTTTGCAGGCAATCTTTTCCATGGAGGGCAGGGTATCCATTCTT
rs969724251	chr1	ENST00000337907	177	76	7223	C	T	0.768185	0.749588	GTTCTGGCGTCAAATAGCGACATTTCCAGTTTCTCTTAAAAACCGTGTTTGGTTTCAGTTGGGATAGGCTTGTTTTGTCTGTTGAAAATGTTTCTAGTTTTTTTTCTTTCATTTTTCTCTCATTCCATTTCTGCCTTAACTTTAGTTTGTTCACAGGGAGGCAAAGCTGACATGAACCTTTTGTCGTGGGACTTCAGGCCA
rs796523189	chr1	ENST00000337907	172	71	7223	A	T	0.768185	0.700951	GTTCTGGCGTCAAATAGCGACATTTCCAGTTTCTCTTAAAAACCGTGTTTGGTTTCAGTTGGGATAGGCTTGTTTTGTCTGTTGAAAATGTTTCTAGTTTTTTTTCTTTCATTTTTCTCTCATTCCATTTCTGCCTTAACTTTAGTTTGTTCACAGGGAGGCAAAGCTGACATGAACCTTTTGTCGTGGGACTTCAGGCCA
rs796523189	chr1	ENST00000337907	172	71	7223	A	G	0.768185	0.768185	GTTCTGGCGTCAAATAGCGACATTTCCAGTTTCTCTTAAAAACCGTGTTTGGTTTCAGTTGGGATAGGCTTGTTTTGTCTGTTGAAAATGTTTCTAGTTTTTTTTCTTTCATTTTTCTCTCATTCCATTTCTGCCTTAACTTTAGTTTGTTCACAGGGAGGCAAAGCTGACATGAACCTTTTGTCGTGGGACTTCAGGCCA
rs544623625	chr1	ENST00000337907	171	70	7223	C	G	0.768185	0.723362	GTTCTGGCGTCAAATAGCGACATTTCCAGTTTCTCTTAAAAACCGTGTTTGGTTTCAGTTGGGATAGGCTTGTTTTGTCTGTTGAAAATGTTTCTAGTTTTTTTTCTTTCATTTTTCTCTCATTCCATTTCTGCCTTAACTTTAGTTTGTTCACAGGGAGGCAAAGCTGACATGAACCTTTTGTCGTGGGACTTCAGGCCA
rs747906894	chr1	ENST00000337907	157	56	7223	G	A	0.768185	0.785351	GTTCTGGCGTCAAATAGCGACATTTCCAGTTTCTCTTAAAAACCGTGTTTGGTTTCAGTTGGGATAGGCTTGTTTTGTCTGTTGAAAATGTTTCTAGTTTTTTTTCTTTCATTTTTCTCTCATTCCATTTCTGCCTTAACTTTAGTTTGTTCACAGGGAGGCAAAGCTGACATGAACCTTTTGTCGTGGGACTTCAGGCCA
rs948121053	chr1	ENST00000337907	154	53	7223	C	T	0.768185	0.750065	GTTCTGGCGTCAAATAGCGACATTTCCAGTTTCTCTTAAAAACCGTGTTTGGTTTCAGTTGGGATAGGCTTGTTTTGTCTGTTGAAAATGTTTCTAGTTTTTTTTCTTTCATTTTTCTCTCATTCCATTTCTGCCTTAACTTTAGTTTGTTCACAGGGAGGCAAAGCTGACATGAACCTTTTGTCGTGGGACTTCAGGCCA
rs980632741	chr1	ENST00000337907	153	52	7223	A	G	0.768185	0.730038	GTTCTGGCGTCAAATAGCGACATTTCCAGTTTCTCTTAAAAACCGTGTTTGGTTTCAGTTGGGATAGGCTTGTTTTGTCTGTTGAAAATGTTTCTAGTTTTTTTTCTTTCATTTTTCTCTCATTCCATTTCTGCCTTAACTTTAGTTTGTTCACAGGGAGGCAAAGCTGACATGAACCTTTTGTCGTGGGACTTCAGGCCA
rs927302841	chr1	ENST00000337907	150	49	7223	T	C	0.768185	0.993729	GTTCTGGCGTCAAATAGCGACATTTCCAGTTTCTCTTAAAAACCGTGTTTGGTTTCAGTTGGGATAGGCTTGTTTTGTCTGTTGAAAATGTTTCTAGTTTTTTTTCTTTCATTTTTCTCTCATTCCATTTCTGCCTTAACTTTAGTTTGTTCACAGGGAGGCAAAGCTGACATGAACCTTTTGTCGTGGGACTTCAGGCCA
rs935971659	chr1	ENST00000337907	143	42	7223	T	C	0.768185	0.91362	GTTCTGGCGTCAAATAGCGACATTTCCAGTTTCTCTTAAAAACCGTGTTTGGTTTCAGTTGGGATAGGCTTGTTTTGTCTGTTGAAAATGTTTCTAGTTTTTTTTCTTTCATTTTTCTCTCATTCCATTTCTGCCTTAACTTTAGTTTGTTCACAGGGAGGCAAAGCTGACATGAACCTTTTGTCGTGGGACTTCAGGCCA
rs1054379876	chr1	ENST00000337907	140	39	7223	C	T	0.768185	0.691414	GTTCTGGCGTCAAATAGCGACATTTCCAGTTTCTCTTAAAAACCGTGTTTGGTTTCAGTTGGGATAGGCTTGTTTTGTCTGTTGAAAATGTTTCTAGTTTTTTTTCTTTCATTTTTCTCTCATTCCATTTCTGCCTTAACTTTAGTTTGTTCACAGGGAGGCAAAGCTGACATGAACCTTTTGTCGTGGGACTTCAGGCCA
rs1214597345	chr1	ENST00000337907	135	34	7223	C	G	0.768185	0.768185	GTTCTGGCGTCAAATAGCGACATTTCCAGTTTCTCTTAAAAACCGTGTTTGGTTTCAGTTGGGATAGGCTTGTTTTGTCTGTTGAAAATGTTTCTAGTTTTTTTTCTTTCATTTTTCTCTCATTCCATTTCTGCCTTAACTTTAGTTTGTTCACAGGGAGGCAAAGCTGACATGAACCTTTTGTCGTGGGACTTCAGGCCA
rs144200374	chr1	ENST00000337907	127	26	7223	A	G	0.768185	0.79155	GTTCTGGCGTCAAATAGCGACATTTCCAGTTTCTCTTAAAAACCGTGTTTGGTTTCAGTTGGGATAGGCTTGTTTTGTCTGTTGAAAATGTTTCTAGTTTTTTTTCTTTCATTTTTCTCTCATTCCATTTCTGCCTTAACTTTAGTTTGTTCACAGGGAGGCAAAGCTGACATGAACCTTTTGTCGTGGGACTTCAGGCCA
rs1403870015	chr1	ENST00000337907	126	25	7223	C	T	0.768185	0.758171	GTTCTGGCGTCAAATAGCGACATTTCCAGTTTCTCTTAAAAACCGTGTTTGGTTTCAGTTGGGATAGGCTTGTTTTGTCTGTTGAAAATGTTTCTAGTTTTTTTTCTTTCATTTTTCTCTCATTCCATTTCTGCCTTAACTTTAGTTTGTTCACAGGGAGGCAAAGCTGACATGAACCTTTTGTCGTGGGACTTCAGGCCA
rs1350576438	chr1	ENST00000337907	117	16	7223	C	G	0.768185	0.883579	GTTCTGGCGTCAAATAGCGACATTTCCAGTTTCTCTTAAAAACCGTGTTTGGTTTCAGTTGGGATAGGCTTGTTTTGTCTGTTGAAAATGTTTCTAGTTTTTTTTCTTTCATTTTTCTCTCATTCCATTTCTGCCTTAACTTTAGTTTGTTCACAGGGAGGCAAAGCTGACATGAACCTTTTGTCGTGGGACTTCAGGCCA
rs1311945530	chr1	ENST00000337907	111	10	7223	A	T	0.768185	0.503302	GTTCTGGCGTCAAATAGCGACATTTCCAGTTTCTCTTAAAAACCGTGTTTGGTTTCAGTTGGGATAGGCTTGTTTTGTCTGTTGAAAATGTTTCTAGTTTTTTTTCTTTCATTTTTCTCTCATTCCATTTCTGCCTTAACTTTAGTTTGTTCACAGGGAGGCAAAGCTGACATGAACCTTTTGTCGTGGGACTTCAGGCCA
rs1319789437	chr1	ENST00000337907	110	9	7223	C	T	0.768185	0.563145	GTTCTGGCGTCAAATAGCGACATTTCCAGTTTCTCTTAAAAACCGTGTTTGGTTTCAGTTGGGATAGGCTTGTTTTGTCTGTTGAAAATGTTTCTAGTTTTTTTTCTTTCATTTTTCTCTCATTCCATTTCTGCCTTAACTTTAGTTTGTTCACAGGGAGGCAAAGCTGACATGAACCTTTTGTCGTGGGACTTCAGGCCA
rs1434430752	chr1	ENST00000337907	109	8	7223	T	A	0.768185	0.828266	GTTCTGGCGTCAAATAGCGACATTTCCAGTTTCTCTTAAAAACCGTGTTTGGTTTCAGTTGGGATAGGCTTGTTTTGTCTGTTGAAAATGTTTCTAGTTTTTTTTCTTTCATTTTTCTCTCATTCCATTTCTGCCTTAACTTTAGTTTGTTCACAGGGAGGCAAAGCTGACATGAACCTTTTGTCGTGGGACTTCAGGCCA
rs11557244	chr1	ENST00000337907	106	5	7223	C	G	0.768185	0.840664	GTTCTGGCGTCAAATAGCGACATTTCCAGTTTCTCTTAAAAACCGTGTTTGGTTTCAGTTGGGATAGGCTTGTTTTGTCTGTTGAAAATGTTTCTAGTTTTTTTTCTTTCATTTTTCTCTCATTCCATTTCTGCCTTAACTTTAGTTTGTTCACAGGGAGGCAAAGCTGACATGAACCTTTTGTCGTGGGACTTCAGGCCA
rs1354676228	chr1	ENST00000337907	100	-1	7223	T	C	0.768185	1.07956	GTTCTGGCGTCAAATAGCGACATTTCCAGTTTCTCTTAAAAACCGTGTTTGGTTTCAGTTGGGATAGGCTTGTTTTGTCTGTTGAAAATGTTTCTAGTTTTTTTTCTTTCATTTTTCTCTCATTCCATTTCTGCCTTAACTTTAGTTTGTTCACAGGGAGGCAAAGCTGACATGAACCTTTTGTCGTGGGACTTCAGGCCA
rs1229743929	chr1	ENST00000337907	95	-6	7223	T	C	0.768185	0.679016	GTTCTGGCGTCAAATAGCGACATTTCCAGTTTCTCTTAAAAACCGTGTTTGGTTTCAGTTGGGATAGGCTTGTTTTGTCTGTTGAAAATGTTTCTAGTTTTTTTTCTTTCATTTTTCTCTCATTCCATTTCTGCCTTAACTTTAGTTTGTTCACAGGGAGGCAAAGCTGACATGAACCTTTTGTCGTGGGACTTCAGGCCA
rs530874924	chr1	ENST00000337907	93	-8	7223	T	C	0.768185	0.776291	GTTCTGGCGTCAAATAGCGACATTTCCAGTTTCTCTTAAAAACCGTGTTTGGTTTCAGTTGGGATAGGCTTGTTTTGTCTGTTGAAAATGTTTCTAGTTTTTTTTCTTTCATTTTTCTCTCATTCCATTTCTGCCTTAACTTTAGTTTGTTCACAGGGAGGCAAAGCTGACATGAACCTTTTGTCGTGGGACTTCAGGCCA
rs1445969342	chr1	ENST00000337907	88	-13	7223	A	G	0.768185	0.631809	GTTCTGGCGTCAAATAGCGACATTTCCAGTTTCTCTTAAAAACCGTGTTTGGTTTCAGTTGGGATAGGCTTGTTTTGTCTGTTGAAAATGTTTCTAGTTTTTTTTCTTTCATTTTTCTCTCATTCCATTTCTGCCTTAACTTTAGTTTGTTCACAGGGAGGCAAAGCTGACATGAACCTTTTGTCGTGGGACTTCAGGCCA
rs971019548	chr1	ENST00000337907	144	43	5893	T	C	0.461102	0.559807	ATCTTTTATTTTAATACATTGTAGGAAATCTTCATAATTGGAGAAAGTTCTGCAGCATGGCTTTTTACGTCTGTAAATAAATAATTTTAGAACAGCCTTTTTTTCTTCCATAAACTACTATTGTGATCTATTTTTTCCAGCCATGTCACTAATTGTGAATTCCTACCAACTATTGACAGAATACAGAGTTGATTTTTTAAT
rs1358411736	chr1	ENST00000337907	137	36	5893	C	T	0.461102	0.417709	ATCTTTTATTTTAATACATTGTAGGAAATCTTCATAATTGGAGAAAGTTCTGCAGCATGGCTTTTTACGTCTGTAAATAAATAATTTTAGAACAGCCTTTTTTTCTTCCATAAACTACTATTGTGATCTATTTTTTCCAGCCATGTCACTAATTGTGAATTCCTACCAACTATTGACAGAATACAGAGTTGATTTTTTAAT
rs982304676	chr1	ENST00000337907	130	29	5893	A	G	0.461102	0.553131	ATCTTTTATTTTAATACATTGTAGGAAATCTTCATAATTGGAGAAAGTTCTGCAGCATGGCTTTTTACGTCTGTAAATAAATAATTTTAGAACAGCCTTTTTTTCTTCCATAAACTACTATTGTGATCTATTTTTTCCAGCCATGTCACTAATTGTGAATTCCTACCAACTATTGACAGAATACAGAGTTGATTTTTTAAT
rs982304676	chr1	ENST00000337907	130	29	5893	A	C	0.461102	0.464678	ATCTTTTATTTTAATACATTGTAGGAAATCTTCATAATTGGAGAAAGTTCTGCAGCATGGCTTTTTACGTCTGTAAATAAATAATTTTAGAACAGCCTTTTTTTCTTCCATAAACTACTATTGTGATCTATTTTTTCCAGCCATGTCACTAATTGTGAATTCCTACCAACTATTGACAGAATACAGAGTTGATTTTTTAAT
rs945627024	chr1	ENST00000337907	129	28	5893	T	C	0.461102	0.467062	ATCTTTTATTTTAATACATTGTAGGAAATCTTCATAATTGGAGAAAGTTCTGCAGCATGGCTTTTTACGTCTGTAAATAAATAATTTTAGAACAGCCTTTTTTTCTTCCATAAACTACTATTGTGATCTATTTTTTCCAGCCATGTCACTAATTGTGAATTCCTACCAACTATTGACAGAATACAGAGTTGATTTTTTAAT
rs926292712	chr1	ENST00000337907	120	19	5893	A	G	0.461102	0.772476	ATCTTTTATTTTAATACATTGTAGGAAATCTTCATAATTGGAGAAAGTTCTGCAGCATGGCTTTTTACGTCTGTAAATAAATAATTTTAGAACAGCCTTTTTTTCTTCCATAAACTACTATTGTGATCTATTTTTTCCAGCCATGTCACTAATTGTGAATTCCTACCAACTATTGACAGAATACAGAGTTGATTTTTTAAT
rs1371274604	chr1	ENST00000337907	117	16	5893	A	G	0.461102	0.650406	ATCTTTTATTTTAATACATTGTAGGAAATCTTCATAATTGGAGAAAGTTCTGCAGCATGGCTTTTTACGTCTGTAAATAAATAATTTTAGAACAGCCTTTTTTTCTTCCATAAACTACTATTGTGATCTATTTTTTCCAGCCATGTCACTAATTGTGAATTCCTACCAACTATTGACAGAATACAGAGTTGATTTTTTAAT
rs1415932195	chr1	ENST00000337907	112	11	5893	A	G	0.461102	0.644684	ATCTTTTATTTTAATACATTGTAGGAAATCTTCATAATTGGAGAAAGTTCTGCAGCATGGCTTTTTACGTCTGTAAATAAATAATTTTAGAACAGCCTTTTTTTCTTCCATAAACTACTATTGTGATCTATTTTTTCCAGCCATGTCACTAATTGTGAATTCCTACCAACTATTGACAGAATACAGAGTTGATTTTTTAAT
rs544255100	chr1	ENST00000337907	104	3	5893	T	G	0.461102	0.616074	ATCTTTTATTTTAATACATTGTAGGAAATCTTCATAATTGGAGAAAGTTCTGCAGCATGGCTTTTTACGTCTGTAAATAAATAATTTTAGAACAGCCTTTTTTTCTTCCATAAACTACTATTGTGATCTATTTTTTCCAGCCATGTCACTAATTGTGAATTCCTACCAACTATTGACAGAATACAGAGTTGATTTTTTAAT
rs544255100	chr1	ENST00000337907	104	3	5893	T	C	0.461102	0.532389	ATCTTTTATTTTAATACATTGTAGGAAATCTTCATAATTGGAGAAAGTTCTGCAGCATGGCTTTTTACGTCTGTAAATAAATAATTTTAGAACAGCCTTTTTTTCTTCCATAAACTACTATTGTGATCTATTTTTTCCAGCCATGTCACTAATTGTGAATTCCTACCAACTATTGACAGAATACAGAGTTGATTTTTTAAT
rs1334332085	chr1	ENST00000337907	90	-11	5893	G	C	0.461102	0.53668	ATCTTTTATTTTAATACATTGTAGGAAATCTTCATAATTGGAGAAAGTTCTGCAGCATGGCTTTTTACGTCTGTAAATAAATAATTTTAGAACAGCCTTTTTTTCTTCCATAAACTACTATTGTGATCTATTTTTTCCAGCCATGTCACTAATTGTGAATTCCTACCAACTATTGACAGAATACAGAGTTGATTTTTTAAT
rs1042611734	chr1	ENST00000337907	83	-18	5893	A	G	0.461102	0.472069	ATCTTTTATTTTAATACATTGTAGGAAATCTTCATAATTGGAGAAAGTTCTGCAGCATGGCTTTTTACGTCTGTAAATAAATAATTTTAGAACAGCCTTTTTTTCTTCCATAAACTACTATTGTGATCTATTTTTTCCAGCCATGTCACTAATTGTGAATTCCTACCAACTATTGACAGAATACAGAGTTGATTTTTTAAT
rs890664551	chr1	ENST00000337907	69	-32	5893	G	A	0.461102	0.464439	ATCTTTTATTTTAATACATTGTAGGAAATCTTCATAATTGGAGAAAGTTCTGCAGCATGGCTTTTTACGTCTGTAAATAAATAATTTTAGAACAGCCTTTTTTTCTTCCATAAACTACTATTGTGATCTATTTTTTCCAGCCATGTCACTAATTGTGAATTCCTACCAACTATTGACAGAATACAGAGTTGATTTTTTAAT
rs1481313562	chr1	ENST00000337907	61	-40	5893	C	T	0.461102	0.492573	ATCTTTTATTTTAATACATTGTAGGAAATCTTCATAATTGGAGAAAGTTCTGCAGCATGGCTTTTTACGTCTGTAAATAAATAATTTTAGAACAGCCTTTTTTTCTTCCATAAACTACTATTGTGATCTATTTTTTCCAGCCATGTCACTAATTGTGAATTCCTACCAACTATTGACAGAATACAGAGTTGATTTTTTAAT
rs944860297	chr1	ENST00000337907	55	-46	5893	G	T	0.461102	0.461578	ATCTTTTATTTTAATACATTGTAGGAAATCTTCATAATTGGAGAAAGTTCTGCAGCATGGCTTTTTACGTCTGTAAATAAATAATTTTAGAACAGCCTTTTTTTCTTCCATAAACTACTATTGTGATCTATTTTTTCCAGCCATGTCACTAATTGTGAATTCCTACCAACTATTGACAGAATACAGAGTTGATTTTTTAAT
rs1357640473	chr1	ENST00000337907	53	-48	5893	C	T	0.461102	0.460386	ATCTTTTATTTTAATACATTGTAGGAAATCTTCATAATTGGAGAAAGTTCTGCAGCATGGCTTTTTACGTCTGTAAATAAATAATTTTAGAACAGCCTTTTTTTCTTCCATAAACTACTATTGTGATCTATTTTTTCCAGCCATGTCACTAATTGTGAATTCCTACCAACTATTGACAGAATACAGAGTTGATTTTTTAAT
rs921908617	chr1	ENST00000328089	57	-44	1803	C	T	2.36607	2.45285	ACCAAGAACTGTCTGCAGGCAAATAAGCACCCAGCACCCATCCTGGCTGCCGGTGCCCCGTACCCTGTATTTATTCTTTTAACAATAACAAAAGCCATTTATTTATTCCATCTAGAAAGGAAACCCTGTTTCAGTCCCCTCTCTCTGGCTGTTCTGTTACTTTCCTTCCACCTGTGCCCTCCCTGGGATATGTATGCCTCG
rs1243327879	chr1	ENST00000328089	59	-42	1803	C	T	2.36607	2.36511	ACCAAGAACTGTCTGCAGGCAAATAAGCACCCAGCACCCATCCTGGCTGCCGGTGCCCCGTACCCTGTATTTATTCTTTTAACAATAACAAAAGCCATTTATTTATTCCATCTAGAAAGGAAACCCTGTTTCAGTCCCCTCTCTCTGGCTGTTCTGTTACTTTCCTTCCACCTGTGCCCTCCCTGGGATATGTATGCCTCG
rs931882095	chr1	ENST00000328089	60	-41	1803	G	A	2.36607	2.38132	ACCAAGAACTGTCTGCAGGCAAATAAGCACCCAGCACCCATCCTGGCTGCCGGTGCCCCGTACCCTGTATTTATTCTTTTAACAATAACAAAAGCCATTTATTTATTCCATCTAGAAAGGAAACCCTGTTTCAGTCCCCTCTCTCTGGCTGTTCTGTTACTTTCCTTCCACCTGTGCCCTCCCTGGGATATGTATGCCTCG
rs1446101507	chr1	ENST00000328089	63	-38	1803	C	G	2.36607	2.52724	ACCAAGAACTGTCTGCAGGCAAATAAGCACCCAGCACCCATCCTGGCTGCCGGTGCCCCGTACCCTGTATTTATTCTTTTAACAATAACAAAAGCCATTTATTTATTCCATCTAGAAAGGAAACCCTGTTTCAGTCCCCTCTCTCTGGCTGTTCTGTTACTTTCCTTCCACCTGTGCCCTCCCTGGGATATGTATGCCTCG
rs1446101507	chr1	ENST00000328089	63	-38	1803	C	T	2.36607	2.29454	ACCAAGAACTGTCTGCAGGCAAATAAGCACCCAGCACCCATCCTGGCTGCCGGTGCCCCGTACCCTGTATTTATTCTTTTAACAATAACAAAAGCCATTTATTTATTCCATCTAGAAAGGAAACCCTGTTTCAGTCCCCTCTCTCTGGCTGTTCTGTTACTTTCCTTCCACCTGTGCCCTCCCTGGGATATGTATGCCTCG
rs1406198649	chr1	ENST00000328089	65	-36	1803	C	T	2.36607	1.87492	ACCAAGAACTGTCTGCAGGCAAATAAGCACCCAGCACCCATCCTGGCTGCCGGTGCCCCGTACCCTGTATTTATTCTTTTAACAATAACAAAAGCCATTTATTTATTCCATCTAGAAAGGAAACCCTGTTTCAGTCCCCTCTCTCTGGCTGTTCTGTTACTTTCCTTCCACCTGTGCCCTCCCTGGGATATGTATGCCTCG
rs1160451778	chr1	ENST00000328089	75	-26	1803	T	G	2.36607	2.08664	ACCAAGAACTGTCTGCAGGCAAATAAGCACCCAGCACCCATCCTGGCTGCCGGTGCCCCGTACCCTGTATTTATTCTTTTAACAATAACAAAAGCCATTTATTTATTCCATCTAGAAAGGAAACCCTGTTTCAGTCCCCTCTCTCTGGCTGTTCTGTTACTTTCCTTCCACCTGTGCCCTCCCTGGGATATGTATGCCTCG
rs983931633	chr1	ENST00000328089	76	-25	1803	C	A	2.36607	1.48964	ACCAAGAACTGTCTGCAGGCAAATAAGCACCCAGCACCCATCCTGGCTGCCGGTGCCCCGTACCCTGTATTTATTCTTTTAACAATAACAAAAGCCATTTATTTATTCCATCTAGAAAGGAAACCCTGTTTCAGTCCCCTCTCTCTGGCTGTTCTGTTACTTTCCTTCCACCTGTGCCCTCCCTGGGATATGTATGCCTCG
rs1016614823	chr1	ENST00000328089	85	-16	1803	A	G	2.36607	2.13242	ACCAAGAACTGTCTGCAGGCAAATAAGCACCCAGCACCCATCCTGGCTGCCGGTGCCCCGTACCCTGTATTTATTCTTTTAACAATAACAAAAGCCATTTATTTATTCCATCTAGAAAGGAAACCCTGTTTCAGTCCCCTCTCTCTGGCTGTTCTGTTACTTTCCTTCCACCTGTGCCCTCCCTGGGATATGTATGCCTCG
rs1468262155	chr1	ENST00000328089	89	-12	1803	C	G	2.36607	2.02751	ACCAAGAACTGTCTGCAGGCAAATAAGCACCCAGCACCCATCCTGGCTGCCGGTGCCCCGTACCCTGTATTTATTCTTTTAACAATAACAAAAGCCATTTATTTATTCCATCTAGAAAGGAAACCCTGTTTCAGTCCCCTCTCTCTGGCTGTTCTGTTACTTTCCTTCCACCTGTGCCCTCCCTGGGATATGTATGCCTCG
rs1051467690	chr1	ENST00000328089	90	-11	1803	A	C	2.36607	2.72751	ACCAAGAACTGTCTGCAGGCAAATAAGCACCCAGCACCCATCCTGGCTGCCGGTGCCCCGTACCCTGTATTTATTCTTTTAACAATAACAAAAGCCATTTATTTATTCCATCTAGAAAGGAAACCCTGTTTCAGTCCCCTCTCTCTGGCTGTTCTGTTACTTTCCTTCCACCTGTGCCCTCCCTGGGATATGTATGCCTCG
rs754991670	chr1	ENST00000328089	93	-8	1803	A	G	2.36607	3.46756	ACCAAGAACTGTCTGCAGGCAAATAAGCACCCAGCACCCATCCTGGCTGCCGGTGCCCCGTACCCTGTATTTATTCTTTTAACAATAACAAAAGCCATTTATTTATTCCATCTAGAAAGGAAACCCTGTTTCAGTCCCCTCTCTCTGGCTGTTCTGTTACTTTCCTTCCACCTGTGCCCTCCCTGGGATATGTATGCCTCG
rs1307436577	chr1	ENST00000328089	103	2	1803	T	A	2.36607	8.80432	ACCAAGAACTGTCTGCAGGCAAATAAGCACCCAGCACCCATCCTGGCTGCCGGTGCCCCGTACCCTGTATTTATTCTTTTAACAATAACAAAAGCCATTTATTTATTCCATCTAGAAAGGAAACCCTGTTTCAGTCCCCTCTCTCTGGCTGTTCTGTTACTTTCCTTCCACCTGTGCCCTCCCTGGGATATGTATGCCTCG
rs1173610537	chr1	ENST00000328089	111	10	1803	T	C	2.36607	2.40898	ACCAAGAACTGTCTGCAGGCAAATAAGCACCCAGCACCCATCCTGGCTGCCGGTGCCCCGTACCCTGTATTTATTCTTTTAACAATAACAAAAGCCATTTATTTATTCCATCTAGAAAGGAAACCCTGTTTCAGTCCCCTCTCTCTGGCTGTTCTGTTACTTTCCTTCCACCTGTGCCCTCCCTGGGATATGTATGCCTCG
rs760088144	chr1	ENST00000328089	136	35	1803	C	G	2.36607	2.97928	ACCAAGAACTGTCTGCAGGCAAATAAGCACCCAGCACCCATCCTGGCTGCCGGTGCCCCGTACCCTGTATTTATTCTTTTAACAATAACAAAAGCCATTTATTTATTCCATCTAGAAAGGAAACCCTGTTTCAGTCCCCTCTCTCTGGCTGTTCTGTTACTTTCCTTCCACCTGTGCCCTCCCTGGGATATGTATGCCTCG
rs1224147011	chr1	ENST00000328089	137	36	1803	C	T	2.36607	1.92833	ACCAAGAACTGTCTGCAGGCAAATAAGCACCCAGCACCCATCCTGGCTGCCGGTGCCCCGTACCCTGTATTTATTCTTTTAACAATAACAAAAGCCATTTATTTATTCCATCTAGAAAGGAAACCCTGTTTCAGTCCCCTCTCTCTGGCTGTTCTGTTACTTTCCTTCCACCTGTGCCCTCCCTGGGATATGTATGCCTCG
rs972929015	chr1	ENST00000328089	139	38	1803	C	T	2.36607	2.11239	ACCAAGAACTGTCTGCAGGCAAATAAGCACCCAGCACCCATCCTGGCTGCCGGTGCCCCGTACCCTGTATTTATTCTTTTAACAATAACAAAAGCCATTTATTTATTCCATCTAGAAAGGAAACCCTGTTTCAGTCCCCTCTCTCTGGCTGTTCTGTTACTTTCCTTCCACCTGTGCCCTCCCTGGGATATGTATGCCTCG
rs927649015	chr1	ENST00000328089	141	40	1803	C	G	2.36607	2.45476	ACCAAGAACTGTCTGCAGGCAAATAAGCACCCAGCACCCATCCTGGCTGCCGGTGCCCCGTACCCTGTATTTATTCTTTTAACAATAACAAAAGCCATTTATTTATTCCATCTAGAAAGGAAACCCTGTTTCAGTCCCCTCTCTCTGGCTGTTCTGTTACTTTCCTTCCACCTGTGCCCTCCCTGGGATATGTATGCCTCG
rs1310396465	chr1	ENST00000328089	143	42	1803	C	T	2.36607	1.82152	ACCAAGAACTGTCTGCAGGCAAATAAGCACCCAGCACCCATCCTGGCTGCCGGTGCCCCGTACCCTGTATTTATTCTTTTAACAATAACAAAAGCCATTTATTTATTCCATCTAGAAAGGAAACCCTGTTTCAGTCCCCTCTCTCTGGCTGTTCTGTTACTTTCCTTCCACCTGTGCCCTCCCTGGGATATGTATGCCTCG
rs767615567	chr1	ENST00000328089	151	50	1803	G	A	2.36607	2.67029	ACCAAGAACTGTCTGCAGGCAAATAAGCACCCAGCACCCATCCTGGCTGCCGGTGCCCCGTACCCTGTATTTATTCTTTTAACAATAACAAAAGCCATTTATTTATTCCATCTAGAAAGGAAACCCTGTTTCAGTCCCCTCTCTCTGGCTGTTCTGTTACTTTCCTTCCACCTGTGCCCTCCCTGGGATATGTATGCCTCG
rs1006680218	chr1	ENST00000302692	43	-58	1369	G	C	1.87302	1.68991	ATAAAATATCTGGTTCATATCACCTGTTGGACATTTCCTTTTGGATTCATGCTTTCTGGAAGGTTTAAATTCATTAACGTTAATAGTTAATTATAACTTTTTTTTTAACTTAAGAGGATTCAGGGTTAAGCACCAACTAAATTAAATCATGCTATTTAATTTAAGTATACATTTGGCTTGTGTCCTCTTTTATGCTCACTA
rs1475890375	chr1	ENST00000302692	44	-57	1369	G	T	1.87302	1.75667	ATAAAATATCTGGTTCATATCACCTGTTGGACATTTCCTTTTGGATTCATGCTTTCTGGAAGGTTTAAATTCATTAACGTTAATAGTTAATTATAACTTTTTTTTTAACTTAAGAGGATTCAGGGTTAAGCACCAACTAAATTAAATCATGCTATTTAATTTAAGTATACATTTGGCTTGTGTCCTCTTTTATGCTCACTA
rs1018430526	chr1	ENST00000302692	45	-56	1369	A	G	1.87302	1.91116	ATAAAATATCTGGTTCATATCACCTGTTGGACATTTCCTTTTGGATTCATGCTTTCTGGAAGGTTTAAATTCATTAACGTTAATAGTTAATTATAACTTTTTTTTTAACTTAAGAGGATTCAGGGTTAAGCACCAACTAAATTAAATCATGCTATTTAATTTAAGTATACATTTGGCTTGTGTCCTCTTTTATGCTCACTA
rs1028118725	chr1	ENST00000302692	46	-55	1369	T	G	1.87302	1.91021	ATAAAATATCTGGTTCATATCACCTGTTGGACATTTCCTTTTGGATTCATGCTTTCTGGAAGGTTTAAATTCATTAACGTTAATAGTTAATTATAACTTTTTTTTTAACTTAAGAGGATTCAGGGTTAAGCACCAACTAAATTAAATCATGCTATTTAATTTAAGTATACATTTGGCTTGTGTCCTCTTTTATGCTCACTA
rs1414117526	chr1	ENST00000302692	49	-52	1369	A	T	1.87302	1.74427	ATAAAATATCTGGTTCATATCACCTGTTGGACATTTCCTTTTGGATTCATGCTTTCTGGAAGGTTTAAATTCATTAACGTTAATAGTTAATTATAACTTTTTTTTTAACTTAAGAGGATTCAGGGTTAAGCACCAACTAAATTAAATCATGCTATTTAATTTAAGTATACATTTGGCTTGTGTCCTCTTTTATGCTCACTA
rs1479392564	chr1	ENST00000302692	50	-51	1369	T	C	1.87302	1.86062	ATAAAATATCTGGTTCATATCACCTGTTGGACATTTCCTTTTGGATTCATGCTTTCTGGAAGGTTTAAATTCATTAACGTTAATAGTTAATTATAACTTTTTTTTTAACTTAAGAGGATTCAGGGTTAAGCACCAACTAAATTAAATCATGCTATTTAATTTAAGTATACATTTGGCTTGTGTCCTCTTTTATGCTCACTA
rs1175490968	chr1	ENST00000302692	59	-42	1369	G	A	1.87302	1.84822	ATAAAATATCTGGTTCATATCACCTGTTGGACATTTCCTTTTGGATTCATGCTTTCTGGAAGGTTTAAATTCATTAACGTTAATAGTTAATTATAACTTTTTTTTTAACTTAAGAGGATTCAGGGTTAAGCACCAACTAAATTAAATCATGCTATTTAATTTAAGTATACATTTGGCTTGTGTCCTCTTTTATGCTCACTA
rs1402618616	chr1	ENST00000302692	77	-24	1369	A	G	1.87302	3.2444	ATAAAATATCTGGTTCATATCACCTGTTGGACATTTCCTTTTGGATTCATGCTTTCTGGAAGGTTTAAATTCATTAACGTTAATAGTTAATTATAACTTTTTTTTTAACTTAAGAGGATTCAGGGTTAAGCACCAACTAAATTAAATCATGCTATTTAATTTAAGTATACATTTGGCTTGTGTCCTCTTTTATGCTCACTA
rs955416683	chr1	ENST00000302692	78	-23	1369	C	T	1.87302	3.26157	ATAAAATATCTGGTTCATATCACCTGTTGGACATTTCCTTTTGGATTCATGCTTTCTGGAAGGTTTAAATTCATTAACGTTAATAGTTAATTATAACTTTTTTTTTAACTTAAGAGGATTCAGGGTTAAGCACCAACTAAATTAAATCATGCTATTTAATTTAAGTATACATTTGGCTTGTGTCCTCTTTTATGCTCACTA
rs549961922	chr1	ENST00000302692	90	-11	1369	A	G	1.87302	1.86157	ATAAAATATCTGGTTCATATCACCTGTTGGACATTTCCTTTTGGATTCATGCTTTCTGGAAGGTTTAAATTCATTAACGTTAATAGTTAATTATAACTTTTTTTTTAACTTAAGAGGATTCAGGGTTAAGCACCAACTAAATTAAATCATGCTATTTAATTTAAGTATACATTTGGCTTGTGTCCTCTTTTATGCTCACTA
rs1015782152	chr1	ENST00000302692	106	5	1369	T	C	1.87302	1.47152	ATAAAATATCTGGTTCATATCACCTGTTGGACATTTCCTTTTGGATTCATGCTTTCTGGAAGGTTTAAATTCATTAACGTTAATAGTTAATTATAACTTTTTTTTTAACTTAAGAGGATTCAGGGTTAAGCACCAACTAAATTAAATCATGCTATTTAATTTAAGTATACATTTGGCTTGTGTCCTCTTTTATGCTCACTA
rs1222193163	chr1	ENST00000302692	117	16	1369	G	A	1.87302	4.19617	ATAAAATATCTGGTTCATATCACCTGTTGGACATTTCCTTTTGGATTCATGCTTTCTGGAAGGTTTAAATTCATTAACGTTAATAGTTAATTATAACTTTTTTTTTAACTTAAGAGGATTCAGGGTTAAGCACCAACTAAATTAAATCATGCTATTTAATTTAAGTATACATTTGGCTTGTGTCCTCTTTTATGCTCACTA
rs1283104868	chr1	ENST00000302692	118	17	1369	A	C	1.87302	1.96838	ATAAAATATCTGGTTCATATCACCTGTTGGACATTTCCTTTTGGATTCATGCTTTCTGGAAGGTTTAAATTCATTAACGTTAATAGTTAATTATAACTTTTTTTTTAACTTAAGAGGATTCAGGGTTAAGCACCAACTAAATTAAATCATGCTATTTAATTTAAGTATACATTTGGCTTGTGTCCTCTTTTATGCTCACTA
rs962379656	chr1	ENST00000302692	119	18	1369	T	C	1.87302	1.87206	ATAAAATATCTGGTTCATATCACCTGTTGGACATTTCCTTTTGGATTCATGCTTTCTGGAAGGTTTAAATTCATTAACGTTAATAGTTAATTATAACTTTTTTTTTAACTTAAGAGGATTCAGGGTTAAGCACCAACTAAATTAAATCATGCTATTTAATTTAAGTATACATTTGGCTTGTGTCCTCTTTTATGCTCACTA
rs995114462	chr1	ENST00000302692	121	20	1369	C	G	1.87302	1.89304	ATAAAATATCTGGTTCATATCACCTGTTGGACATTTCCTTTTGGATTCATGCTTTCTGGAAGGTTTAAATTCATTAACGTTAATAGTTAATTATAACTTTTTTTTTAACTTAAGAGGATTCAGGGTTAAGCACCAACTAAATTAAATCATGCTATTTAATTTAAGTATACATTTGGCTTGTGTCCTCTTTTATGCTCACTA
rs1271159881	chr1	ENST00000302692	124	23	1369	G	A	1.87302	1.89209	ATAAAATATCTGGTTCATATCACCTGTTGGACATTTCCTTTTGGATTCATGCTTTCTGGAAGGTTTAAATTCATTAACGTTAATAGTTAATTATAACTTTTTTTTTAACTTAAGAGGATTCAGGGTTAAGCACCAACTAAATTAAATCATGCTATTTAATTTAAGTATACATTTGGCTTGTGTCCTCTTTTATGCTCACTA
rs973746332	chr1	ENST00000302692	125	24	1369	G	A	1.87302	1.85871	ATAAAATATCTGGTTCATATCACCTGTTGGACATTTCCTTTTGGATTCATGCTTTCTGGAAGGTTTAAATTCATTAACGTTAATAGTTAATTATAACTTTTTTTTTAACTTAAGAGGATTCAGGGTTAAGCACCAACTAAATTAAATCATGCTATTTAATTTAAGTATACATTTGGCTTGTGTCCTCTTTTATGCTCACTA
rs1415541019	chr1	ENST00000302692	130	29	1369	G	A	1.87302	1.87874	ATAAAATATCTGGTTCATATCACCTGTTGGACATTTCCTTTTGGATTCATGCTTTCTGGAAGGTTTAAATTCATTAACGTTAATAGTTAATTATAACTTTTTTTTTAACTTAAGAGGATTCAGGGTTAAGCACCAACTAAATTAAATCATGCTATTTAATTTAAGTATACATTTGGCTTGTGTCCTCTTTTATGCTCACTA
rs1254030862	chr1	ENST00000302692	133	32	1369	C	G	1.87302	1.87206	ATAAAATATCTGGTTCATATCACCTGTTGGACATTTCCTTTTGGATTCATGCTTTCTGGAAGGTTTAAATTCATTAACGTTAATAGTTAATTATAACTTTTTTTTTAACTTAAGAGGATTCAGGGTTAAGCACCAACTAAATTAAATCATGCTATTTAATTTAAGTATACATTTGGCTTGTGTCCTCTTTTATGCTCACTA
rs1025238456	chr1	ENST00000302692	136	35	1369	A	G	1.87302	1.87874	ATAAAATATCTGGTTCATATCACCTGTTGGACATTTCCTTTTGGATTCATGCTTTCTGGAAGGTTTAAATTCATTAACGTTAATAGTTAATTATAACTTTTTTTTTAACTTAAGAGGATTCAGGGTTAAGCACCAACTAAATTAAATCATGCTATTTAATTTAAGTATACATTTGGCTTGTGTCCTCTTTTATGCTCACTA
rs1019230666	chr1	ENST00000340381	61	-40	3213	A	C	1.7662	1.88637	CCAGTTGGGGAGGAATCAGCTGTCTCGGTGGATTCTGAGACTCACTGTGGGGCGGGAAGAAGGGTCTTCACTCTGCCATTCAGGGATAAAGTTTAATTTTATTTTTCTACACATTTTGCCAGGTCAGGCATTTTGCTAGTAAGCAGGATGCCCCCAACTCTCCCTGCCATGGAGGATTCTTTTTTTTAAGCTTTGGGTGCT
rs962513015	chr1	ENST00000340381	63	-38	3213	G	T	1.7662	1.86062	CCAGTTGGGGAGGAATCAGCTGTCTCGGTGGATTCTGAGACTCACTGTGGGGCGGGAAGAAGGGTCTTCACTCTGCCATTCAGGGATAAAGTTTAATTTTATTTTTCTACACATTTTGCCAGGTCAGGCATTTTGCTAGTAAGCAGGATGCCCCCAACTCTCCCTGCCATGGAGGATTCTTTTTTTTAAGCTTTGGGTGCT
rs1294762416	chr1	ENST00000340381	76	-25	3213	C	T	1.7662	1.97411	CCAGTTGGGGAGGAATCAGCTGTCTCGGTGGATTCTGAGACTCACTGTGGGGCGGGAAGAAGGGTCTTCACTCTGCCATTCAGGGATAAAGTTTAATTTTATTTTTCTACACATTTTGCCAGGTCAGGCATTTTGCTAGTAAGCAGGATGCCCCCAACTCTCCCTGCCATGGAGGATTCTTTTTTTTAAGCTTTGGGTGCT
rs1365908544	chr1	ENST00000340381	86	-15	3213	A	G	1.7662	0.919342	CCAGTTGGGGAGGAATCAGCTGTCTCGGTGGATTCTGAGACTCACTGTGGGGCGGGAAGAAGGGTCTTCACTCTGCCATTCAGGGATAAAGTTTAATTTTATTTTTCTACACATTTTGCCAGGTCAGGCATTTTGCTAGTAAGCAGGATGCCCCCAACTCTCCCTGCCATGGAGGATTCTTTTTTTTAAGCTTTGGGTGCT
rs1268934950	chr1	ENST00000340381	96	-5	3213	A	G	1.7662	1.22166	CCAGTTGGGGAGGAATCAGCTGTCTCGGTGGATTCTGAGACTCACTGTGGGGCGGGAAGAAGGGTCTTCACTCTGCCATTCAGGGATAAAGTTTAATTTTATTTTTCTACACATTTTGCCAGGTCAGGCATTTTGCTAGTAAGCAGGATGCCCCCAACTCTCCCTGCCATGGAGGATTCTTTTTTTTAAGCTTTGGGTGCT
rs866081460	chr1	ENST00000340381	99	-2	3213	T	G	1.7662	4.99153	CCAGTTGGGGAGGAATCAGCTGTCTCGGTGGATTCTGAGACTCACTGTGGGGCGGGAAGAAGGGTCTTCACTCTGCCATTCAGGGATAAAGTTTAATTTTATTTTTCTACACATTTTGCCAGGTCAGGCATTTTGCTAGTAAGCAGGATGCCCCCAACTCTCCCTGCCATGGAGGATTCTTTTTTTTAAGCTTTGGGTGCT
rs964228430	chr1	ENST00000340381	102	1	3213	T	C	1.7662	1.93691	CCAGTTGGGGAGGAATCAGCTGTCTCGGTGGATTCTGAGACTCACTGTGGGGCGGGAAGAAGGGTCTTCACTCTGCCATTCAGGGATAAAGTTTAATTTTATTTTTCTACACATTTTGCCAGGTCAGGCATTTTGCTAGTAAGCAGGATGCCCCCAACTCTCCCTGCCATGGAGGATTCTTTTTTTTAAGCTTTGGGTGCT
rs1312287560	chr1	ENST00000340381	108	7	3213	T	C	1.7662	1.9722	CCAGTTGGGGAGGAATCAGCTGTCTCGGTGGATTCTGAGACTCACTGTGGGGCGGGAAGAAGGGTCTTCACTCTGCCATTCAGGGATAAAGTTTAATTTTATTTTTCTACACATTTTGCCAGGTCAGGCATTTTGCTAGTAAGCAGGATGCCCCCAACTCTCCCTGCCATGGAGGATTCTTTTTTTTAAGCTTTGGGTGCT
rs1365191032	chr1	ENST00000340381	114	13	3213	T	C	1.7662	1.73664	CCAGTTGGGGAGGAATCAGCTGTCTCGGTGGATTCTGAGACTCACTGTGGGGCGGGAAGAAGGGTCTTCACTCTGCCATTCAGGGATAAAGTTTAATTTTATTTTTCTACACATTTTGCCAGGTCAGGCATTTTGCTAGTAAGCAGGATGCCCCCAACTCTCCCTGCCATGGAGGATTCTTTTTTTTAAGCTTTGGGTGCT
rs1470386417	chr1	ENST00000340381	124	23	3213	T	G	1.7662	1.57452	CCAGTTGGGGAGGAATCAGCTGTCTCGGTGGATTCTGAGACTCACTGTGGGGCGGGAAGAAGGGTCTTCACTCTGCCATTCAGGGATAAAGTTTAATTTTATTTTTCTACACATTTTGCCAGGTCAGGCATTTTGCTAGTAAGCAGGATGCCCCCAACTCTCCCTGCCATGGAGGATTCTTTTTTTTAAGCTTTGGGTGCT
rs920640970	chr1	ENST00000340381	125	24	3213	C	G	1.7662	3.7899	CCAGTTGGGGAGGAATCAGCTGTCTCGGTGGATTCTGAGACTCACTGTGGGGCGGGAAGAAGGGTCTTCACTCTGCCATTCAGGGATAAAGTTTAATTTTATTTTTCTACACATTTTGCCAGGTCAGGCATTTTGCTAGTAAGCAGGATGCCCCCAACTCTCCCTGCCATGGAGGATTCTTTTTTTTAAGCTTTGGGTGCT
rs534338625	chr1	ENST00000340381	131	30	3213	T	C	1.7662	4.2305	CCAGTTGGGGAGGAATCAGCTGTCTCGGTGGATTCTGAGACTCACTGTGGGGCGGGAAGAAGGGTCTTCACTCTGCCATTCAGGGATAAAGTTTAATTTTATTTTTCTACACATTTTGCCAGGTCAGGCATTTTGCTAGTAAGCAGGATGCCCCCAACTCTCCCTGCCATGGAGGATTCTTTTTTTTAAGCTTTGGGTGCT
rs1426512956	chr1	ENST00000340381	146	45	3213	G	T	1.7662	3.95584	CCAGTTGGGGAGGAATCAGCTGTCTCGGTGGATTCTGAGACTCACTGTGGGGCGGGAAGAAGGGTCTTCACTCTGCCATTCAGGGATAAAGTTTAATTTTATTTTTCTACACATTTTGCCAGGTCAGGCATTTTGCTAGTAAGCAGGATGCCCCCAACTCTCCCTGCCATGGAGGATTCTTTTTTTTAAGCTTTGGGTGCT
rs1364984949	chr1	ENST00000340381	84	-17	3321	G	A	0.433445	0.447512	GGGATAAAGTTTAATTTTATTTTTCTACACATTTTGCCAGGTCAGGCATTTTGCTAGTAAGCAGGATGCCCCCAACTCTCCCTGCCATGGAGGATTCTTTTTTTTAAGCTTTGGGTGCTTTTTTAATACTTTTTTTTTTAATGTGGGGAAGGAGCTTGCTCTGACGTCACCCTCCTCTCCCCTGACTCCTGTCCTGAGAGC
rs952149405	chr1	ENST00000340381	85	-16	3321	C	T	0.433445	0.424623	GGGATAAAGTTTAATTTTATTTTTCTACACATTTTGCCAGGTCAGGCATTTTGCTAGTAAGCAGGATGCCCCCAACTCTCCCTGCCATGGAGGATTCTTTTTTTTAAGCTTTGGGTGCTTTTTTAATACTTTTTTTTTTAATGTGGGGAAGGAGCTTGCTCTGACGTCACCCTCCTCTCCCCTGACTCCTGTCCTGAGAGC
rs1309338857	chr1	ENST00000340381	87	-14	3321	A	G	0.433445	0.442505	GGGATAAAGTTTAATTTTATTTTTCTACACATTTTGCCAGGTCAGGCATTTTGCTAGTAAGCAGGATGCCCCCAACTCTCCCTGCCATGGAGGATTCTTTTTTTTAAGCTTTGGGTGCTTTTTTAATACTTTTTTTTTTAATGTGGGGAAGGAGCTTGCTCTGACGTCACCCTCCTCTCCCCTGACTCCTGTCCTGAGAGC
rs552809776	chr1	ENST00000340381	109	8	3321	C	T	0.433445	0.458956	GGGATAAAGTTTAATTTTATTTTTCTACACATTTTGCCAGGTCAGGCATTTTGCTAGTAAGCAGGATGCCCCCAACTCTCCCTGCCATGGAGGATTCTTTTTTTTAAGCTTTGGGTGCTTTTTTAATACTTTTTTTTTTAATGTGGGGAAGGAGCTTGCTCTGACGTCACCCTCCTCTCCCCTGACTCCTGTCCTGAGAGC
rs997012806	chr1	ENST00000340381	115	14	3321	G	A	0.433445	0.409842	GGGATAAAGTTTAATTTTATTTTTCTACACATTTTGCCAGGTCAGGCATTTTGCTAGTAAGCAGGATGCCCCCAACTCTCCCTGCCATGGAGGATTCTTTTTTTTAAGCTTTGGGTGCTTTTTTAATACTTTTTTTTTTAATGTGGGGAAGGAGCTTGCTCTGACGTCACCCTCCTCTCCCCTGACTCCTGTCCTGAGAGC
rs1362081902	chr1	ENST00000340381	116	15	3321	T	A	0.433445	0.530243	GGGATAAAGTTTAATTTTATTTTTCTACACATTTTGCCAGGTCAGGCATTTTGCTAGTAAGCAGGATGCCCCCAACTCTCCCTGCCATGGAGGATTCTTTTTTTTAAGCTTTGGGTGCTTTTTTAATACTTTTTTTTTTAATGTGGGGAAGGAGCTTGCTCTGACGTCACCCTCCTCTCCCCTGACTCCTGTCCTGAGAGC
rs1247292603	chr1	ENST00000340381	123	22	3321	T	C	0.433445	0.472546	GGGATAAAGTTTAATTTTATTTTTCTACACATTTTGCCAGGTCAGGCATTTTGCTAGTAAGCAGGATGCCCCCAACTCTCCCTGCCATGGAGGATTCTTTTTTTTAAGCTTTGGGTGCTTTTTTAATACTTTTTTTTTTAATGTGGGGAAGGAGCTTGCTCTGACGTCACCCTCCTCTCCCCTGACTCCTGTCCTGAGAGC
rs1291714108	chr1	ENST00000340381	129	28	3321	C	A	0.433445	0.5126	GGGATAAAGTTTAATTTTATTTTTCTACACATTTTGCCAGGTCAGGCATTTTGCTAGTAAGCAGGATGCCCCCAACTCTCCCTGCCATGGAGGATTCTTTTTTTTAAGCTTTGGGTGCTTTTTTAATACTTTTTTTTTTAATGTGGGGAAGGAGCTTGCTCTGACGTCACCCTCCTCTCCCCTGACTCCTGTCCTGAGAGC
rs879229644	chr1	ENST00000340381	139	38	3321	T	A	0.433445	0.614643	GGGATAAAGTTTAATTTTATTTTTCTACACATTTTGCCAGGTCAGGCATTTTGCTAGTAAGCAGGATGCCCCCAACTCTCCCTGCCATGGAGGATTCTTTTTTTTAAGCTTTGGGTGCTTTTTTAATACTTTTTTTTTTAATGTGGGGAAGGAGCTTGCTCTGACGTCACCCTCCTCTCCCCTGACTCCTGTCCTGAGAGC
rs915899573	chr1	ENST00000340381	142	41	3321	T	C	0.433445	0.431061	GGGATAAAGTTTAATTTTATTTTTCTACACATTTTGCCAGGTCAGGCATTTTGCTAGTAAGCAGGATGCCCCCAACTCTCCCTGCCATGGAGGATTCTTTTTTTTAAGCTTTGGGTGCTTTTTTAATACTTTTTTTTTTAATGTGGGGAAGGAGCTTGCTCTGACGTCACCCTCCTCTCCCCTGACTCCTGTCCTGAGAGC
rs1438093094	chr1	ENST00000340381	154	53	3321	G	A	0.433445	0.451565	GGGATAAAGTTTAATTTTATTTTTCTACACATTTTGCCAGGTCAGGCATTTTGCTAGTAAGCAGGATGCCCCCAACTCTCCCTGCCATGGAGGATTCTTTTTTTTAAGCTTTGGGTGCTTTTTTAATACTTTTTTTTTTAATGTGGGGAAGGAGCTTGCTCTGACGTCACCCTCCTCTCCCCTGACTCCTGTCCTGAGAGC
rs72646738	chr1	ENST00000340381	160	59	3321	T	G	0.433445	0.432491	GGGATAAAGTTTAATTTTATTTTTCTACACATTTTGCCAGGTCAGGCATTTTGCTAGTAAGCAGGATGCCCCCAACTCTCCCTGCCATGGAGGATTCTTTTTTTTAAGCTTTGGGTGCTTTTTTAATACTTTTTTTTTTAATGTGGGGAAGGAGCTTGCTCTGACGTCACCCTCCTCTCCCCTGACTCCTGTCCTGAGAGC
rs1378204165	chr1	ENST00000340381	161	60	3321	C	G	0.433445	0.43726	GGGATAAAGTTTAATTTTATTTTTCTACACATTTTGCCAGGTCAGGCATTTTGCTAGTAAGCAGGATGCCCCCAACTCTCCCTGCCATGGAGGATTCTTTTTTTTAAGCTTTGGGTGCTTTTTTAATACTTTTTTTTTTAATGTGGGGAAGGAGCTTGCTCTGACGTCACCCTCCTCTCCCCTGACTCCTGTCCTGAGAGC
rs1485080197	chr1	ENST00000340381	165	64	3321	C	T	0.433445	0.43726	GGGATAAAGTTTAATTTTATTTTTCTACACATTTTGCCAGGTCAGGCATTTTGCTAGTAAGCAGGATGCCCCCAACTCTCCCTGCCATGGAGGATTCTTTTTTTTAAGCTTTGGGTGCTTTTTTAATACTTTTTTTTTTAATGTGGGGAAGGAGCTTGCTCTGACGTCACCCTCCTCTCCCCTGACTCCTGTCCTGAGAGC
rs952779470	chr1	ENST00000340381	166	65	3321	G	A	0.433445	0.439405	GGGATAAAGTTTAATTTTATTTTTCTACACATTTTGCCAGGTCAGGCATTTTGCTAGTAAGCAGGATGCCCCCAACTCTCCCTGCCATGGAGGATTCTTTTTTTTAAGCTTTGGGTGCTTTTTTAATACTTTTTTTTTTAATGTGGGGAAGGAGCTTGCTCTGACGTCACCCTCCTCTCCCCTGACTCCTGTCCTGAGAGC
rs1046742623	chr1	ENST00000340381	168	67	3321	C	T	0.433445	0.434637	GGGATAAAGTTTAATTTTATTTTTCTACACATTTTGCCAGGTCAGGCATTTTGCTAGTAAGCAGGATGCCCCCAACTCTCCCTGCCATGGAGGATTCTTTTTTTTAAGCTTTGGGTGCTTTTTTAATACTTTTTTTTTTAATGTGGGGAAGGAGCTTGCTCTGACGTCACCCTCCTCTCCCCTGACTCCTGTCCTGAGAGC
rs1164069336	chr1	ENST00000340381	170	69	3321	C	T	0.433445	0.432491	GGGATAAAGTTTAATTTTATTTTTCTACACATTTTGCCAGGTCAGGCATTTTGCTAGTAAGCAGGATGCCCCCAACTCTCCCTGCCATGGAGGATTCTTTTTTTTAAGCTTTGGGTGCTTTTTTAATACTTTTTTTTTTAATGTGGGGAAGGAGCTTGCTCTGACGTCACCCTCCTCTCCCCTGACTCCTGTCCTGAGAGC
rs1451896000	chr1	ENST00000340381	172	71	3321	C	G	0.433445	0.585556	GGGATAAAGTTTAATTTTATTTTTCTACACATTTTGCCAGGTCAGGCATTTTGCTAGTAAGCAGGATGCCCCCAACTCTCCCTGCCATGGAGGATTCTTTTTTTTAAGCTTTGGGTGCTTTTTTAATACTTTTTTTTTTAATGTGGGGAAGGAGCTTGCTCTGACGTCACCCTCCTCTCCCCTGACTCCTGTCCTGAGAGC
rs1309942191	chr1	ENST00000377298	165	64	4149	T	C	1.20592	1.00136	CCGGGGAGAGGACACTGGCCCCTCGCACTCCAGAAAAGCCATGCCAGCTGGGCTCGTTGACAAAGGGTAAAACATGCTCACTCCCACCCGGTAATCATTTTTTTCTTTTTTTAAAAAAAGTTTTTATTTTTTCCAAACTAGTGCATGTATAAATAATGGCAGGATGGGGGGTACTGTGTAGATGATTAACTGACTTTTTAA
rs1000464626	chr1	ENST00000377298	160	59	4149	C	T	1.20592	1.18828	CCGGGGAGAGGACACTGGCCCCTCGCACTCCAGAAAAGCCATGCCAGCTGGGCTCGTTGACAAAGGGTAAAACATGCTCACTCCCACCCGGTAATCATTTTTTTCTTTTTTTAAAAAAAGTTTTTATTTTTTCCAAACTAGTGCATGTATAAATAATGGCAGGATGGGGGGTACTGTGTAGATGATTAACTGACTTTTTAA
rs1168471788	chr1	ENST00000377298	158	57	4149	G	C	1.20592	1.2455	CCGGGGAGAGGACACTGGCCCCTCGCACTCCAGAAAAGCCATGCCAGCTGGGCTCGTTGACAAAGGGTAAAACATGCTCACTCCCACCCGGTAATCATTTTTTTCTTTTTTTAAAAAAAGTTTTTATTTTTTCCAAACTAGTGCATGTATAAATAATGGCAGGATGGGGGGTACTGTGTAGATGATTAACTGACTTTTTAA
rs1286683235	chr1	ENST00000377298	155	54	4149	A	C	1.20592	1.37281	CCGGGGAGAGGACACTGGCCCCTCGCACTCCAGAAAAGCCATGCCAGCTGGGCTCGTTGACAAAGGGTAAAACATGCTCACTCCCACCCGGTAATCATTTTTTTCTTTTTTTAAAAAAAGTTTTTATTTTTTCCAAACTAGTGCATGTATAAATAATGGCAGGATGGGGGGTACTGTGTAGATGATTAACTGACTTTTTAA
rs1371295959	chr1	ENST00000377298	152	51	4149	A	G	1.20592	1.20592	CCGGGGAGAGGACACTGGCCCCTCGCACTCCAGAAAAGCCATGCCAGCTGGGCTCGTTGACAAAGGGTAAAACATGCTCACTCCCACCCGGTAATCATTTTTTTCTTTTTTTAAAAAAAGTTTTTATTTTTTCCAAACTAGTGCATGTATAAATAATGGCAGGATGGGGGGTACTGTGTAGATGATTAACTGACTTTTTAA
rs1431651978	chr1	ENST00000377298	146	45	4149	T	C	1.20592	1.30892	CCGGGGAGAGGACACTGGCCCCTCGCACTCCAGAAAAGCCATGCCAGCTGGGCTCGTTGACAAAGGGTAAAACATGCTCACTCCCACCCGGTAATCATTTTTTTCTTTTTTTAAAAAAAGTTTTTATTTTTTCCAAACTAGTGCATGTATAAATAATGGCAGGATGGGGGGTACTGTGTAGATGATTAACTGACTTTTTAA
rs1248621182	chr1	ENST00000377298	141	40	4149	G	A	1.20592	0.995636	CCGGGGAGAGGACACTGGCCCCTCGCACTCCAGAAAAGCCATGCCAGCTGGGCTCGTTGACAAAGGGTAAAACATGCTCACTCCCACCCGGTAATCATTTTTTTCTTTTTTTAAAAAAAGTTTTTATTTTTTCCAAACTAGTGCATGTATAAATAATGGCAGGATGGGGGGTACTGTGTAGATGATTAACTGACTTTTTAA
rs1321863345	chr1	ENST00000377298	136	35	4149	A	T	1.20592	1.3504	CCGGGGAGAGGACACTGGCCCCTCGCACTCCAGAAAAGCCATGCCAGCTGGGCTCGTTGACAAAGGGTAAAACATGCTCACTCCCACCCGGTAATCATTTTTTTCTTTTTTTAAAAAAAGTTTTTATTTTTTCCAAACTAGTGCATGTATAAATAATGGCAGGATGGGGGGTACTGTGTAGATGATTAACTGACTTTTTAA
rs1045237652	chr1	ENST00000377298	112	11	4149	T	A	1.20592	1.266	CCGGGGAGAGGACACTGGCCCCTCGCACTCCAGAAAAGCCATGCCAGCTGGGCTCGTTGACAAAGGGTAAAACATGCTCACTCCCACCCGGTAATCATTTTTTTCTTTTTTTAAAAAAAGTTTTTATTTTTTCCAAACTAGTGCATGTATAAATAATGGCAGGATGGGGGGTACTGTGTAGATGATTAACTGACTTTTTAA
rs1420980328	chr1	ENST00000377298	111	10	4149	T	C	1.20592	1.29986	CCGGGGAGAGGACACTGGCCCCTCGCACTCCAGAAAAGCCATGCCAGCTGGGCTCGTTGACAAAGGGTAAAACATGCTCACTCCCACCCGGTAATCATTTTTTTCTTTTTTTAAAAAAAGTTTTTATTTTTTCCAAACTAGTGCATGTATAAATAATGGCAGGATGGGGGGTACTGTGTAGATGATTAACTGACTTTTTAA
rs1159736063	chr1	ENST00000377298	107	6	4149	T	A	1.20592	1.38474	CCGGGGAGAGGACACTGGCCCCTCGCACTCCAGAAAAGCCATGCCAGCTGGGCTCGTTGACAAAGGGTAAAACATGCTCACTCCCACCCGGTAATCATTTTTTTCTTTTTTTAAAAAAAGTTTTTATTTTTTCCAAACTAGTGCATGTATAAATAATGGCAGGATGGGGGGTACTGTGTAGATGATTAACTGACTTTTTAA
rs77314922	chr1	ENST00000377298	106	5	4149	T	C	1.20592	3.63159	CCGGGGAGAGGACACTGGCCCCTCGCACTCCAGAAAAGCCATGCCAGCTGGGCTCGTTGACAAAGGGTAAAACATGCTCACTCCCACCCGGTAATCATTTTTTTCTTTTTTTAAAAAAAGTTTTTATTTTTTCCAAACTAGTGCATGTATAAATAATGGCAGGATGGGGGGTACTGTGTAGATGATTAACTGACTTTTTAA
rs111708156	chr1	ENST00000377298	105	4	4149	C	T	1.20592	1.27029	CCGGGGAGAGGACACTGGCCCCTCGCACTCCAGAAAAGCCATGCCAGCTGGGCTCGTTGACAAAGGGTAAAACATGCTCACTCCCACCCGGTAATCATTTTTTTCTTTTTTTAAAAAAAGTTTTTATTTTTTCCAAACTAGTGCATGTATAAATAATGGCAGGATGGGGGGTACTGTGTAGATGATTAACTGACTTTTTAA
rs1418457734	chr1	ENST00000377298	102	1	4149	T	G	1.20592	1.23978	CCGGGGAGAGGACACTGGCCCCTCGCACTCCAGAAAAGCCATGCCAGCTGGGCTCGTTGACAAAGGGTAAAACATGCTCACTCCCACCCGGTAATCATTTTTTTCTTTTTTTAAAAAAAGTTTTTATTTTTTCCAAACTAGTGCATGTATAAATAATGGCAGGATGGGGGGTACTGTGTAGATGATTAACTGACTTTTTAA
rs1305323294	chr1	ENST00000377298	98	-3	4149	T	C	1.20592	1.11198	CCGGGGAGAGGACACTGGCCCCTCGCACTCCAGAAAAGCCATGCCAGCTGGGCTCGTTGACAAAGGGTAAAACATGCTCACTCCCACCCGGTAATCATTTTTTTCTTTTTTTAAAAAAAGTTTTTATTTTTTCCAAACTAGTGCATGTATAAATAATGGCAGGATGGGGGGTACTGTGTAGATGATTAACTGACTTTTTAA
rs1350894972	chr1	ENST00000377298	93	-8	4149	A	G	1.20592	3.479	CCGGGGAGAGGACACTGGCCCCTCGCACTCCAGAAAAGCCATGCCAGCTGGGCTCGTTGACAAAGGGTAAAACATGCTCACTCCCACCCGGTAATCATTTTTTTCTTTTTTTAAAAAAAGTTTTTATTTTTTCCAAACTAGTGCATGTATAAATAATGGCAGGATGGGGGGTACTGTGTAGATGATTAACTGACTTTTTAA
rs749345073	chr1	ENST00000377298	89	-12	4149	C	T	1.20592	1.2989	CCGGGGAGAGGACACTGGCCCCTCGCACTCCAGAAAAGCCATGCCAGCTGGGCTCGTTGACAAAGGGTAAAACATGCTCACTCCCACCCGGTAATCATTTTTTTCTTTTTTTAAAAAAAGTTTTTATTTTTTCCAAACTAGTGCATGTATAAATAATGGCAGGATGGGGGGTACTGTGTAGATGATTAACTGACTTTTTAA
rs1273897764	chr1	ENST00000377298	84	-17	4149	C	G	1.20592	0.865936	CCGGGGAGAGGACACTGGCCCCTCGCACTCCAGAAAAGCCATGCCAGCTGGGCTCGTTGACAAAGGGTAAAACATGCTCACTCCCACCCGGTAATCATTTTTTTCTTTTTTTAAAAAAAGTTTTTATTTTTTCCAAACTAGTGCATGTATAAATAATGGCAGGATGGGGGGTACTGTGTAGATGATTAACTGACTTTTTAA
rs1437440337	chr1	ENST00000377298	81	-20	4149	C	T	1.20592	1.0519	CCGGGGAGAGGACACTGGCCCCTCGCACTCCAGAAAAGCCATGCCAGCTGGGCTCGTTGACAAAGGGTAAAACATGCTCACTCCCACCCGGTAATCATTTTTTTCTTTTTTTAAAAAAAGTTTTTATTTTTTCCAAACTAGTGCATGTATAAATAATGGCAGGATGGGGGGTACTGTGTAGATGATTAACTGACTTTTTAA
rs188784317	chr1	ENST00000377298	76	-25	4149	G	A	1.20592	0.969887	CCGGGGAGAGGACACTGGCCCCTCGCACTCCAGAAAAGCCATGCCAGCTGGGCTCGTTGACAAAGGGTAAAACATGCTCACTCCCACCCGGTAATCATTTTTTTCTTTTTTTAAAAAAAGTTTTTATTTTTTCCAAACTAGTGCATGTATAAATAATGGCAGGATGGGGGGTACTGTGTAGATGATTAACTGACTTTTTAA
rs1309404993	chr1	ENST00000377298	74	-27	4149	A	G	1.20592	1.24502	CCGGGGAGAGGACACTGGCCCCTCGCACTCCAGAAAAGCCATGCCAGCTGGGCTCGTTGACAAAGGGTAAAACATGCTCACTCCCACCCGGTAATCATTTTTTTCTTTTTTTAAAAAAAGTTTTTATTTTTTCCAAACTAGTGCATGTATAAATAATGGCAGGATGGGGGGTACTGTGTAGATGATTAACTGACTTTTTAA
rs1462884018	chr1	ENST00000377263	144	43	802	T	C	1.05238	0.931263	AGCTACTCAGTGGGGCTGGCATCAAGGGAGACACCAGTGGTGCGTTTATAATTGGCTTAAAGGGATGGACTTGTGATTGGCTGCAGGAAGAAACTTTTTTATTTTTTAAATCTTGACCAACAGAAACCTTTTATTTTTATTTCTGACTCTTATTTTTTAAAAAATTTGCGCCTCGGTATCTGGCTTCCCTGGAAGCTCTCC
rs1421582361	chr1	ENST00000377263	139	38	802	A	G	1.05238	1.10292	AGCTACTCAGTGGGGCTGGCATCAAGGGAGACACCAGTGGTGCGTTTATAATTGGCTTAAAGGGATGGACTTGTGATTGGCTGCAGGAAGAAACTTTTTTATTTTTTAAATCTTGACCAACAGAAACCTTTTATTTTTATTTCTGACTCTTATTTTTTAAAAAATTTGCGCCTCGGTATCTGGCTTCCCTGGAAGCTCTCC
rs1423917172	chr1	ENST00000377263	126	25	802	A	T	1.05238	0.926018	AGCTACTCAGTGGGGCTGGCATCAAGGGAGACACCAGTGGTGCGTTTATAATTGGCTTAAAGGGATGGACTTGTGATTGGCTGCAGGAAGAAACTTTTTTATTTTTTAAATCTTGACCAACAGAAACCTTTTATTTTTATTTCTGACTCTTATTTTTTAAAAAATTTGCGCCTCGGTATCTGGCTTCCCTGGAAGCTCTCC
rs893822125	chr1	ENST00000377263	109	8	802	A	T	1.05238	0.832558	AGCTACTCAGTGGGGCTGGCATCAAGGGAGACACCAGTGGTGCGTTTATAATTGGCTTAAAGGGATGGACTTGTGATTGGCTGCAGGAAGAAACTTTTTTATTTTTTAAATCTTGACCAACAGAAACCTTTTATTTTTATTTCTGACTCTTATTTTTTAAAAAATTTGCGCCTCGGTATCTGGCTTCCCTGGAAGCTCTCC
rs1052434	chr1	ENST00000377263	101	0	802	A	T	1.05238	1.01185	AGCTACTCAGTGGGGCTGGCATCAAGGGAGACACCAGTGGTGCGTTTATAATTGGCTTAAAGGGATGGACTTGTGATTGGCTGCAGGAAGAAACTTTTTTATTTTTTAAATCTTGACCAACAGAAACCTTTTATTTTTATTTCTGACTCTTATTTTTTAAAAAATTTGCGCCTCGGTATCTGGCTTCCCTGGAAGCTCTCC
rs1324661545	chr1	ENST00000377263	89	-12	802	A	G	1.05238	1.10912	AGCTACTCAGTGGGGCTGGCATCAAGGGAGACACCAGTGGTGCGTTTATAATTGGCTTAAAGGGATGGACTTGTGATTGGCTGCAGGAAGAAACTTTTTTATTTTTTAAATCTTGACCAACAGAAACCTTTTATTTTTATTTCTGACTCTTATTTTTTAAAAAATTTGCGCCTCGGTATCTGGCTTCCCTGGAAGCTCTCC
rs1050886588	chr1	ENST00000377263	69	-32	802	A	G	1.05238	1.05762	AGCTACTCAGTGGGGCTGGCATCAAGGGAGACACCAGTGGTGCGTTTATAATTGGCTTAAAGGGATGGACTTGTGATTGGCTGCAGGAAGAAACTTTTTTATTTTTTAAATCTTGACCAACAGAAACCTTTTATTTTTATTTCTGACTCTTATTTTTTAAAAAATTTGCGCCTCGGTATCTGGCTTCCCTGGAAGCTCTCC
rs908309146	chr1	ENST00000377263	65	-36	802	A	G	1.05238	1.04713	AGCTACTCAGTGGGGCTGGCATCAAGGGAGACACCAGTGGTGCGTTTATAATTGGCTTAAAGGGATGGACTTGTGATTGGCTGCAGGAAGAAACTTTTTTATTTTTTAAATCTTGACCAACAGAAACCTTTTATTTTTATTTCTGACTCTTATTTTTTAAAAAATTTGCGCCTCGGTATCTGGCTTCCCTGGAAGCTCTCC
rs920458189	chr1	ENST00000343090	58	-43	4334	T	C	4.03976	4.42505	GCTTGTGTAATAAAGCATGTCCTTCGTATGTCACAGTTTGGGGCAACGGAAGTCTTTTAGTGATGGCTAATGGGTCTGGGCAGCATCCCTTCATGAATTTTTTTTTAATCCAATATCCGTTGATTTGATTGTGATTAGAGAACCTTGGACATTTTGCTGCTAAAGAATCTTTTTTCCCCTCTCCCCCTTCCTGACCCTACT
rs942798429	chr1	ENST00000343090	66	-35	4334	G	T	4.03976	3.85857	GCTTGTGTAATAAAGCATGTCCTTCGTATGTCACAGTTTGGGGCAACGGAAGTCTTTTAGTGATGGCTAATGGGTCTGGGCAGCATCCCTTCATGAATTTTTTTTTAATCCAATATCCGTTGATTTGATTGTGATTAGAGAACCTTGGACATTTTGCTGCTAAAGAATCTTTTTTCCCCTCTCCCCCTTCCTGACCCTACT
rs1041644253	chr1	ENST00000343090	67	-34	4334	C	T	4.03976	6.12259	GCTTGTGTAATAAAGCATGTCCTTCGTATGTCACAGTTTGGGGCAACGGAAGTCTTTTAGTGATGGCTAATGGGTCTGGGCAGCATCCCTTCATGAATTTTTTTTTAATCCAATATCCGTTGATTTGATTGTGATTAGAGAACCTTGGACATTTTGCTGCTAAAGAATCTTTTTTCCCCTCTCCCCCTTCCTGACCCTACT
rs1209304198	chr1	ENST00000343090	69	-32	4334	A	G	4.03976	2.80571	GCTTGTGTAATAAAGCATGTCCTTCGTATGTCACAGTTTGGGGCAACGGAAGTCTTTTAGTGATGGCTAATGGGTCTGGGCAGCATCCCTTCATGAATTTTTTTTTAATCCAATATCCGTTGATTTGATTGTGATTAGAGAACCTTGGACATTTTGCTGCTAAAGAATCTTTTTTCCCCTCTCCCCCTTCCTGACCCTACT
rs552028542	chr1	ENST00000343090	70	-31	4334	A	T	4.03976	3.2177	GCTTGTGTAATAAAGCATGTCCTTCGTATGTCACAGTTTGGGGCAACGGAAGTCTTTTAGTGATGGCTAATGGGTCTGGGCAGCATCCCTTCATGAATTTTTTTTTAATCCAATATCCGTTGATTTGATTGTGATTAGAGAACCTTGGACATTTTGCTGCTAAAGAATCTTTTTTCCCCTCTCCCCCTTCCTGACCCTACT
rs901307460	chr1	ENST00000343090	74	-27	4334	G	A	4.03976	3.82614	GCTTGTGTAATAAAGCATGTCCTTCGTATGTCACAGTTTGGGGCAACGGAAGTCTTTTAGTGATGGCTAATGGGTCTGGGCAGCATCCCTTCATGAATTTTTTTTTAATCCAATATCCGTTGATTTGATTGTGATTAGAGAACCTTGGACATTTTGCTGCTAAAGAATCTTTTTTCCCCTCTCCCCCTTCCTGACCCTACT
rs1166548800	chr1	ENST00000343090	83	-18	4334	G	A	4.03976	1.2269	GCTTGTGTAATAAAGCATGTCCTTCGTATGTCACAGTTTGGGGCAACGGAAGTCTTTTAGTGATGGCTAATGGGTCTGGGCAGCATCCCTTCATGAATTTTTTTTTAATCCAATATCCGTTGATTTGATTGTGATTAGAGAACCTTGGACATTTTGCTGCTAAAGAATCTTTTTTCCCCTCTCCCCCTTCCTGACCCTACT
rs1396280600	chr1	ENST00000343090	87	-14	4334	C	A	4.03976	4.14276	GCTTGTGTAATAAAGCATGTCCTTCGTATGTCACAGTTTGGGGCAACGGAAGTCTTTTAGTGATGGCTAATGGGTCTGGGCAGCATCCCTTCATGAATTTTTTTTTAATCCAATATCCGTTGATTTGATTGTGATTAGAGAACCTTGGACATTTTGCTGCTAAAGAATCTTTTTTCCCCTCTCCCCCTTCCTGACCCTACT
rs1396280600	chr1	ENST00000343090	87	-14	4334	C	T	4.03976	4.13132	GCTTGTGTAATAAAGCATGTCCTTCGTATGTCACAGTTTGGGGCAACGGAAGTCTTTTAGTGATGGCTAATGGGTCTGGGCAGCATCCCTTCATGAATTTTTTTTTAATCCAATATCCGTTGATTTGATTGTGATTAGAGAACCTTGGACATTTTGCTGCTAAAGAATCTTTTTTCCCCTCTCCCCCTTCCTGACCCTACT
rs879294944	chr1	ENST00000343090	89	-12	4334	C	T	4.03976	4.08936	GCTTGTGTAATAAAGCATGTCCTTCGTATGTCACAGTTTGGGGCAACGGAAGTCTTTTAGTGATGGCTAATGGGTCTGGGCAGCATCCCTTCATGAATTTTTTTTTAATCCAATATCCGTTGATTTGATTGTGATTAGAGAACCTTGGACATTTTGCTGCTAAAGAATCTTTTTTCCCCTCTCCCCCTTCCTGACCCTACT
rs1269813760	chr1	ENST00000343090	93	-8	4334	A	G	4.03976	3.94058	GCTTGTGTAATAAAGCATGTCCTTCGTATGTCACAGTTTGGGGCAACGGAAGTCTTTTAGTGATGGCTAATGGGTCTGGGCAGCATCCCTTCATGAATTTTTTTTTAATCCAATATCCGTTGATTTGATTGTGATTAGAGAACCTTGGACATTTTGCTGCTAAAGAATCTTTTTTCCCCTCTCCCCCTTCCTGACCCTACT
rs1198347903	chr1	ENST00000343090	105	4	4334	T	G	4.03976	3.62778	GCTTGTGTAATAAAGCATGTCCTTCGTATGTCACAGTTTGGGGCAACGGAAGTCTTTTAGTGATGGCTAATGGGTCTGGGCAGCATCCCTTCATGAATTTTTTTTTAATCCAATATCCGTTGATTTGATTGTGATTAGAGAACCTTGGACATTTTGCTGCTAAAGAATCTTTTTTCCCCTCTCCCCCTTCCTGACCCTACT
rs185845233	chr1	ENST00000343090	106	5	4334	T	A	4.03976	3.29208	GCTTGTGTAATAAAGCATGTCCTTCGTATGTCACAGTTTGGGGCAACGGAAGTCTTTTAGTGATGGCTAATGGGTCTGGGCAGCATCCCTTCATGAATTTTTTTTTAATCCAATATCCGTTGATTTGATTGTGATTAGAGAACCTTGGACATTTTGCTGCTAAAGAATCTTTTTTCCCCTCTCCCCCTTCCTGACCCTACT
rs1331539497	chr1	ENST00000343090	118	17	4334	C	T	4.03976	5.34058	GCTTGTGTAATAAAGCATGTCCTTCGTATGTCACAGTTTGGGGCAACGGAAGTCTTTTAGTGATGGCTAATGGGTCTGGGCAGCATCCCTTCATGAATTTTTTTTTAATCCAATATCCGTTGATTTGATTGTGATTAGAGAACCTTGGACATTTTGCTGCTAAAGAATCTTTTTTCCCCTCTCCCCCTTCCTGACCCTACT
rs190150965	chr1	ENST00000343090	119	18	4334	G	A	4.03976	4.41933	GCTTGTGTAATAAAGCATGTCCTTCGTATGTCACAGTTTGGGGCAACGGAAGTCTTTTAGTGATGGCTAATGGGTCTGGGCAGCATCCCTTCATGAATTTTTTTTTAATCCAATATCCGTTGATTTGATTGTGATTAGAGAACCTTGGACATTTTGCTGCTAAAGAATCTTTTTTCCCCTCTCCCCCTTCCTGACCCTACT
rs376052574	chr1	ENST00000343090	129	28	4334	T	C	4.03976	1.27697	GCTTGTGTAATAAAGCATGTCCTTCGTATGTCACAGTTTGGGGCAACGGAAGTCTTTTAGTGATGGCTAATGGGTCTGGGCAGCATCCCTTCATGAATTTTTTTTTAATCCAATATCCGTTGATTTGATTGTGATTAGAGAACCTTGGACATTTTGCTGCTAAAGAATCTTTTTTCCCCTCTCCCCCTTCCTGACCCTACT
rs1403814698	chr1	ENST00000343090	133	32	4334	G	A	4.03976	5.93185	GCTTGTGTAATAAAGCATGTCCTTCGTATGTCACAGTTTGGGGCAACGGAAGTCTTTTAGTGATGGCTAATGGGTCTGGGCAGCATCCCTTCATGAATTTTTTTTTAATCCAATATCCGTTGATTTGATTGTGATTAGAGAACCTTGGACATTTTGCTGCTAAAGAATCTTTTTTCCCCTCTCCCCCTTCCTGACCCTACT
rs1160601569	chr1	ENST00000343090	135	34	4334	T	G	4.03976	3.67737	GCTTGTGTAATAAAGCATGTCCTTCGTATGTCACAGTTTGGGGCAACGGAAGTCTTTTAGTGATGGCTAATGGGTCTGGGCAGCATCCCTTCATGAATTTTTTTTTAATCCAATATCCGTTGATTTGATTGTGATTAGAGAACCTTGGACATTTTGCTGCTAAAGAATCTTTTTTCCCCTCTCCCCCTTCCTGACCCTACT
rs1388537550	chr1	ENST00000343090	137	36	4334	A	G	4.03976	3.73077	GCTTGTGTAATAAAGCATGTCCTTCGTATGTCACAGTTTGGGGCAACGGAAGTCTTTTAGTGATGGCTAATGGGTCTGGGCAGCATCCCTTCATGAATTTTTTTTTAATCCAATATCCGTTGATTTGATTGTGATTAGAGAACCTTGGACATTTTGCTGCTAAAGAATCTTTTTTCCCCTCTCCCCCTTCCTGACCCTACT
rs930682853	chr1	ENST00000343090	143	42	4334	C	A	4.03976	4.48608	GCTTGTGTAATAAAGCATGTCCTTCGTATGTCACAGTTTGGGGCAACGGAAGTCTTTTAGTGATGGCTAATGGGTCTGGGCAGCATCCCTTCATGAATTTTTTTTTAATCCAATATCCGTTGATTTGATTGTGATTAGAGAACCTTGGACATTTTGCTGCTAAAGAATCTTTTTTCCCCTCTCCCCCTTCCTGACCCTACT
rs930682853	chr1	ENST00000343090	143	42	4334	C	T	4.03976	4.5681	GCTTGTGTAATAAAGCATGTCCTTCGTATGTCACAGTTTGGGGCAACGGAAGTCTTTTAGTGATGGCTAATGGGTCTGGGCAGCATCCCTTCATGAATTTTTTTTTAATCCAATATCCGTTGATTTGATTGTGATTAGAGAACCTTGGACATTTTGCTGCTAAAGAATCTTTTTTCCCCTCTCCCCCTTCCTGACCCTACT
rs987125312	chr1	ENST00000343090	42	-59	4817	G	A	2.33459	1.70708	CCTCTCTTCGGCATCTGAGGAGCAGCTGCAGCAAAATCTAGGGGTGTAAGTGTATCAGGACTTATGTGACTTATATTTTGGGGAGATGAGGGTTGGGTTTTTTTTTTAATGCTACGTGACAGTTTGAAACCTTCACAGTTATCCTCTGGGGGTAAATCAATTCTTCAACCCTTGGGTGTGTGAGTTTGAGGCAGGGTCATT
rs1249385328	chr1	ENST00000343090	44	-57	4817	G	A	2.33459	1.85204	CCTCTCTTCGGCATCTGAGGAGCAGCTGCAGCAAAATCTAGGGGTGTAAGTGTATCAGGACTTATGTGACTTATATTTTGGGGAGATGAGGGTTGGGTTTTTTTTTTAATGCTACGTGACAGTTTGAAACCTTCACAGTTATCCTCTGGGGGTAAATCAATTCTTCAACCCTTGGGTGTGTGAGTTTGAGGCAGGGTCATT
rs1018576998	chr1	ENST00000343090	48	-53	4817	A	G	2.33459	2.35367	CCTCTCTTCGGCATCTGAGGAGCAGCTGCAGCAAAATCTAGGGGTGTAAGTGTATCAGGACTTATGTGACTTATATTTTGGGGAGATGAGGGTTGGGTTTTTTTTTTAATGCTACGTGACAGTTTGAAACCTTCACAGTTATCCTCTGGGGGTAAATCAATTCTTCAACCCTTGGGTGTGTGAGTTTGAGGCAGGGTCATT
rs1203546347	chr1	ENST00000343090	52	-49	4817	G	A	2.33459	2.47002	CCTCTCTTCGGCATCTGAGGAGCAGCTGCAGCAAAATCTAGGGGTGTAAGTGTATCAGGACTTATGTGACTTATATTTTGGGGAGATGAGGGTTGGGTTTTTTTTTTAATGCTACGTGACAGTTTGAAACCTTCACAGTTATCCTCTGGGGGTAAATCAATTCTTCAACCCTTGGGTGTGTGAGTTTGAGGCAGGGTCATT
rs749440881	chr1	ENST00000343090	54	-47	4817	A	G	2.33459	2.34604	CCTCTCTTCGGCATCTGAGGAGCAGCTGCAGCAAAATCTAGGGGTGTAAGTGTATCAGGACTTATGTGACTTATATTTTGGGGAGATGAGGGTTGGGTTTTTTTTTTAATGCTACGTGACAGTTTGAAACCTTCACAGTTATCCTCTGGGGGTAAATCAATTCTTCAACCCTTGGGTGTGTGAGTTTGAGGCAGGGTCATT
rs553914569	chr1	ENST00000343090	55	-46	4817	T	A	2.33459	2.3632	CCTCTCTTCGGCATCTGAGGAGCAGCTGCAGCAAAATCTAGGGGTGTAAGTGTATCAGGACTTATGTGACTTATATTTTGGGGAGATGAGGGTTGGGTTTTTTTTTTAATGCTACGTGACAGTTTGAAACCTTCACAGTTATCCTCTGGGGGTAAATCAATTCTTCAACCCTTGGGTGTGTGAGTTTGAGGCAGGGTCATT
rs1416940258	chr1	ENST00000343090	58	-43	4817	G	A	2.33459	2.29645	CCTCTCTTCGGCATCTGAGGAGCAGCTGCAGCAAAATCTAGGGGTGTAAGTGTATCAGGACTTATGTGACTTATATTTTGGGGAGATGAGGGTTGGGTTTTTTTTTTAATGCTACGTGACAGTTTGAAACCTTCACAGTTATCCTCTGGGGGTAAATCAATTCTTCAACCCTTGGGTGTGTGAGTTTGAGGCAGGGTCATT
rs1176536639	chr1	ENST00000343090	65	-36	4817	T	C	2.33459	2.15149	CCTCTCTTCGGCATCTGAGGAGCAGCTGCAGCAAAATCTAGGGGTGTAAGTGTATCAGGACTTATGTGACTTATATTTTGGGGAGATGAGGGTTGGGTTTTTTTTTTAATGCTACGTGACAGTTTGAAACCTTCACAGTTATCCTCTGGGGGTAAATCAATTCTTCAACCCTTGGGTGTGTGAGTTTGAGGCAGGGTCATT
rs1034749490	chr1	ENST00000343090	66	-35	4817	G	A	2.33459	1.87111	CCTCTCTTCGGCATCTGAGGAGCAGCTGCAGCAAAATCTAGGGGTGTAAGTGTATCAGGACTTATGTGACTTATATTTTGGGGAGATGAGGGTTGGGTTTTTTTTTTAATGCTACGTGACAGTTTGAAACCTTCACAGTTATCCTCTGGGGGTAAATCAATTCTTCAACCCTTGGGTGTGTGAGTTTGAGGCAGGGTCATT
rs536400718	chr1	ENST00000343090	70	-31	4817	C	T	2.33459	5.94711	CCTCTCTTCGGCATCTGAGGAGCAGCTGCAGCAAAATCTAGGGGTGTAAGTGTATCAGGACTTATGTGACTTATATTTTGGGGAGATGAGGGTTGGGTTTTTTTTTTAATGCTACGTGACAGTTTGAAACCTTCACAGTTATCCTCTGGGGGTAAATCAATTCTTCAACCCTTGGGTGTGTGAGTTTGAGGCAGGGTCATT
rs77474955	chr1	ENST00000343090	71	-30	4817	T	G	2.33459	6.84738	CCTCTCTTCGGCATCTGAGGAGCAGCTGCAGCAAAATCTAGGGGTGTAAGTGTATCAGGACTTATGTGACTTATATTTTGGGGAGATGAGGGTTGGGTTTTTTTTTTAATGCTACGTGACAGTTTGAAACCTTCACAGTTATCCTCTGGGGGTAAATCAATTCTTCAACCCTTGGGTGTGTGAGTTTGAGGCAGGGTCATT
rs868428926	chr1	ENST00000343090	73	-28	4817	A	G	2.33459	2.14767	CCTCTCTTCGGCATCTGAGGAGCAGCTGCAGCAAAATCTAGGGGTGTAAGTGTATCAGGACTTATGTGACTTATATTTTGGGGAGATGAGGGTTGGGTTTTTTTTTTAATGCTACGTGACAGTTTGAAACCTTCACAGTTATCCTCTGGGGGTAAATCAATTCTTCAACCCTTGGGTGTGTGAGTTTGAGGCAGGGTCATT
rs1322403845	chr1	ENST00000343090	74	-27	4817	T	C	2.33459	4.1008	CCTCTCTTCGGCATCTGAGGAGCAGCTGCAGCAAAATCTAGGGGTGTAAGTGTATCAGGACTTATGTGACTTATATTTTGGGGAGATGAGGGTTGGGTTTTTTTTTTAATGCTACGTGACAGTTTGAAACCTTCACAGTTATCCTCTGGGGGTAAATCAATTCTTCAACCCTTGGGTGTGTGAGTTTGAGGCAGGGTCATT
rs1195819778	chr1	ENST00000343090	85	-16	4817	G	T	2.33459	1.65939	CCTCTCTTCGGCATCTGAGGAGCAGCTGCAGCAAAATCTAGGGGTGTAAGTGTATCAGGACTTATGTGACTTATATTTTGGGGAGATGAGGGTTGGGTTTTTTTTTTAATGCTACGTGACAGTTTGAAACCTTCACAGTTATCCTCTGGGGGTAAATCAATTCTTCAACCCTTGGGTGTGTGAGTTTGAGGCAGGGTCATT
rs1383817568	chr1	ENST00000343090	86	-15	4817	A	G	2.33459	1.61934	CCTCTCTTCGGCATCTGAGGAGCAGCTGCAGCAAAATCTAGGGGTGTAAGTGTATCAGGACTTATGTGACTTATATTTTGGGGAGATGAGGGTTGGGTTTTTTTTTTAATGCTACGTGACAGTTTGAAACCTTCACAGTTATCCTCTGGGGGTAAATCAATTCTTCAACCCTTGGGTGTGTGAGTTTGAGGCAGGGTCATT
rs1009380583	chr1	ENST00000343090	91	-10	4817	G	A	2.33459	4.35066	CCTCTCTTCGGCATCTGAGGAGCAGCTGCAGCAAAATCTAGGGGTGTAAGTGTATCAGGACTTATGTGACTTATATTTTGGGGAGATGAGGGTTGGGTTTTTTTTTTAATGCTACGTGACAGTTTGAAACCTTCACAGTTATCCTCTGGGGGTAAATCAATTCTTCAACCCTTGGGTGTGTGAGTTTGAGGCAGGGTCATT
rs1022083691	chr1	ENST00000343090	92	-9	4817	G	T	2.33459	2.17915	CCTCTCTTCGGCATCTGAGGAGCAGCTGCAGCAAAATCTAGGGGTGTAAGTGTATCAGGACTTATGTGACTTATATTTTGGGGAGATGAGGGTTGGGTTTTTTTTTTAATGCTACGTGACAGTTTGAAACCTTCACAGTTATCCTCTGGGGGTAAATCAATTCTTCAACCCTTGGGTGTGTGAGTTTGAGGCAGGGTCATT
rs972008876	chr1	ENST00000343090	97	-4	4817	G	T	2.33459	1.54877	CCTCTCTTCGGCATCTGAGGAGCAGCTGCAGCAAAATCTAGGGGTGTAAGTGTATCAGGACTTATGTGACTTATATTTTGGGGAGATGAGGGTTGGGTTTTTTTTTTAATGCTACGTGACAGTTTGAAACCTTCACAGTTATCCTCTGGGGGTAAATCAATTCTTCAACCCTTGGGTGTGTGAGTTTGAGGCAGGGTCATT
rs1221096977	chr1	ENST00000343090	98	-3	4817	T	G	2.33459	6.14929	CCTCTCTTCGGCATCTGAGGAGCAGCTGCAGCAAAATCTAGGGGTGTAAGTGTATCAGGACTTATGTGACTTATATTTTGGGGAGATGAGGGTTGGGTTTTTTTTTTAATGCTACGTGACAGTTTGAAACCTTCACAGTTATCCTCTGGGGGTAAATCAATTCTTCAACCCTTGGGTGTGTGAGTTTGAGGCAGGGTCATT
rs1444535204	chr1	ENST00000343090	100	-1	4817	T	A	2.33459	17.0059	CCTCTCTTCGGCATCTGAGGAGCAGCTGCAGCAAAATCTAGGGGTGTAAGTGTATCAGGACTTATGTGACTTATATTTTGGGGAGATGAGGGTTGGGTTTTTTTTTTAATGCTACGTGACAGTTTGAAACCTTCACAGTTATCCTCTGGGGGTAAATCAATTCTTCAACCCTTGGGTGTGTGAGTTTGAGGCAGGGTCATT
rs1279793571	chr1	ENST00000343090	104	3	4817	T	A	2.33459	7.94983	CCTCTCTTCGGCATCTGAGGAGCAGCTGCAGCAAAATCTAGGGGTGTAAGTGTATCAGGACTTATGTGACTTATATTTTGGGGAGATGAGGGTTGGGTTTTTTTTTTAATGCTACGTGACAGTTTGAAACCTTCACAGTTATCCTCTGGGGGTAAATCAATTCTTCAACCCTTGGGTGTGTGAGTTTGAGGCAGGGTCATT
rs920389785	chr1	ENST00000343090	105	4	4817	T	C	2.33459	4.0741	CCTCTCTTCGGCATCTGAGGAGCAGCTGCAGCAAAATCTAGGGGTGTAAGTGTATCAGGACTTATGTGACTTATATTTTGGGGAGATGAGGGTTGGGTTTTTTTTTTAATGCTACGTGACAGTTTGAAACCTTCACAGTTATCCTCTGGGGGTAAATCAATTCTTCAACCCTTGGGTGTGTGAGTTTGAGGCAGGGTCATT
rs1323232483	chr1	ENST00000343090	109	8	4817	A	C	2.33459	11.6577	CCTCTCTTCGGCATCTGAGGAGCAGCTGCAGCAAAATCTAGGGGTGTAAGTGTATCAGGACTTATGTGACTTATATTTTGGGGAGATGAGGGTTGGGTTTTTTTTTTAATGCTACGTGACAGTTTGAAACCTTCACAGTTATCCTCTGGGGGTAAATCAATTCTTCAACCCTTGGGTGTGTGAGTTTGAGGCAGGGTCATT
rs1323232483	chr1	ENST00000343090	109	8	4817	A	G	2.33459	3.61252	CCTCTCTTCGGCATCTGAGGAGCAGCTGCAGCAAAATCTAGGGGTGTAAGTGTATCAGGACTTATGTGACTTATATTTTGGGGAGATGAGGGTTGGGTTTTTTTTTTAATGCTACGTGACAGTTTGAAACCTTCACAGTTATCCTCTGGGGGTAAATCAATTCTTCAACCCTTGGGTGTGTGAGTTTGAGGCAGGGTCATT
rs1164837244	chr1	ENST00000343090	110	9	4817	T	C	2.33459	2.66266	CCTCTCTTCGGCATCTGAGGAGCAGCTGCAGCAAAATCTAGGGGTGTAAGTGTATCAGGACTTATGTGACTTATATTTTGGGGAGATGAGGGTTGGGTTTTTTTTTTAATGCTACGTGACAGTTTGAAACCTTCACAGTTATCCTCTGGGGGTAAATCAATTCTTCAACCCTTGGGTGTGTGAGTTTGAGGCAGGGTCATT
rs1465007217	chr1	ENST00000343090	111	10	4817	G	A	2.33459	2.21825	CCTCTCTTCGGCATCTGAGGAGCAGCTGCAGCAAAATCTAGGGGTGTAAGTGTATCAGGACTTATGTGACTTATATTTTGGGGAGATGAGGGTTGGGTTTTTTTTTTAATGCTACGTGACAGTTTGAAACCTTCACAGTTATCCTCTGGGGGTAAATCAATTCTTCAACCCTTGGGTGTGTGAGTTTGAGGCAGGGTCATT
rs573763512	chr1	ENST00000343090	114	13	4817	A	G	2.33459	3.27492	CCTCTCTTCGGCATCTGAGGAGCAGCTGCAGCAAAATCTAGGGGTGTAAGTGTATCAGGACTTATGTGACTTATATTTTGGGGAGATGAGGGTTGGGTTTTTTTTTTAATGCTACGTGACAGTTTGAAACCTTCACAGTTATCCTCTGGGGGTAAATCAATTCTTCAACCCTTGGGTGTGTGAGTTTGAGGCAGGGTCATT
rs544221039	chr1	ENST00000343090	115	14	4817	C	T	2.33459	2.14386	CCTCTCTTCGGCATCTGAGGAGCAGCTGCAGCAAAATCTAGGGGTGTAAGTGTATCAGGACTTATGTGACTTATATTTTGGGGAGATGAGGGTTGGGTTTTTTTTTTAATGCTACGTGACAGTTTGAAACCTTCACAGTTATCCTCTGGGGGTAAATCAATTCTTCAACCCTTGGGTGTGTGAGTTTGAGGCAGGGTCATT
rs1478806747	chr1	ENST00000343090	116	15	4817	G	C	2.33459	1.67847	CCTCTCTTCGGCATCTGAGGAGCAGCTGCAGCAAAATCTAGGGGTGTAAGTGTATCAGGACTTATGTGACTTATATTTTGGGGAGATGAGGGTTGGGTTTTTTTTTTAATGCTACGTGACAGTTTGAAACCTTCACAGTTATCCTCTGGGGGTAAATCAATTCTTCAACCCTTGGGTGTGTGAGTTTGAGGCAGGGTCATT
rs1287869794	chr1	ENST00000343090	118	17	4817	G	A	2.33459	3.7365	CCTCTCTTCGGCATCTGAGGAGCAGCTGCAGCAAAATCTAGGGGTGTAAGTGTATCAGGACTTATGTGACTTATATTTTGGGGAGATGAGGGTTGGGTTTTTTTTTTAATGCTACGTGACAGTTTGAAACCTTCACAGTTATCCTCTGGGGGTAAATCAATTCTTCAACCCTTGGGTGTGTGAGTTTGAGGCAGGGTCATT
rs1385256640	chr1	ENST00000343090	123	22	4817	T	G	2.33459	1.95122	CCTCTCTTCGGCATCTGAGGAGCAGCTGCAGCAAAATCTAGGGGTGTAAGTGTATCAGGACTTATGTGACTTATATTTTGGGGAGATGAGGGTTGGGTTTTTTTTTTAATGCTACGTGACAGTTTGAAACCTTCACAGTTATCCTCTGGGGGTAAATCAATTCTTCAACCCTTGGGTGTGTGAGTTTGAGGCAGGGTCATT
rs1383668659	chr1	ENST00000343090	131	30	4817	C	A	2.33459	1.85204	CCTCTCTTCGGCATCTGAGGAGCAGCTGCAGCAAAATCTAGGGGTGTAAGTGTATCAGGACTTATGTGACTTATATTTTGGGGAGATGAGGGTTGGGTTTTTTTTTTAATGCTACGTGACAGTTTGAAACCTTCACAGTTATCCTCTGGGGGTAAATCAATTCTTCAACCCTTGGGTGTGTGAGTTTGAGGCAGGGTCATT
rs1191373745	chr1	ENST00000343090	132	31	4817	T	G	2.33459	1.90163	CCTCTCTTCGGCATCTGAGGAGCAGCTGCAGCAAAATCTAGGGGTGTAAGTGTATCAGGACTTATGTGACTTATATTTTGGGGAGATGAGGGTTGGGTTTTTTTTTTAATGCTACGTGACAGTTTGAAACCTTCACAGTTATCCTCTGGGGGTAAATCAATTCTTCAACCCTTGGGTGTGTGAGTTTGAGGCAGGGTCATT
rs1174495309	chr1	ENST00000263934	55	-46	5912	G	T	0.69952	0.598907	TACTTTGGCTTCCTTTTGTATGATAGGTCCCCATCATGACCACCTCTGATGTCTGTGCTGCTGTCACCAGGCACCTTTGTTTTTCAAGACAACATACTTTTTTTTTCTTTTCTCTGTTTGTGATATCACTTTAATTTTTCTTGGGTGGCTTAGAGACTAAGGGAGGAGACATCTGGCCTTTTTAGAACCTGAGAGGAAAAA
rs1032155826	chr1	ENST00000263934	75	-26	5912	C	A	0.69952	0.671387	TACTTTGGCTTCCTTTTGTATGATAGGTCCCCATCATGACCACCTCTGATGTCTGTGCTGCTGTCACCAGGCACCTTTGTTTTTCAAGACAACATACTTTTTTTTTCTTTTCTCTGTTTGTGATATCACTTTAATTTTTCTTGGGTGGCTTAGAGACTAAGGGAGGAGACATCTGGCCTTTTTAGAACCTGAGAGGAAAAA
rs1032155826	chr1	ENST00000263934	75	-26	5912	C	T	0.69952	0.710964	TACTTTGGCTTCCTTTTGTATGATAGGTCCCCATCATGACCACCTCTGATGTCTGTGCTGCTGTCACCAGGCACCTTTGTTTTTCAAGACAACATACTTTTTTTTTCTTTTCTCTGTTTGTGATATCACTTTAATTTTTCTTGGGTGGCTTAGAGACTAAGGGAGGAGACATCTGGCCTTTTTAGAACCTGAGAGGAAAAA
rs1308196825	chr1	ENST00000263934	83	-18	5912	T	C	0.69952	0.704765	TACTTTGGCTTCCTTTTGTATGATAGGTCCCCATCATGACCACCTCTGATGTCTGTGCTGCTGTCACCAGGCACCTTTGTTTTTCAAGACAACATACTTTTTTTTTCTTTTCTCTGTTTGTGATATCACTTTAATTTTTCTTGGGTGGCTTAGAGACTAAGGGAGGAGACATCTGGCCTTTTTAGAACCTGAGAGGAAAAA
rs1200588395	chr1	ENST00000263934	107	6	5912	C	T	0.69952	0.339031	TACTTTGGCTTCCTTTTGTATGATAGGTCCCCATCATGACCACCTCTGATGTCTGTGCTGCTGTCACCAGGCACCTTTGTTTTTCAAGACAACATACTTTTTTTTTCTTTTCTCTGTTTGTGATATCACTTTAATTTTTCTTGGGTGGCTTAGAGACTAAGGGAGGAGACATCTGGCCTTTTTAGAACCTGAGAGGAAAAA
rs1251155466	chr1	ENST00000263934	109	8	5912	T	C	0.69952	0.729084	TACTTTGGCTTCCTTTTGTATGATAGGTCCCCATCATGACCACCTCTGATGTCTGTGCTGCTGTCACCAGGCACCTTTGTTTTTCAAGACAACATACTTTTTTTTTCTTTTCTCTGTTTGTGATATCACTTTAATTTTTCTTGGGTGGCTTAGAGACTAAGGGAGGAGACATCTGGCCTTTTTAGAACCTGAGAGGAAAAA
rs1194456893	chr1	ENST00000263934	112	11	5912	C	T	0.69952	0.384331	TACTTTGGCTTCCTTTTGTATGATAGGTCCCCATCATGACCACCTCTGATGTCTGTGCTGCTGTCACCAGGCACCTTTGTTTTTCAAGACAACATACTTTTTTTTTCTTTTCTCTGTTTGTGATATCACTTTAATTTTTCTTGGGTGGCTTAGAGACTAAGGGAGGAGACATCTGGCCTTTTTAGAACCTGAGAGGAAAAA
rs1248840741	chr1	ENST00000263934	114	13	5912	C	T	0.69952	0.716448	TACTTTGGCTTCCTTTTGTATGATAGGTCCCCATCATGACCACCTCTGATGTCTGTGCTGCTGTCACCAGGCACCTTTGTTTTTCAAGACAACATACTTTTTTTTTCTTTTCTCTGTTTGTGATATCACTTTAATTTTTCTTGGGTGGCTTAGAGACTAAGGGAGGAGACATCTGGCCTTTTTAGAACCTGAGAGGAAAAA
rs1474616519	chr1	ENST00000263934	116	15	5912	G	T	0.69952	0.488758	TACTTTGGCTTCCTTTTGTATGATAGGTCCCCATCATGACCACCTCTGATGTCTGTGCTGCTGTCACCAGGCACCTTTGTTTTTCAAGACAACATACTTTTTTTTTCTTTTCTCTGTTTGTGATATCACTTTAATTTTTCTTGGGTGGCTTAGAGACTAAGGGAGGAGACATCTGGCCTTTTTAGAACCTGAGAGGAAAAA
rs1167881588	chr1	ENST00000263934	120	19	5912	G	T	0.69952	0.74625	TACTTTGGCTTCCTTTTGTATGATAGGTCCCCATCATGACCACCTCTGATGTCTGTGCTGCTGTCACCAGGCACCTTTGTTTTTCAAGACAACATACTTTTTTTTTCTTTTCTCTGTTTGTGATATCACTTTAATTTTTCTTGGGTGGCTTAGAGACTAAGGGAGGAGACATCTGGCCTTTTTAGAACCTGAGAGGAAAAA
rs1420848744	chr1	ENST00000263934	122	21	5912	G	A	0.69952	0.749588	TACTTTGGCTTCCTTTTGTATGATAGGTCCCCATCATGACCACCTCTGATGTCTGTGCTGCTGTCACCAGGCACCTTTGTTTTTCAAGACAACATACTTTTTTTTTCTTTTCTCTGTTTGTGATATCACTTTAATTTTTCTTGGGTGGCTTAGAGACTAAGGGAGGAGACATCTGGCCTTTTTAGAACCTGAGAGGAAAAA
rs1420848744	chr1	ENST00000263934	122	21	5912	G	T	0.69952	0.74625	TACTTTGGCTTCCTTTTGTATGATAGGTCCCCATCATGACCACCTCTGATGTCTGTGCTGCTGTCACCAGGCACCTTTGTTTTTCAAGACAACATACTTTTTTTTTCTTTTCTCTGTTTGTGATATCACTTTAATTTTTCTTGGGTGGCTTAGAGACTAAGGGAGGAGACATCTGGCCTTTTTAGAACCTGAGAGGAAAAA
rs1287100646	chr1	ENST00000263934	124	23	5912	T	C	0.69952	0.48399	TACTTTGGCTTCCTTTTGTATGATAGGTCCCCATCATGACCACCTCTGATGTCTGTGCTGCTGTCACCAGGCACCTTTGTTTTTCAAGACAACATACTTTTTTTTTCTTTTCTCTGTTTGTGATATCACTTTAATTTTTCTTGGGTGGCTTAGAGACTAAGGGAGGAGACATCTGGCCTTTTTAGAACCTGAGAGGAAAAA
rs957413216	chr1	ENST00000263934	137	36	5912	T	G	0.69952	0.851631	TACTTTGGCTTCCTTTTGTATGATAGGTCCCCATCATGACCACCTCTGATGTCTGTGCTGCTGTCACCAGGCACCTTTGTTTTTCAAGACAACATACTTTTTTTTTCTTTTCTCTGTTTGTGATATCACTTTAATTTTTCTTGGGTGGCTTAGAGACTAAGGGAGGAGACATCTGGCCTTTTTAGAACCTGAGAGGAAAAA
rs570275102	chr1	ENST00000263934	153	52	5912	G	A	0.69952	0.568867	TACTTTGGCTTCCTTTTGTATGATAGGTCCCCATCATGACCACCTCTGATGTCTGTGCTGCTGTCACCAGGCACCTTTGTTTTTCAAGACAACATACTTTTTTTTTCTTTTCTCTGTTTGTGATATCACTTTAATTTTTCTTGGGTGGCTTAGAGACTAAGGGAGGAGACATCTGGCCTTTTTAGAACCTGAGAGGAAAAA
rs1312470976	chr1	ENST00000240185	24	-77	1974	A	T	2.96593	2.91061	GACTTGTCAAGTGAATTCTTTGCATGTTCAAAACGGAAACCATTGATTAGAACTACATTCTTTACCCCTTGTTTTAATTTGAACCCCACCATATGGATTTTTTTCCTTAAGAAAATCTCCTTTTAGGAGATCATGGTGTCACAGTGTTTGGTTCTTTTGTTTTGTTTTTTAACACTTGTCTCCCCTCATACACAAAAGTAC
rs1013620049	chr1	ENST00000240185	28	-73	1974	T	C	2.96593	2.88582	GACTTGTCAAGTGAATTCTTTGCATGTTCAAAACGGAAACCATTGATTAGAACTACATTCTTTACCCCTTGTTTTAATTTGAACCCCACCATATGGATTTTTTTCCTTAAGAAAATCTCCTTTTAGGAGATCATGGTGTCACAGTGTTTGGTTCTTTTGTTTTGTTTTTTAACACTTGTCTCCCCTCATACACAAAAGTAC
rs867513243	chr1	ENST00000240185	31	-70	1974	A	G	2.96593	2.5425	GACTTGTCAAGTGAATTCTTTGCATGTTCAAAACGGAAACCATTGATTAGAACTACATTCTTTACCCCTTGTTTTAATTTGAACCCCACCATATGGATTTTTTTCCTTAAGAAAATCTCCTTTTAGGAGATCATGGTGTCACAGTGTTTGGTTCTTTTGTTTTGTTTTTTAACACTTGTCTCCCCTCATACACAAAAGTAC
rs533778494	chr1	ENST00000240185	34	-67	1974	C	T	2.96593	1.31226	GACTTGTCAAGTGAATTCTTTGCATGTTCAAAACGGAAACCATTGATTAGAACTACATTCTTTACCCCTTGTTTTAATTTGAACCCCACCATATGGATTTTTTTCCTTAAGAAAATCTCCTTTTAGGAGATCATGGTGTCACAGTGTTTGGTTCTTTTGTTTTGTTTTTTAACACTTGTCTCCCCTCATACACAAAAGTAC
rs555353123	chr1	ENST00000240185	35	-66	1974	G	A	2.96593	3.04222	GACTTGTCAAGTGAATTCTTTGCATGTTCAAAACGGAAACCATTGATTAGAACTACATTCTTTACCCCTTGTTTTAATTTGAACCCCACCATATGGATTTTTTTCCTTAAGAAAATCTCCTTTTAGGAGATCATGGTGTCACAGTGTTTGGTTCTTTTGTTTTGTTTTTTAACACTTGTCTCCCCTCATACACAAAAGTAC
rs1474696813	chr1	ENST00000240185	42	-59	1974	A	G	2.96593	1.27697	GACTTGTCAAGTGAATTCTTTGCATGTTCAAAACGGAAACCATTGATTAGAACTACATTCTTTACCCCTTGTTTTAATTTGAACCCCACCATATGGATTTTTTTCCTTAAGAAAATCTCCTTTTAGGAGATCATGGTGTCACAGTGTTTGGTTCTTTTGTTTTGTTTTTTAACACTTGTCTCCCCTCATACACAAAAGTAC
rs1308829011	chr1	ENST00000240185	44	-57	1974	T	C	2.96593	3.04794	GACTTGTCAAGTGAATTCTTTGCATGTTCAAAACGGAAACCATTGATTAGAACTACATTCTTTACCCCTTGTTTTAATTTGAACCCCACCATATGGATTTTTTTCCTTAAGAAAATCTCCTTTTAGGAGATCATGGTGTCACAGTGTTTGGTTCTTTTGTTTTGTTTTTTAACACTTGTCTCCCCTCATACACAAAAGTAC
rs1377689840	chr1	ENST00000240185	48	-53	1974	T	G	2.96593	2.43664	GACTTGTCAAGTGAATTCTTTGCATGTTCAAAACGGAAACCATTGATTAGAACTACATTCTTTACCCCTTGTTTTAATTTGAACCCCACCATATGGATTTTTTTCCTTAAGAAAATCTCCTTTTAGGAGATCATGGTGTCACAGTGTTTGGTTCTTTTGTTTTGTTTTTTAACACTTGTCTCCCCTCATACACAAAAGTAC
rs1426303559	chr1	ENST00000240185	53	-48	1974	C	T	2.96593	2.18105	GACTTGTCAAGTGAATTCTTTGCATGTTCAAAACGGAAACCATTGATTAGAACTACATTCTTTACCCCTTGTTTTAATTTGAACCCCACCATATGGATTTTTTTCCTTAAGAAAATCTCCTTTTAGGAGATCATGGTGTCACAGTGTTTGGTTCTTTTGTTTTGTTTTTTAACACTTGTCTCCCCTCATACACAAAAGTAC
rs1435204938	chr1	ENST00000240185	54	-47	1974	T	G	2.96593	3.07465	GACTTGTCAAGTGAATTCTTTGCATGTTCAAAACGGAAACCATTGATTAGAACTACATTCTTTACCCCTTGTTTTAATTTGAACCCCACCATATGGATTTTTTTCCTTAAGAAAATCTCCTTTTAGGAGATCATGGTGTCACAGTGTTTGGTTCTTTTGTTTTGTTTTTTAACACTTGTCTCCCCTCATACACAAAAGTAC
rs548888176	chr1	ENST00000240185	60	-41	1974	C	A	2.96593	1.9083	GACTTGTCAAGTGAATTCTTTGCATGTTCAAAACGGAAACCATTGATTAGAACTACATTCTTTACCCCTTGTTTTAATTTGAACCCCACCATATGGATTTTTTTCCTTAAGAAAATCTCCTTTTAGGAGATCATGGTGTCACAGTGTTTGGTTCTTTTGTTTTGTTTTTTAACACTTGTCTCCCCTCATACACAAAAGTAC
rs879496793	chr1	ENST00000240185	66	-35	1974	C	T	2.96593	2.83241	GACTTGTCAAGTGAATTCTTTGCATGTTCAAAACGGAAACCATTGATTAGAACTACATTCTTTACCCCTTGTTTTAATTTGAACCCCACCATATGGATTTTTTTCCTTAAGAAAATCTCCTTTTAGGAGATCATGGTGTCACAGTGTTTGGTTCTTTTGTTTTGTTTTTTAACACTTGTCTCCCCTCATACACAAAAGTAC
rs1420417320	chr1	ENST00000240185	67	-34	1974	C	A	2.96593	2.94876	GACTTGTCAAGTGAATTCTTTGCATGTTCAAAACGGAAACCATTGATTAGAACTACATTCTTTACCCCTTGTTTTAATTTGAACCCCACCATATGGATTTTTTTCCTTAAGAAAATCTCCTTTTAGGAGATCATGGTGTCACAGTGTTTGGTTCTTTTGTTTTGTTTTTTAACACTTGTCTCCCCTCATACACAAAAGTAC
rs1420417320	chr1	ENST00000240185	67	-34	1974	C	T	2.96593	2.83813	GACTTGTCAAGTGAATTCTTTGCATGTTCAAAACGGAAACCATTGATTAGAACTACATTCTTTACCCCTTGTTTTAATTTGAACCCCACCATATGGATTTTTTTCCTTAAGAAAATCTCCTTTTAGGAGATCATGGTGTCACAGTGTTTGGTTCTTTTGTTTTGTTTTTTAACACTTGTCTCCCCTCATACACAAAAGTAC
rs1276401560	chr1	ENST00000240185	68	-33	1974	C	G	2.96593	3.07274	GACTTGTCAAGTGAATTCTTTGCATGTTCAAAACGGAAACCATTGATTAGAACTACATTCTTTACCCCTTGTTTTAATTTGAACCCCACCATATGGATTTTTTTCCTTAAGAAAATCTCCTTTTAGGAGATCATGGTGTCACAGTGTTTGGTTCTTTTGTTTTGTTTTTTAACACTTGTCTCCCCTCATACACAAAAGTAC
rs755772086	chr1	ENST00000240185	77	-24	1974	A	G	2.96593	2.46811	GACTTGTCAAGTGAATTCTTTGCATGTTCAAAACGGAAACCATTGATTAGAACTACATTCTTTACCCCTTGTTTTAATTTGAACCCCACCATATGGATTTTTTTCCTTAAGAAAATCTCCTTTTAGGAGATCATGGTGTCACAGTGTTTGGTTCTTTTGTTTTGTTTTTTAACACTTGTCTCCCCTCATACACAAAAGTAC
rs979212984	chr1	ENST00000240185	85	-16	1974	C	T	2.96593	2.88391	GACTTGTCAAGTGAATTCTTTGCATGTTCAAAACGGAAACCATTGATTAGAACTACATTCTTTACCCCTTGTTTTAATTTGAACCCCACCATATGGATTTTTTTCCTTAAGAAAATCTCCTTTTAGGAGATCATGGTGTCACAGTGTTTGGTTCTTTTGTTTTGTTTTTTAACACTTGTCTCCCCTCATACACAAAAGTAC
rs1428538039	chr1	ENST00000240185	87	-14	1974	C	T	2.96593	2.78854	GACTTGTCAAGTGAATTCTTTGCATGTTCAAAACGGAAACCATTGATTAGAACTACATTCTTTACCCCTTGTTTTAATTTGAACCCCACCATATGGATTTTTTTCCTTAAGAAAATCTCCTTTTAGGAGATCATGGTGTCACAGTGTTTGGTTCTTTTGTTTTGTTTTTTAACACTTGTCTCCCCTCATACACAAAAGTAC
rs1032274504	chr1	ENST00000240185	91	-10	1974	A	G	2.96593	2.79617	GACTTGTCAAGTGAATTCTTTGCATGTTCAAAACGGAAACCATTGATTAGAACTACATTCTTTACCCCTTGTTTTAATTTGAACCCCACCATATGGATTTTTTTCCTTAAGAAAATCTCCTTTTAGGAGATCATGGTGTCACAGTGTTTGGTTCTTTTGTTTTGTTTTTTAACACTTGTCTCCCCTCATACACAAAAGTAC
rs879138268	chr1	ENST00000240185	93	-8	1974	A	G	2.96593	2.97737	GACTTGTCAAGTGAATTCTTTGCATGTTCAAAACGGAAACCATTGATTAGAACTACATTCTTTACCCCTTGTTTTAATTTGAACCCCACCATATGGATTTTTTTCCTTAAGAAAATCTCCTTTTAGGAGATCATGGTGTCACAGTGTTTGGTTCTTTTGTTTTGTTTTTTAACACTTGTCTCCCCTCATACACAAAAGTAC
rs1368046563	chr1	ENST00000240185	94	-7	1974	T	C	2.96593	2.96021	GACTTGTCAAGTGAATTCTTTGCATGTTCAAAACGGAAACCATTGATTAGAACTACATTCTTTACCCCTTGTTTTAATTTGAACCCCACCATATGGATTTTTTTCCTTAAGAAAATCTCCTTTTAGGAGATCATGGTGTCACAGTGTTTGGTTCTTTTGTTTTGTTTTTTAACACTTGTCTCCCCTCATACACAAAAGTAC
rs1236147645	chr1	ENST00000240185	97	-4	1974	A	T	2.96593	2.24781	GACTTGTCAAGTGAATTCTTTGCATGTTCAAAACGGAAACCATTGATTAGAACTACATTCTTTACCCCTTGTTTTAATTTGAACCCCACCATATGGATTTTTTTCCTTAAGAAAATCTCCTTTTAGGAGATCATGGTGTCACAGTGTTTGGTTCTTTTGTTTTGTTTTTTAACACTTGTCTCCCCTCATACACAAAAGTAC
rs1300840274	chr1	ENST00000240185	98	-3	1974	T	C	2.96593	2.71034	GACTTGTCAAGTGAATTCTTTGCATGTTCAAAACGGAAACCATTGATTAGAACTACATTCTTTACCCCTTGTTTTAATTTGAACCCCACCATATGGATTTTTTTCCTTAAGAAAATCTCCTTTTAGGAGATCATGGTGTCACAGTGTTTGGTTCTTTTGTTTTGTTTTTTAACACTTGTCTCCCCTCATACACAAAAGTAC
rs996731746	chr1	ENST00000240185	23	-78	4396	A	G	2.27356	2.0504	GTACTTAAACTATTTGGCAAAGATTTGTTTTTAAAAATCTATTTGGTCAATCTAAATGCATTCATTCTAAAAAATTTTTTGAACCAGATAAATAAAATTTTTTTTTGACACCACAGTTTAGTGTCTGGAGTCTTACTGGAAAAACACGATTTCTTTTTATATGTGATATACAGATGCTGGAAAGTTACCTTTAAAAATTGA
rs1028236461	chr1	ENST00000240185	26	-75	4396	T	C	2.27356	2.84958	GTACTTAAACTATTTGGCAAAGATTTGTTTTTAAAAATCTATTTGGTCAATCTAAATGCATTCATTCTAAAAAATTTTTTGAACCAGATAAATAAAATTTTTTTTTGACACCACAGTTTAGTGTCTGGAGTCTTACTGGAAAAACACGATTTCTTTTTATATGTGATATACAGATGCTGGAAAGTTACCTTTAAAAATTGA
rs779882516	chr1	ENST00000240185	27	-74	4396	G	A	2.27356	2.59972	GTACTTAAACTATTTGGCAAAGATTTGTTTTTAAAAATCTATTTGGTCAATCTAAATGCATTCATTCTAAAAAATTTTTTGAACCAGATAAATAAAATTTTTTTTTGACACCACAGTTTAGTGTCTGGAGTCTTACTGGAAAAACACGATTTCTTTTTATATGTGATATACAGATGCTGGAAAGTTACCTTTAAAAATTGA
rs1029622814	chr1	ENST00000240185	30	-71	4396	T	C	2.27356	2.14291	GTACTTAAACTATTTGGCAAAGATTTGTTTTTAAAAATCTATTTGGTCAATCTAAATGCATTCATTCTAAAAAATTTTTTGAACCAGATAAATAAAATTTTTTTTTGACACCACAGTTTAGTGTCTGGAGTCTTACTGGAAAAACACGATTTCTTTTTATATGTGATATACAGATGCTGGAAAGTTACCTTTAAAAATTGA
rs1348115748	chr1	ENST00000240185	37	-64	4396	A	G	2.27356	2.37179	GTACTTAAACTATTTGGCAAAGATTTGTTTTTAAAAATCTATTTGGTCAATCTAAATGCATTCATTCTAAAAAATTTTTTGAACCAGATAAATAAAATTTTTTTTTGACACCACAGTTTAGTGTCTGGAGTCTTACTGGAAAAACACGATTTCTTTTTATATGTGATATACAGATGCTGGAAAGTTACCTTTAAAAATTGA
rs1187614719	chr1	ENST00000240185	41	-60	4396	A	G	2.27356	1.90067	GTACTTAAACTATTTGGCAAAGATTTGTTTTTAAAAATCTATTTGGTCAATCTAAATGCATTCATTCTAAAAAATTTTTTGAACCAGATAAATAAAATTTTTTTTTGACACCACAGTTTAGTGTCTGGAGTCTTACTGGAAAAACACGATTTCTTTTTATATGTGATATACAGATGCTGGAAAGTTACCTTTAAAAATTGA
rs187380325	chr1	ENST00000240185	50	-51	4396	A	G	2.27356	2.39754	GTACTTAAACTATTTGGCAAAGATTTGTTTTTAAAAATCTATTTGGTCAATCTAAATGCATTCATTCTAAAAAATTTTTTGAACCAGATAAATAAAATTTTTTTTTGACACCACAGTTTAGTGTCTGGAGTCTTACTGGAAAAACACGATTTCTTTTTATATGTGATATACAGATGCTGGAAAGTTACCTTTAAAAATTGA
rs987443932	chr1	ENST00000240185	52	-49	4396	C	G	2.27356	1.6098	GTACTTAAACTATTTGGCAAAGATTTGTTTTTAAAAATCTATTTGGTCAATCTAAATGCATTCATTCTAAAAAATTTTTTGAACCAGATAAATAAAATTTTTTTTTGACACCACAGTTTAGTGTCTGGAGTCTTACTGGAAAAACACGATTTCTTTTTATATGTGATATACAGATGCTGGAAAGTTACCTTTAAAAATTGA
rs1358111094	chr1	ENST00000240185	59	-42	4396	C	T	2.27356	2.14005	GTACTTAAACTATTTGGCAAAGATTTGTTTTTAAAAATCTATTTGGTCAATCTAAATGCATTCATTCTAAAAAATTTTTTGAACCAGATAAATAAAATTTTTTTTTGACACCACAGTTTAGTGTCTGGAGTCTTACTGGAAAAACACGATTTCTTTTTATATGTGATATACAGATGCTGGAAAGTTACCTTTAAAAATTGA
rs1288940740	chr1	ENST00000240185	64	-37	4396	A	G	2.27356	2.40898	GTACTTAAACTATTTGGCAAAGATTTGTTTTTAAAAATCTATTTGGTCAATCTAAATGCATTCATTCTAAAAAATTTTTTGAACCAGATAAATAAAATTTTTTTTTGACACCACAGTTTAGTGTCTGGAGTCTTACTGGAAAAACACGATTTCTTTTTATATGTGATATACAGATGCTGGAAAGTTACCTTTAAAAATTGA
rs1417324516	chr1	ENST00000240185	72	-29	4396	A	C	2.27356	3.99399	GTACTTAAACTATTTGGCAAAGATTTGTTTTTAAAAATCTATTTGGTCAATCTAAATGCATTCATTCTAAAAAATTTTTTGAACCAGATAAATAAAATTTTTTTTTGACACCACAGTTTAGTGTCTGGAGTCTTACTGGAAAAACACGATTTCTTTTTATATGTGATATACAGATGCTGGAAAGTTACCTTTAAAAATTGA
rs1015788847	chr1	ENST00000240185	75	-26	4396	T	A	2.27356	3.59917	GTACTTAAACTATTTGGCAAAGATTTGTTTTTAAAAATCTATTTGGTCAATCTAAATGCATTCATTCTAAAAAATTTTTTGAACCAGATAAATAAAATTTTTTTTTGACACCACAGTTTAGTGTCTGGAGTCTTACTGGAAAAACACGATTTCTTTTTATATGTGATATACAGATGCTGGAAAGTTACCTTTAAAAATTGA
rs191706916	chr1	ENST00000240185	82	-19	4396	A	T	2.27356	2.64168	GTACTTAAACTATTTGGCAAAGATTTGTTTTTAAAAATCTATTTGGTCAATCTAAATGCATTCATTCTAAAAAATTTTTTGAACCAGATAAATAAAATTTTTTTTTGACACCACAGTTTAGTGTCTGGAGTCTTACTGGAAAAACACGATTTCTTTTTATATGTGATATACAGATGCTGGAAAGTTACCTTTAAAAATTGA
rs912011445	chr1	ENST00000240185	98	-3	4396	T	A	2.27356	2.70844	GTACTTAAACTATTTGGCAAAGATTTGTTTTTAAAAATCTATTTGGTCAATCTAAATGCATTCATTCTAAAAAATTTTTTGAACCAGATAAATAAAATTTTTTTTTGACACCACAGTTTAGTGTCTGGAGTCTTACTGGAAAAACACGATTTCTTTTTATATGTGATATACAGATGCTGGAAAGTTACCTTTAAAAATTGA
rs961126665	chr1	ENST00000240185	100	-1	4396	T	C	2.27356	2.86102	GTACTTAAACTATTTGGCAAAGATTTGTTTTTAAAAATCTATTTGGTCAATCTAAATGCATTCATTCTAAAAAATTTTTTGAACCAGATAAATAAAATTTTTTTTTGACACCACAGTTTAGTGTCTGGAGTCTTACTGGAAAAACACGATTTCTTTTTATATGTGATATACAGATGCTGGAAAGTTACCTTTAAAAATTGA
rs974165384	chr1	ENST00000240185	104	3	4396	T	C	2.27356	1.63269	GTACTTAAACTATTTGGCAAAGATTTGTTTTTAAAAATCTATTTGGTCAATCTAAATGCATTCATTCTAAAAAATTTTTTGAACCAGATAAATAAAATTTTTTTTTGACACCACAGTTTAGTGTCTGGAGTCTTACTGGAAAAACACGATTTCTTTTTATATGTGATATACAGATGCTGGAAAGTTACCTTTAAAAATTGA
rs1291037103	chr1	ENST00000240185	118	17	4396	T	G	2.27356	1.51443	GTACTTAAACTATTTGGCAAAGATTTGTTTTTAAAAATCTATTTGGTCAATCTAAATGCATTCATTCTAAAAAATTTTTTGAACCAGATAAATAAAATTTTTTTTTGACACCACAGTTTAGTGTCTGGAGTCTTACTGGAAAAACACGATTTCTTTTTATATGTGATATACAGATGCTGGAAAGTTACCTTTAAAAATTGA
rs1277152644	chr1	ENST00000376810	63	-38	1597	T	C	4.06265	5.10788	AAAGATAATATGTTGTTTTTCTGTTTTTTGTTTTTTCCATTTTATGGGGAATTTAAAAACCATTCTTGTATCAGAAGGTGAATTAGGCGCATGGTCTTTGTTTTATTAATAATTTCCACTAGAGGGTGTTCTCAGGTCACTTTGCAGTGAAGTGGACTTAGTTCCTCCTTGTTCTGTACAAAATGTCTCCAGACTTTGTAA
rs937511923	chr1	ENST00000376810	70	-31	1597	A	G	4.06265	4.13895	AAAGATAATATGTTGTTTTTCTGTTTTTTGTTTTTTCCATTTTATGGGGAATTTAAAAACCATTCTTGTATCAGAAGGTGAATTAGGCGCATGGTCTTTGTTTTATTAATAATTTCCACTAGAGGGTGTTCTCAGGTCACTTTGCAGTGAAGTGGACTTAGTTCCTCCTTGTTCTGTACAAAATGTCTCCAGACTTTGTAA
rs1347153195	chr1	ENST00000376810	81	-20	1597	A	C	4.06265	5.17273	AAAGATAATATGTTGTTTTTCTGTTTTTTGTTTTTTCCATTTTATGGGGAATTTAAAAACCATTCTTGTATCAGAAGGTGAATTAGGCGCATGGTCTTTGTTTTATTAATAATTTCCACTAGAGGGTGTTCTCAGGTCACTTTGCAGTGAAGTGGACTTAGTTCCTCCTTGTTCTGTACAAAATGTCTCCAGACTTTGTAA
rs1057311020	chr1	ENST00000376810	88	-13	1597	C	T	4.06265	4.29726	AAAGATAATATGTTGTTTTTCTGTTTTTTGTTTTTTCCATTTTATGGGGAATTTAAAAACCATTCTTGTATCAGAAGGTGAATTAGGCGCATGGTCTTTGTTTTATTAATAATTTCCACTAGAGGGTGTTCTCAGGTCACTTTGCAGTGAAGTGGACTTAGTTCCTCCTTGTTCTGTACAAAATGTCTCCAGACTTTGTAA
rs546719481	chr1	ENST00000376810	89	-12	1597	G	A	4.06265	4.31061	AAAGATAATATGTTGTTTTTCTGTTTTTTGTTTTTTCCATTTTATGGGGAATTTAAAAACCATTCTTGTATCAGAAGGTGAATTAGGCGCATGGTCTTTGTTTTATTAATAATTTCCACTAGAGGGTGTTCTCAGGTCACTTTGCAGTGAAGTGGACTTAGTTCCTCCTTGTTCTGTACAAAATGTCTCCAGACTTTGTAA
rs546719481	chr1	ENST00000376810	89	-12	1597	G	T	4.06265	4.43268	AAAGATAATATGTTGTTTTTCTGTTTTTTGTTTTTTCCATTTTATGGGGAATTTAAAAACCATTCTTGTATCAGAAGGTGAATTAGGCGCATGGTCTTTGTTTTATTAATAATTTCCACTAGAGGGTGTTCTCAGGTCACTTTGCAGTGAAGTGGACTTAGTTCCTCCTTGTTCTGTACAAAATGTCTCCAGACTTTGTAA
rs188169039	chr1	ENST00000376810	90	-11	1597	C	T	4.06265	2.5301	AAAGATAATATGTTGTTTTTCTGTTTTTTGTTTTTTCCATTTTATGGGGAATTTAAAAACCATTCTTGTATCAGAAGGTGAATTAGGCGCATGGTCTTTGTTTTATTAATAATTTCCACTAGAGGGTGTTCTCAGGTCACTTTGCAGTGAAGTGGACTTAGTTCCTCCTTGTTCTGTACAAAATGTCTCCAGACTTTGTAA
rs766089759	chr1	ENST00000376810	93	-8	1597	G	A	4.06265	2.61116	AAAGATAATATGTTGTTTTTCTGTTTTTTGTTTTTTCCATTTTATGGGGAATTTAAAAACCATTCTTGTATCAGAAGGTGAATTAGGCGCATGGTCTTTGTTTTATTAATAATTTCCACTAGAGGGTGTTCTCAGGTCACTTTGCAGTGAAGTGGACTTAGTTCCTCCTTGTTCTGTACAAAATGTCTCCAGACTTTGTAA
rs1247048519	chr1	ENST00000376810	94	-7	1597	G	A	4.06265	2.60925	AAAGATAATATGTTGTTTTTCTGTTTTTTGTTTTTTCCATTTTATGGGGAATTTAAAAACCATTCTTGTATCAGAAGGTGAATTAGGCGCATGGTCTTTGTTTTATTAATAATTTCCACTAGAGGGTGTTCTCAGGTCACTTTGCAGTGAAGTGGACTTAGTTCCTCCTTGTTCTGTACAAAATGTCTCCAGACTTTGTAA
rs1290736908	chr1	ENST00000376810	96	-5	1597	C	G	4.06265	3.48091	AAAGATAATATGTTGTTTTTCTGTTTTTTGTTTTTTCCATTTTATGGGGAATTTAAAAACCATTCTTGTATCAGAAGGTGAATTAGGCGCATGGTCTTTGTTTTATTAATAATTTCCACTAGAGGGTGTTCTCAGGTCACTTTGCAGTGAAGTGGACTTAGTTCCTCCTTGTTCTGTACAAAATGTCTCCAGACTTTGTAA
rs970185482	chr1	ENST00000376810	100	-1	1597	G	A	4.06265	4.36783	AAAGATAATATGTTGTTTTTCTGTTTTTTGTTTTTTCCATTTTATGGGGAATTTAAAAACCATTCTTGTATCAGAAGGTGAATTAGGCGCATGGTCTTTGTTTTATTAATAATTTCCACTAGAGGGTGTTCTCAGGTCACTTTGCAGTGAAGTGGACTTAGTTCCTCCTTGTTCTGTACAAAATGTCTCCAGACTTTGTAA
rs886045070	chr1	ENST00000376810	101	0	1597	T	C	4.06265	3.0899	AAAGATAATATGTTGTTTTTCTGTTTTTTGTTTTTTCCATTTTATGGGGAATTTAAAAACCATTCTTGTATCAGAAGGTGAATTAGGCGCATGGTCTTTGTTTTATTAATAATTTCCACTAGAGGGTGTTCTCAGGTCACTTTGCAGTGAAGTGGACTTAGTTCCTCCTTGTTCTGTACAAAATGTCTCCAGACTTTGTAA
rs1394408632	chr1	ENST00000376810	110	9	1597	T	C	4.06265	5.45692	AAAGATAATATGTTGTTTTTCTGTTTTTTGTTTTTTCCATTTTATGGGGAATTTAAAAACCATTCTTGTATCAGAAGGTGAATTAGGCGCATGGTCTTTGTTTTATTAATAATTTCCACTAGAGGGTGTTCTCAGGTCACTTTGCAGTGAAGTGGACTTAGTTCCTCCTTGTTCTGTACAAAATGTCTCCAGACTTTGTAA
rs180764660	chr1	ENST00000376810	111	10	1597	A	T	4.06265	2.00558	AAAGATAATATGTTGTTTTTCTGTTTTTTGTTTTTTCCATTTTATGGGGAATTTAAAAACCATTCTTGTATCAGAAGGTGAATTAGGCGCATGGTCTTTGTTTTATTAATAATTTCCACTAGAGGGTGTTCTCAGGTCACTTTGCAGTGAAGTGGACTTAGTTCCTCCTTGTTCTGTACAAAATGTCTCCAGACTTTGTAA
rs1159919158	chr1	ENST00000376810	126	25	1597	G	T	4.06265	4.07219	AAAGATAATATGTTGTTTTTCTGTTTTTTGTTTTTTCCATTTTATGGGGAATTTAAAAACCATTCTTGTATCAGAAGGTGAATTAGGCGCATGGTCTTTGTTTTATTAATAATTTCCACTAGAGGGTGTTCTCAGGTCACTTTGCAGTGAAGTGGACTTAGTTCCTCCTTGTTCTGTACAAAATGTCTCCAGACTTTGTAA
rs1228438453	chr1	ENST00000376810	146	45	1597	A	G	4.06265	4.07982	AAAGATAATATGTTGTTTTTCTGTTTTTTGTTTTTTCCATTTTATGGGGAATTTAAAAACCATTCTTGTATCAGAAGGTGAATTAGGCGCATGGTCTTTGTTTTATTAATAATTTCCACTAGAGGGTGTTCTCAGGTCACTTTGCAGTGAAGTGGACTTAGTTCCTCCTTGTTCTGTACAAAATGTCTCCAGACTTTGTAA
rs904203949	chr1	ENST00000376810	149	48	1597	G	A	4.06265	4.31442	AAAGATAATATGTTGTTTTTCTGTTTTTTGTTTTTTCCATTTTATGGGGAATTTAAAAACCATTCTTGTATCAGAAGGTGAATTAGGCGCATGGTCTTTGTTTTATTAATAATTTCCACTAGAGGGTGTTCTCAGGTCACTTTGCAGTGAAGTGGACTTAGTTCCTCCTTGTTCTGTACAAAATGTCTCCAGACTTTGTAA
rs1399732580	chr1	ENST00000376810	150	49	1597	A	T	4.06265	3.04031	AAAGATAATATGTTGTTTTTCTGTTTTTTGTTTTTTCCATTTTATGGGGAATTTAAAAACCATTCTTGTATCAGAAGGTGAATTAGGCGCATGGTCTTTGTTTTATTAATAATTTCCACTAGAGGGTGTTCTCAGGTCACTTTGCAGTGAAGTGGACTTAGTTCCTCCTTGTTCTGTACAAAATGTCTCCAGACTTTGTAA
rs147109441	chr1	ENST00000376810	157	56	1597	C	T	4.06265	2.69032	AAAGATAATATGTTGTTTTTCTGTTTTTTGTTTTTTCCATTTTATGGGGAATTTAAAAACCATTCTTGTATCAGAAGGTGAATTAGGCGCATGGTCTTTGTTTTATTAATAATTTCCACTAGAGGGTGTTCTCAGGTCACTTTGCAGTGAAGTGGACTTAGTTCCTCCTTGTTCTGTACAAAATGTCTCCAGACTTTGTAA
rs886045085	chr1	ENST00000376810	20	-81	3505	C	G	4.1275	4.23431	CCTTGGTGGTCACTCCCATCGGGGCTATCAGTTCTGCACTGTGCCCTGGTGCGGATTTTAATGCATATTTTTATATATAAATGTTCCCAAAGGCCAAATTTGTTGCCAGGTTTTATACGCAGGTCACCATAATTTGTATTATGTTCCCTGAGTCAATGAAGGTTTTCTTTAGACTTCTTAATTAAAAAGAGAAGAAAGAAA
rs886045085	chr1	ENST00000376810	20	-81	3505	C	T	4.1275	4.21906	CCTTGGTGGTCACTCCCATCGGGGCTATCAGTTCTGCACTGTGCCCTGGTGCGGATTTTAATGCATATTTTTATATATAAATGTTCCCAAAGGCCAAATTTGTTGCCAGGTTTTATACGCAGGTCACCATAATTTGTATTATGTTCCCTGAGTCAATGAAGGTTTTCTTTAGACTTCTTAATTAAAAAGAGAAGAAAGAAA
rs932692648	chr1	ENST00000376810	21	-80	3505	G	A	4.1275	4.1275	CCTTGGTGGTCACTCCCATCGGGGCTATCAGTTCTGCACTGTGCCCTGGTGCGGATTTTAATGCATATTTTTATATATAAATGTTCCCAAAGGCCAAATTTGTTGCCAGGTTTTATACGCAGGTCACCATAATTTGTATTATGTTCCCTGAGTCAATGAAGGTTTTCTTTAGACTTCTTAATTAAAAAGAGAAGAAAGAAA
rs1373958164	chr1	ENST00000376810	26	-75	3505	T	A	4.1275	4.12369	CCTTGGTGGTCACTCCCATCGGGGCTATCAGTTCTGCACTGTGCCCTGGTGCGGATTTTAATGCATATTTTTATATATAAATGTTCCCAAAGGCCAAATTTGTTGCCAGGTTTTATACGCAGGTCACCATAATTTGTATTATGTTCCCTGAGTCAATGAAGGTTTTCTTTAGACTTCTTAATTAAAAAGAGAAGAAAGAAA
rs554973543	chr1	ENST00000376810	29	-72	3505	C	T	4.1275	4.30298	CCTTGGTGGTCACTCCCATCGGGGCTATCAGTTCTGCACTGTGCCCTGGTGCGGATTTTAATGCATATTTTTATATATAAATGTTCCCAAAGGCCAAATTTGTTGCCAGGTTTTATACGCAGGTCACCATAATTTGTATTATGTTCCCTGAGTCAATGAAGGTTTTCTTTAGACTTCTTAATTAAAAAGAGAAGAAAGAAA
rs1447781609	chr1	ENST00000376810	30	-71	3505	A	G	4.1275	4.1275	CCTTGGTGGTCACTCCCATCGGGGCTATCAGTTCTGCACTGTGCCCTGGTGCGGATTTTAATGCATATTTTTATATATAAATGTTCCCAAAGGCCAAATTTGTTGCCAGGTTTTATACGCAGGTCACCATAATTTGTATTATGTTCCCTGAGTCAATGAAGGTTTTCTTTAGACTTCTTAATTAAAAAGAGAAGAAAGAAA
rs531409464	chr1	ENST00000376810	52	-49	3505	C	T	4.1275	4.13132	CCTTGGTGGTCACTCCCATCGGGGCTATCAGTTCTGCACTGTGCCCTGGTGCGGATTTTAATGCATATTTTTATATATAAATGTTCCCAAAGGCCAAATTTGTTGCCAGGTTTTATACGCAGGTCACCATAATTTGTATTATGTTCCCTGAGTCAATGAAGGTTTTCTTTAGACTTCTTAATTAAAAAGAGAAGAAAGAAA
rs1323605179	chr1	ENST00000376810	53	-48	3505	G	A	4.1275	4.60434	CCTTGGTGGTCACTCCCATCGGGGCTATCAGTTCTGCACTGTGCCCTGGTGCGGATTTTAATGCATATTTTTATATATAAATGTTCCCAAAGGCCAAATTTGTTGCCAGGTTTTATACGCAGGTCACCATAATTTGTATTATGTTCCCTGAGTCAATGAAGGTTTTCTTTAGACTTCTTAATTAAAAAGAGAAGAAAGAAA
rs1202536992	chr1	ENST00000376810	63	-38	3505	G	A	4.1275	4.39835	CCTTGGTGGTCACTCCCATCGGGGCTATCAGTTCTGCACTGTGCCCTGGTGCGGATTTTAATGCATATTTTTATATATAAATGTTCCCAAAGGCCAAATTTGTTGCCAGGTTTTATACGCAGGTCACCATAATTTGTATTATGTTCCCTGAGTCAATGAAGGTTTTCTTTAGACTTCTTAATTAAAAAGAGAAGAAAGAAA
rs1213373222	chr1	ENST00000376810	66	-35	3505	T	G	4.1275	4.17709	CCTTGGTGGTCACTCCCATCGGGGCTATCAGTTCTGCACTGTGCCCTGGTGCGGATTTTAATGCATATTTTTATATATAAATGTTCCCAAAGGCCAAATTTGTTGCCAGGTTTTATACGCAGGTCACCATAATTTGTATTATGTTCCCTGAGTCAATGAAGGTTTTCTTTAGACTTCTTAATTAAAAAGAGAAGAAAGAAA
rs1240845032	chr1	ENST00000376810	73	-28	3505	A	T	4.1275	2.92587	CCTTGGTGGTCACTCCCATCGGGGCTATCAGTTCTGCACTGTGCCCTGGTGCGGATTTTAATGCATATTTTTATATATAAATGTTCCCAAAGGCCAAATTTGTTGCCAGGTTTTATACGCAGGTCACCATAATTTGTATTATGTTCCCTGAGTCAATGAAGGTTTTCTTTAGACTTCTTAATTAAAAAGAGAAGAAAGAAA
rs1296943105	chr1	ENST00000376810	78	-23	3505	T	C	4.1275	3.78799	CCTTGGTGGTCACTCCCATCGGGGCTATCAGTTCTGCACTGTGCCCTGGTGCGGATTTTAATGCATATTTTTATATATAAATGTTCCCAAAGGCCAAATTTGTTGCCAGGTTTTATACGCAGGTCACCATAATTTGTATTATGTTCCCTGAGTCAATGAAGGTTTTCTTTAGACTTCTTAATTAAAAAGAGAAGAAAGAAA
rs1465940344	chr1	ENST00000376810	81	-20	3505	A	G	4.1275	4.41933	CCTTGGTGGTCACTCCCATCGGGGCTATCAGTTCTGCACTGTGCCCTGGTGCGGATTTTAATGCATATTTTTATATATAAATGTTCCCAAAGGCCAAATTTGTTGCCAGGTTTTATACGCAGGTCACCATAATTTGTATTATGTTCCCTGAGTCAATGAAGGTTTTCTTTAGACTTCTTAATTAAAAAGAGAAGAAAGAAA
rs891248692	chr1	ENST00000376810	87	-14	3505	C	T	4.1275	3.80707	CCTTGGTGGTCACTCCCATCGGGGCTATCAGTTCTGCACTGTGCCCTGGTGCGGATTTTAATGCATATTTTTATATATAAATGTTCCCAAAGGCCAAATTTGTTGCCAGGTTTTATACGCAGGTCACCATAATTTGTATTATGTTCCCTGAGTCAATGAAGGTTTTCTTTAGACTTCTTAATTAAAAAGAGAAGAAAGAAA
rs886045086	chr1	ENST00000376810	92	-9	3505	G	A	4.1275	3.27873	CCTTGGTGGTCACTCCCATCGGGGCTATCAGTTCTGCACTGTGCCCTGGTGCGGATTTTAATGCATATTTTTATATATAAATGTTCCCAAAGGCCAAATTTGTTGCCAGGTTTTATACGCAGGTCACCATAATTTGTATTATGTTCCCTGAGTCAATGAAGGTTTTCTTTAGACTTCTTAATTAAAAAGAGAAGAAAGAAA
rs1442114792	chr1	ENST00000376810	96	-5	3505	A	G	4.1275	4.05884	CCTTGGTGGTCACTCCCATCGGGGCTATCAGTTCTGCACTGTGCCCTGGTGCGGATTTTAATGCATATTTTTATATATAAATGTTCCCAAAGGCCAAATTTGTTGCCAGGTTTTATACGCAGGTCACCATAATTTGTATTATGTTCCCTGAGTCAATGAAGGTTTTCTTTAGACTTCTTAATTAAAAAGAGAAGAAAGAAA
rs1008433504	chr1	ENST00000376810	97	-4	3505	A	G	4.1275	4.57764	CCTTGGTGGTCACTCCCATCGGGGCTATCAGTTCTGCACTGTGCCCTGGTGCGGATTTTAATGCATATTTTTATATATAAATGTTCCCAAAGGCCAAATTTGTTGCCAGGTTTTATACGCAGGTCACCATAATTTGTATTATGTTCCCTGAGTCAATGAAGGTTTTCTTTAGACTTCTTAATTAAAAAGAGAAGAAAGAAA
rs1243671704	chr1	ENST00000376810	102	1	3505	G	T	4.1275	3.23296	CCTTGGTGGTCACTCCCATCGGGGCTATCAGTTCTGCACTGTGCCCTGGTGCGGATTTTAATGCATATTTTTATATATAAATGTTCCCAAAGGCCAAATTTGTTGCCAGGTTTTATACGCAGGTCACCATAATTTGTATTATGTTCCCTGAGTCAATGAAGGTTTTCTTTAGACTTCTTAATTAAAAAGAGAAGAAAGAAA
rs549616521	chr1	ENST00000376810	105	4	3505	G	T	4.1275	3.76701	CCTTGGTGGTCACTCCCATCGGGGCTATCAGTTCTGCACTGTGCCCTGGTGCGGATTTTAATGCATATTTTTATATATAAATGTTCCCAAAGGCCAAATTTGTTGCCAGGTTTTATACGCAGGTCACCATAATTTGTATTATGTTCCCTGAGTCAATGAAGGTTTTCTTTAGACTTCTTAATTAAAAAGAGAAGAAAGAAA
rs897434247	chr1	ENST00000376810	106	5	3505	C	A	4.1275	5.43213	CCTTGGTGGTCACTCCCATCGGGGCTATCAGTTCTGCACTGTGCCCTGGTGCGGATTTTAATGCATATTTTTATATATAAATGTTCCCAAAGGCCAAATTTGTTGCCAGGTTTTATACGCAGGTCACCATAATTTGTATTATGTTCCCTGAGTCAATGAAGGTTTTCTTTAGACTTCTTAATTAAAAAGAGAAGAAAGAAA
rs1395119894	chr1	ENST00000376810	108	7	3505	A	G	4.1275	4.1275	CCTTGGTGGTCACTCCCATCGGGGCTATCAGTTCTGCACTGTGCCCTGGTGCGGATTTTAATGCATATTTTTATATATAAATGTTCCCAAAGGCCAAATTTGTTGCCAGGTTTTATACGCAGGTCACCATAATTTGTATTATGTTCCCTGAGTCAATGAAGGTTTTCTTTAGACTTCTTAATTAAAAAGAGAAGAAAGAAA
rs1326914577	chr1	ENST00000376592	165	64	6685	G	A	3.71742	3.36075	CAACCTCTTATCACCACTTGTTGGTGTCAGAACTAACTGCTTCTGGTCTGGAGAGGGACTGACCGATGCCTTTGGGTAGAGAGAATTATGAAAGAAATTTTGGTATTTTTCTACTTTATATTTTCTGAGGTTTCTGTAATAAGCATATTTCACTTTTCCAATAAGAAAAAAAAAAACTTGGCCTGGCGCGGTGGCTCACAC
rs1235042947	chr1	ENST00000376592	162	61	6685	T	A	3.71742	3.37982	CAACCTCTTATCACCACTTGTTGGTGTCAGAACTAACTGCTTCTGGTCTGGAGAGGGACTGACCGATGCCTTTGGGTAGAGAGAATTATGAAAGAAATTTTGGTATTTTTCTACTTTATATTTTCTGAGGTTTCTGTAATAAGCATATTTCACTTTTCCAATAAGAAAAAAAAAAACTTGGCCTGGCGCGGTGGCTCACAC
rs1271604774	chr1	ENST00000376592	158	57	6685	C	A	3.71742	3.81851	CAACCTCTTATCACCACTTGTTGGTGTCAGAACTAACTGCTTCTGGTCTGGAGAGGGACTGACCGATGCCTTTGGGTAGAGAGAATTATGAAAGAAATTTTGGTATTTTTCTACTTTATATTTTCTGAGGTTTCTGTAATAAGCATATTTCACTTTTCCAATAAGAAAAAAAAAAACTTGGCCTGGCGCGGTGGCTCACAC
rs1481061326	chr1	ENST00000376592	157	56	6685	T	A	3.71742	2.37846	CAACCTCTTATCACCACTTGTTGGTGTCAGAACTAACTGCTTCTGGTCTGGAGAGGGACTGACCGATGCCTTTGGGTAGAGAGAATTATGAAAGAAATTTTGGTATTTTTCTACTTTATATTTTCTGAGGTTTCTGTAATAAGCATATTTCACTTTTCCAATAAGAAAAAAAAAAACTTGGCCTGGCGCGGTGGCTCACAC
rs977422717	chr1	ENST00000376592	143	42	6685	G	T	3.71742	2.12002	CAACCTCTTATCACCACTTGTTGGTGTCAGAACTAACTGCTTCTGGTCTGGAGAGGGACTGACCGATGCCTTTGGGTAGAGAGAATTATGAAAGAAATTTTGGTATTTTTCTACTTTATATTTTCTGAGGTTTCTGTAATAAGCATATTTCACTTTTCCAATAAGAAAAAAAAAAACTTGGCCTGGCGCGGTGGCTCACAC
rs993035298	chr1	ENST00000376592	125	24	6685	C	G	3.71742	6.00052	CAACCTCTTATCACCACTTGTTGGTGTCAGAACTAACTGCTTCTGGTCTGGAGAGGGACTGACCGATGCCTTTGGGTAGAGAGAATTATGAAAGAAATTTTGGTATTTTTCTACTTTATATTTTCTGAGGTTTCTGTAATAAGCATATTTCACTTTTCCAATAAGAAAAAAAAAAACTTGGCCTGGCGCGGTGGCTCACAC
rs925919532	chr1	ENST00000376592	119	18	6685	T	C	3.71742	4.75693	CAACCTCTTATCACCACTTGTTGGTGTCAGAACTAACTGCTTCTGGTCTGGAGAGGGACTGACCGATGCCTTTGGGTAGAGAGAATTATGAAAGAAATTTTGGTATTTTTCTACTTTATATTTTCTGAGGTTTCTGTAATAAGCATATTTCACTTTTCCAATAAGAAAAAAAAAAACTTGGCCTGGCGCGGTGGCTCACAC
rs1402576605	chr1	ENST00000376592	103	2	6685	G	C	3.71742	9.9678	CAACCTCTTATCACCACTTGTTGGTGTCAGAACTAACTGCTTCTGGTCTGGAGAGGGACTGACCGATGCCTTTGGGTAGAGAGAATTATGAAAGAAATTTTGGTATTTTTCTACTTTATATTTTCTGAGGTTTCTGTAATAAGCATATTTCACTTTTCCAATAAGAAAAAAAAAAACTTGGCCTGGCGCGGTGGCTCACAC
rs1402576605	chr1	ENST00000376592	103	2	6685	G	A	3.71742	5.75256	CAACCTCTTATCACCACTTGTTGGTGTCAGAACTAACTGCTTCTGGTCTGGAGAGGGACTGACCGATGCCTTTGGGTAGAGAGAATTATGAAAGAAATTTTGGTATTTTTCTACTTTATATTTTCTGAGGTTTCTGTAATAAGCATATTTCACTTTTCCAATAAGAAAAAAAAAAACTTGGCCTGGCGCGGTGGCTCACAC
rs1207606869	chr1	ENST00000376592	98	-3	6685	T	G	3.71742	8.0719	CAACCTCTTATCACCACTTGTTGGTGTCAGAACTAACTGCTTCTGGTCTGGAGAGGGACTGACCGATGCCTTTGGGTAGAGAGAATTATGAAAGAAATTTTGGTATTTTTCTACTTTATATTTTCTGAGGTTTCTGTAATAAGCATATTTCACTTTTCCAATAAGAAAAAAAAAAACTTGGCCTGGCGCGGTGGCTCACAC
rs1404036437	chr1	ENST00000376592	83	-18	6685	G	T	3.71742	2.10381	CAACCTCTTATCACCACTTGTTGGTGTCAGAACTAACTGCTTCTGGTCTGGAGAGGGACTGACCGATGCCTTTGGGTAGAGAGAATTATGAAAGAAATTTTGGTATTTTTCTACTTTATATTTTCTGAGGTTTCTGTAATAAGCATATTTCACTTTTCCAATAAGAAAAAAAAAAACTTGGCCTGGCGCGGTGGCTCACAC
rs913392767	chr1	ENST00000376592	82	-19	6685	A	G	3.71742	4.02069	CAACCTCTTATCACCACTTGTTGGTGTCAGAACTAACTGCTTCTGGTCTGGAGAGGGACTGACCGATGCCTTTGGGTAGAGAGAATTATGAAAGAAATTTTGGTATTTTTCTACTTTATATTTTCTGAGGTTTCTGTAATAAGCATATTTCACTTTTCCAATAAGAAAAAAAAAAACTTGGCCTGGCGCGGTGGCTCACAC
rs886045167	chr1	ENST00000376592	81	-20	6685	G	C	3.71742	4.4632	CAACCTCTTATCACCACTTGTTGGTGTCAGAACTAACTGCTTCTGGTCTGGAGAGGGACTGACCGATGCCTTTGGGTAGAGAGAATTATGAAAGAAATTTTGGTATTTTTCTACTTTATATTTTCTGAGGTTTCTGTAATAAGCATATTTCACTTTTCCAATAAGAAAAAAAAAAACTTGGCCTGGCGCGGTGGCTCACAC
rs1347270471	chr1	ENST00000376592	79	-22	6685	G	A	3.71742	3.685	CAACCTCTTATCACCACTTGTTGGTGTCAGAACTAACTGCTTCTGGTCTGGAGAGGGACTGACCGATGCCTTTGGGTAGAGAGAATTATGAAAGAAATTTTGGTATTTTTCTACTTTATATTTTCTGAGGTTTCTGTAATAAGCATATTTCACTTTTCCAATAAGAAAAAAAAAAACTTGGCCTGGCGCGGTGGCTCACAC
rs1437068813	chr1	ENST00000376592	77	-24	6685	T	G	3.71742	2.14386	CAACCTCTTATCACCACTTGTTGGTGTCAGAACTAACTGCTTCTGGTCTGGAGAGGGACTGACCGATGCCTTTGGGTAGAGAGAATTATGAAAGAAATTTTGGTATTTTTCTACTTTATATTTTCTGAGGTTTCTGTAATAAGCATATTTCACTTTTCCAATAAGAAAAAAAAAAACTTGGCCTGGCGCGGTGGCTCACAC
rs15854	chr1	ENST00000376592	71	-30	6685	T	C	3.71742	3.70979	CAACCTCTTATCACCACTTGTTGGTGTCAGAACTAACTGCTTCTGGTCTGGAGAGGGACTGACCGATGCCTTTGGGTAGAGAGAATTATGAAAGAAATTTTGGTATTTTTCTACTTTATATTTTCTGAGGTTTCTGTAATAAGCATATTTCACTTTTCCAATAAGAAAAAAAAAAACTTGGCCTGGCGCGGTGGCTCACAC
rs1278937825	chr1	ENST00000376592	70	-31	6685	C	T	3.71742	3.73077	CAACCTCTTATCACCACTTGTTGGTGTCAGAACTAACTGCTTCTGGTCTGGAGAGGGACTGACCGATGCCTTTGGGTAGAGAGAATTATGAAAGAAATTTTGGTATTTTTCTACTTTATATTTTCTGAGGTTTCTGTAATAAGCATATTTCACTTTTCCAATAAGAAAAAAAAAAACTTGGCCTGGCGCGGTGGCTCACAC
rs1261502938	chr1	ENST00000346436	64	-37	3466	G	A	2.71988	2.71988	CAGATTTACGTCTACCCTAATTCTTAACATTGCAGCTTTCTCTCCATCTGCAGATTATTCCCAGTCTCCCAGTAACACGTTTCTACCCAGATCCTTTTTCATTTCCTTAAGTTTTGATCTCCGTCTTCCTGATGAAGCAGGCAGAGCTCAGAGGATCTTGGCATCACCCACCAAAGTTAGCTGAAAGCAGGGCACTCCTGG
rs1405098160	chr1	ENST00000346436	71	-30	3466	A	G	2.71988	2.97356	CAGATTTACGTCTACCCTAATTCTTAACATTGCAGCTTTCTCTCCATCTGCAGATTATTCCCAGTCTCCCAGTAACACGTTTCTACCCAGATCCTTTTTCATTTCCTTAAGTTTTGATCTCCGTCTTCCTGATGAAGCAGGCAGAGCTCAGAGGATCTTGGCATCACCCACCAAAGTTAGCTGAAAGCAGGGCACTCCTGG
rs897924556	chr1	ENST00000346436	77	-24	3466	A	T	2.71988	2.70653	CAGATTTACGTCTACCCTAATTCTTAACATTGCAGCTTTCTCTCCATCTGCAGATTATTCCCAGTCTCCCAGTAACACGTTTCTACCCAGATCCTTTTTCATTTCCTTAAGTTTTGATCTCCGTCTTCCTGATGAAGCAGGCAGAGCTCAGAGGATCTTGGCATCACCCACCAAAGTTAGCTGAAAGCAGGGCACTCCTGG
rs994812222	chr1	ENST00000346436	79	-22	3466	G	A	2.71988	2.62451	CAGATTTACGTCTACCCTAATTCTTAACATTGCAGCTTTCTCTCCATCTGCAGATTATTCCCAGTCTCCCAGTAACACGTTTCTACCCAGATCCTTTTTCATTTCCTTAAGTTTTGATCTCCGTCTTCCTGATGAAGCAGGCAGAGCTCAGAGGATCTTGGCATCACCCACCAAAGTTAGCTGAAAGCAGGGCACTCCTGG
rs1490801075	chr1	ENST00000346436	87	-14	3466	C	T	2.71988	2.7523	CAGATTTACGTCTACCCTAATTCTTAACATTGCAGCTTTCTCTCCATCTGCAGATTATTCCCAGTCTCCCAGTAACACGTTTCTACCCAGATCCTTTTTCATTTCCTTAAGTTTTGATCTCCGTCTTCCTGATGAAGCAGGCAGAGCTCAGAGGATCTTGGCATCACCCACCAAAGTTAGCTGAAAGCAGGGCACTCCTGG
rs889811123	chr1	ENST00000346436	89	-12	3466	A	G	2.71988	2.7523	CAGATTTACGTCTACCCTAATTCTTAACATTGCAGCTTTCTCTCCATCTGCAGATTATTCCCAGTCTCCCAGTAACACGTTTCTACCCAGATCCTTTTTCATTTCCTTAAGTTTTGATCTCCGTCTTCCTGATGAAGCAGGCAGAGCTCAGAGGATCTTGGCATCACCCACCAAAGTTAGCTGAAAGCAGGGCACTCCTGG
rs528385443	chr1	ENST00000346436	90	-11	3466	G	C	2.71988	2.25067	CAGATTTACGTCTACCCTAATTCTTAACATTGCAGCTTTCTCTCCATCTGCAGATTATTCCCAGTCTCCCAGTAACACGTTTCTACCCAGATCCTTTTTCATTTCCTTAAGTTTTGATCTCCGTCTTCCTGATGAAGCAGGCAGAGCTCAGAGGATCTTGGCATCACCCACCAAAGTTAGCTGAAAGCAGGGCACTCCTGG
rs1249152403	chr1	ENST00000346436	91	-10	3466	A	G	2.71988	2.85912	CAGATTTACGTCTACCCTAATTCTTAACATTGCAGCTTTCTCTCCATCTGCAGATTATTCCCAGTCTCCCAGTAACACGTTTCTACCCAGATCCTTTTTCATTTCCTTAAGTTTTGATCTCCGTCTTCCTGATGAAGCAGGCAGAGCTCAGAGGATCTTGGCATCACCCACCAAAGTTAGCTGAAAGCAGGGCACTCCTGG
rs958769081	chr1	ENST00000346436	106	5	3466	C	G	2.71988	2.18582	CAGATTTACGTCTACCCTAATTCTTAACATTGCAGCTTTCTCTCCATCTGCAGATTATTCCCAGTCTCCCAGTAACACGTTTCTACCCAGATCCTTTTTCATTTCCTTAAGTTTTGATCTCCGTCTTCCTGATGAAGCAGGCAGAGCTCAGAGGATCTTGGCATCACCCACCAAAGTTAGCTGAAAGCAGGGCACTCCTGG
rs1300150728	chr1	ENST00000346436	116	15	3466	G	T	2.71988	5.5542	CAGATTTACGTCTACCCTAATTCTTAACATTGCAGCTTTCTCTCCATCTGCAGATTATTCCCAGTCTCCCAGTAACACGTTTCTACCCAGATCCTTTTTCATTTCCTTAAGTTTTGATCTCCGTCTTCCTGATGAAGCAGGCAGAGCTCAGAGGATCTTGGCATCACCCACCAAAGTTAGCTGAAAGCAGGGCACTCCTGG
rs759057575	chr1	ENST00000346436	119	18	3466	C	G	2.71988	2.78091	CAGATTTACGTCTACCCTAATTCTTAACATTGCAGCTTTCTCTCCATCTGCAGATTATTCCCAGTCTCCCAGTAACACGTTTCTACCCAGATCCTTTTTCATTTCCTTAAGTTTTGATCTCCGTCTTCCTGATGAAGCAGGCAGAGCTCAGAGGATCTTGGCATCACCCACCAAAGTTAGCTGAAAGCAGGGCACTCCTGG
rs1041042706	chr1	ENST00000346436	122	21	3466	C	T	2.71988	2.05803	CAGATTTACGTCTACCCTAATTCTTAACATTGCAGCTTTCTCTCCATCTGCAGATTATTCCCAGTCTCCCAGTAACACGTTTCTACCCAGATCCTTTTTCATTTCCTTAAGTTTTGATCTCCGTCTTCCTGATGAAGCAGGCAGAGCTCAGAGGATCTTGGCATCACCCACCAAAGTTAGCTGAAAGCAGGGCACTCCTGG
rs115798392	chr1	ENST00000346436	123	22	3466	G	A	2.71988	2.85721	CAGATTTACGTCTACCCTAATTCTTAACATTGCAGCTTTCTCTCCATCTGCAGATTATTCCCAGTCTCCCAGTAACACGTTTCTACCCAGATCCTTTTTCATTTCCTTAAGTTTTGATCTCCGTCTTCCTGATGAAGCAGGCAGAGCTCAGAGGATCTTGGCATCACCCACCAAAGTTAGCTGAAAGCAGGGCACTCCTGG
rs766964968	chr1	ENST00000346436	125	24	3466	C	T	2.71988	2.66647	CAGATTTACGTCTACCCTAATTCTTAACATTGCAGCTTTCTCTCCATCTGCAGATTATTCCCAGTCTCCCAGTAACACGTTTCTACCCAGATCCTTTTTCATTTCCTTAAGTTTTGATCTCCGTCTTCCTGATGAAGCAGGCAGAGCTCAGAGGATCTTGGCATCACCCACCAAAGTTAGCTGAAAGCAGGGCACTCCTGG
rs146978720	chr1	ENST00000346436	138	37	3466	C	T	2.71988	2.55775	CAGATTTACGTCTACCCTAATTCTTAACATTGCAGCTTTCTCTCCATCTGCAGATTATTCCCAGTCTCCCAGTAACACGTTTCTACCCAGATCCTTTTTCATTTCCTTAAGTTTTGATCTCCGTCTTCCTGATGAAGCAGGCAGAGCTCAGAGGATCTTGGCATCACCCACCAAAGTTAGCTGAAAGCAGGGCACTCCTGG
rs1280464853	chr1	ENST00000346436	145	44	3466	A	T	2.71988	6.92368	CAGATTTACGTCTACCCTAATTCTTAACATTGCAGCTTTCTCTCCATCTGCAGATTATTCCCAGTCTCCCAGTAACACGTTTCTACCCAGATCCTTTTTCATTTCCTTAAGTTTTGATCTCCGTCTTCCTGATGAAGCAGGCAGAGCTCAGAGGATCTTGGCATCACCCACCAAAGTTAGCTGAAAGCAGGGCACTCCTGG
rs1466256903	chr1	ENST00000616661	116	15	134	G	T	0.217438	0.260472	AGCCGAAACGGCTGCTGGGGCAAGAAACTTCTTGTTAGAACTTTCCACCTCCGGCTTCCCCCTCCACCTCTTTTACCGTCCCAACCTTAGGAGACGCTTTTTCTCCCCCAGAGGAGAATTTATCTTTTTTTTTTTTTTTTTTTTCTTTTTCTCACCCGGTGCTTTGCATTTGGGAAGAGGTGATTTCAAGAGTGGCCAGGT
rs1194007883	chr1	ENST00000616661	113	12	134	G	A	0.217438	0.351667	AGCCGAAACGGCTGCTGGGGCAAGAAACTTCTTGTTAGAACTTTCCACCTCCGGCTTCCCCCTCCACCTCTTTTACCGTCCCAACCTTAGGAGACGCTTTTTCTCCCCCAGAGGAGAATTTATCTTTTTTTTTTTTTTTTTTTTCTTTTTCTCACCCGGTGCTTTGCATTTGGGAAGAGGTGATTTCAAGAGTGGCCAGGT
rs1312730615	chr1	ENST00000616661	111	10	134	G	A	0.217438	0.212431	AGCCGAAACGGCTGCTGGGGCAAGAAACTTCTTGTTAGAACTTTCCACCTCCGGCTTCCCCCTCCACCTCTTTTACCGTCCCAACCTTAGGAGACGCTTTTTCTCCCCCAGAGGAGAATTTATCTTTTTTTTTTTTTTTTTTTTCTTTTTCTCACCCGGTGCTTTGCATTTGGGAAGAGGTGATTTCAAGAGTGGCCAGGT
rs1246357901	chr1	ENST00000616661	108	7	134	C	T	0.217438	0.218034	AGCCGAAACGGCTGCTGGGGCAAGAAACTTCTTGTTAGAACTTTCCACCTCCGGCTTCCCCCTCCACCTCTTTTACCGTCCCAACCTTAGGAGACGCTTTTTCTCCCCCAGAGGAGAATTTATCTTTTTTTTTTTTTTTTTTTTCTTTTTCTCACCCGGTGCTTTGCATTTGGGAAGAGGTGATTTCAAGAGTGGCCAGGT
rs1465262447	chr1	ENST00000616661	104	3	134	T	C	0.217438	0.275373	AGCCGAAACGGCTGCTGGGGCAAGAAACTTCTTGTTAGAACTTTCCACCTCCGGCTTCCCCCTCCACCTCTTTTACCGTCCCAACCTTAGGAGACGCTTTTTCTCCCCCAGAGGAGAATTTATCTTTTTTTTTTTTTTTTTTTTCTTTTTCTCACCCGGTGCTTTGCATTTGGGAAGAGGTGATTTCAAGAGTGGCCAGGT
rs1474709918	chr1	ENST00000616661	96	-5	134	G	A	0.217438	0.275612	AGCCGAAACGGCTGCTGGGGCAAGAAACTTCTTGTTAGAACTTTCCACCTCCGGCTTCCCCCTCCACCTCTTTTACCGTCCCAACCTTAGGAGACGCTTTTTCTCCCCCAGAGGAGAATTTATCTTTTTTTTTTTTTTTTTTTTCTTTTTCTCACCCGGTGCTTTGCATTTGGGAAGAGGTGATTTCAAGAGTGGCCAGGT
rs1054528023	chr1	ENST00000616661	85	-16	134	C	T	0.217438	0.216961	AGCCGAAACGGCTGCTGGGGCAAGAAACTTCTTGTTAGAACTTTCCACCTCCGGCTTCCCCCTCCACCTCTTTTACCGTCCCAACCTTAGGAGACGCTTTTTCTCCCCCAGAGGAGAATTTATCTTTTTTTTTTTTTTTTTTTTCTTTTTCTCACCCGGTGCTTTGCATTTGGGAAGAGGTGATTTCAAGAGTGGCCAGGT
rs1195327786	chr1	ENST00000616661	81	-20	134	C	G	0.217438	0.333071	AGCCGAAACGGCTGCTGGGGCAAGAAACTTCTTGTTAGAACTTTCCACCTCCGGCTTCCCCCTCCACCTCTTTTACCGTCCCAACCTTAGGAGACGCTTTTTCTCCCCCAGAGGAGAATTTATCTTTTTTTTTTTTTTTTTTTTCTTTTTCTCACCCGGTGCTTTGCATTTGGGAAGAGGTGATTTCAAGAGTGGCCAGGT
rs1251293334	chr1	ENST00000616661	79	-22	134	T	C	0.217438	0.350475	AGCCGAAACGGCTGCTGGGGCAAGAAACTTCTTGTTAGAACTTTCCACCTCCGGCTTCCCCCTCCACCTCTTTTACCGTCCCAACCTTAGGAGACGCTTTTTCTCCCCCAGAGGAGAATTTATCTTTTTTTTTTTTTTTTTTTTCTTTTTCTCACCCGGTGCTTTGCATTTGGGAAGAGGTGATTTCAAGAGTGGCCAGGT
rs1459297381	chr1	ENST00000616661	75	-26	134	A	T	0.217438	0.208855	AGCCGAAACGGCTGCTGGGGCAAGAAACTTCTTGTTAGAACTTTCCACCTCCGGCTTCCCCCTCCACCTCTTTTACCGTCCCAACCTTAGGAGACGCTTTTTCTCCCCCAGAGGAGAATTTATCTTTTTTTTTTTTTTTTTTTTCTTTTTCTCACCCGGTGCTTTGCATTTGGGAAGAGGTGATTTCAAGAGTGGCCAGGT
rs71647045	chr1	ENST00000616661	70	-31	134	C	T	0.217438	0.250101	AGCCGAAACGGCTGCTGGGGCAAGAAACTTCTTGTTAGAACTTTCCACCTCCGGCTTCCCCCTCCACCTCTTTTACCGTCCCAACCTTAGGAGACGCTTTTTCTCCCCCAGAGGAGAATTTATCTTTTTTTTTTTTTTTTTTTTCTTTTTCTCACCCGGTGCTTTGCATTTGGGAAGAGGTGATTTCAAGAGTGGCCAGGT
rs1430387959	chr1	ENST00000616661	66	-35	134	A	T	0.217438	0.25177	AGCCGAAACGGCTGCTGGGGCAAGAAACTTCTTGTTAGAACTTTCCACCTCCGGCTTCCCCCTCCACCTCTTTTACCGTCCCAACCTTAGGAGACGCTTTTTCTCCCCCAGAGGAGAATTTATCTTTTTTTTTTTTTTTTTTTTCTTTTTCTCACCCGGTGCTTTGCATTTGGGAAGAGGTGATTTCAAGAGTGGCCAGGT
rs1430387959	chr1	ENST00000616661	66	-35	134	A	C	0.217438	0.256062	AGCCGAAACGGCTGCTGGGGCAAGAAACTTCTTGTTAGAACTTTCCACCTCCGGCTTCCCCCTCCACCTCTTTTACCGTCCCAACCTTAGGAGACGCTTTTTCTCCCCCAGAGGAGAATTTATCTTTTTTTTTTTTTTTTTTTTCTTTTTCTCACCCGGTGCTTTGCATTTGGGAAGAGGTGATTTCAAGAGTGGCCAGGT
rs899529444	chr1	ENST00000616661	60	-41	134	C	T	0.217438	0.248671	AGCCGAAACGGCTGCTGGGGCAAGAAACTTCTTGTTAGAACTTTCCACCTCCGGCTTCCCCCTCCACCTCTTTTACCGTCCCAACCTTAGGAGACGCTTTTTCTCCCCCAGAGGAGAATTTATCTTTTTTTTTTTTTTTTTTTTCTTTTTCTCACCCGGTGCTTTGCATTTGGGAAGAGGTGATTTCAAGAGTGGCCAGGT
rs1165810664	chr1	ENST00000616661	59	-42	134	C	T	0.217438	0.212431	AGCCGAAACGGCTGCTGGGGCAAGAAACTTCTTGTTAGAACTTTCCACCTCCGGCTTCCCCCTCCACCTCTTTTACCGTCCCAACCTTAGGAGACGCTTTTTCTCCCCCAGAGGAGAATTTATCTTTTTTTTTTTTTTTTTTTTCTTTTTCTCACCCGGTGCTTTGCATTTGGGAAGAGGTGATTTCAAGAGTGGCCAGGT
rs190735516	chr1	ENST00000616661	58	-43	134	C	T	0.217438	0.22316	AGCCGAAACGGCTGCTGGGGCAAGAAACTTCTTGTTAGAACTTTCCACCTCCGGCTTCCCCCTCCACCTCTTTTACCGTCCCAACCTTAGGAGACGCTTTTTCTCCCCCAGAGGAGAATTTATCTTTTTTTTTTTTTTTTTTTTCTTTTTCTCACCCGGTGCTTTGCATTTGGGAAGAGGTGATTTCAAGAGTGGCCAGGT
rs577035845	chr1	ENST00000616661	56	-45	134	T	C	0.217438	0.202417	AGCCGAAACGGCTGCTGGGGCAAGAAACTTCTTGTTAGAACTTTCCACCTCCGGCTTCCCCCTCCACCTCTTTTACCGTCCCAACCTTAGGAGACGCTTTTTCTCCCCCAGAGGAGAATTTATCTTTTTTTTTTTTTTTTTTTTCTTTTTCTCACCCGGTGCTTTGCATTTGGGAAGAGGTGATTTCAAGAGTGGCCAGGT
rs1334214299	chr1	ENST00000616661	51	-50	134	C	T	0.217438	0.211477	AGCCGAAACGGCTGCTGGGGCAAGAAACTTCTTGTTAGAACTTTCCACCTCCGGCTTCCCCCTCCACCTCTTTTACCGTCCCAACCTTAGGAGACGCTTTTTCTCCCCCAGAGGAGAATTTATCTTTTTTTTTTTTTTTTTTTTCTTTTTCTCACCCGGTGCTTTGCATTTGGGAAGAGGTGATTTCAAGAGTGGCCAGGT
rs1166862022	chr1	ENST00000616661	49	-52	134	C	T	0.217438	0.211477	AGCCGAAACGGCTGCTGGGGCAAGAAACTTCTTGTTAGAACTTTCCACCTCCGGCTTCCCCCTCCACCTCTTTTACCGTCCCAACCTTAGGAGACGCTTTTTCTCCCCCAGAGGAGAATTTATCTTTTTTTTTTTTTTTTTTTTCTTTTTCTCACCCGGTGCTTTGCATTTGGGAAGAGGTGATTTCAAGAGTGGCCAGGT
rs1390405786	chr1	ENST00000616661	44	-57	134	T	C	0.217438	0.203133	AGCCGAAACGGCTGCTGGGGCAAGAAACTTCTTGTTAGAACTTTCCACCTCCGGCTTCCCCCTCCACCTCTTTTACCGTCCCAACCTTAGGAGACGCTTTTTCTCCCCCAGAGGAGAATTTATCTTTTTTTTTTTTTTTTTTTTCTTTTTCTCACCCGGTGCTTTGCATTTGGGAAGAGGTGATTTCAAGAGTGGCCAGGT
rs1448628613	chr1	ENST00000616661	37	-64	134	A	C	0.217438	0.20957	AGCCGAAACGGCTGCTGGGGCAAGAAACTTCTTGTTAGAACTTTCCACCTCCGGCTTCCCCCTCCACCTCTTTTACCGTCCCAACCTTAGGAGACGCTTTTTCTCCCCCAGAGGAGAATTTATCTTTTTTTTTTTTTTTTTTTTCTTTTTCTCACCCGGTGCTTTGCATTTGGGAAGAGGTGATTTCAAGAGTGGCCAGGT
rs1334291667	chr1	ENST00000616661	32	-69	134	T	G	0.217438	0.217438	AGCCGAAACGGCTGCTGGGGCAAGAAACTTCTTGTTAGAACTTTCCACCTCCGGCTTCCCCCTCCACCTCTTTTACCGTCCCAACCTTAGGAGACGCTTTTTCTCCCCCAGAGGAGAATTTATCTTTTTTTTTTTTTTTTTTTTCTTTTTCTCACCCGGTGCTTTGCATTTGGGAAGAGGTGATTTCAAGAGTGGCCAGGT
rs71647046	chr1	ENST00000616661	31	-70	134	C	T	0.217438	0.216722	AGCCGAAACGGCTGCTGGGGCAAGAAACTTCTTGTTAGAACTTTCCACCTCCGGCTTCCCCCTCCACCTCTTTTACCGTCCCAACCTTAGGAGACGCTTTTTCTCCCCCAGAGGAGAATTTATCTTTTTTTTTTTTTTTTTTTTCTTTTTCTCACCCGGTGCTTTGCATTTGGGAAGAGGTGATTTCAAGAGTGGCCAGGT
rs1382495207	chr1	ENST00000616661	23	-78	134	A	G	0.217438	0.217438	AGCCGAAACGGCTGCTGGGGCAAGAAACTTCTTGTTAGAACTTTCCACCTCCGGCTTCCCCCTCCACCTCTTTTACCGTCCCAACCTTAGGAGACGCTTTTTCTCCCCCAGAGGAGAATTTATCTTTTTTTTTTTTTTTTTTTTCTTTTTCTCACCCGGTGCTTTGCATTTGGGAAGAGGTGATTTCAAGAGTGGCCAGGT
rs1487282134	chr1	ENST00000375847	86	-15	4569	A	C	4.14085	3.8147	GCCAGGCTTCATTCTTCCATATGATCCTCTAAAAATGGACACTTCCTCTGAATGCTGTATCTCATGGCACCTGGTCCAACTAGAAATGGTCAAGGAATTCATTTGGCTCCTTGATACATCAGTCCTCAATATTACTTTCTAGGTATTTTATGGCCAGATTGCTTATATGAGTGGTCTTTTGGTTTGGTAGTAGGTTTTTAT
rs1484088917	chr1	ENST00000375847	88	-13	4569	G	A	4.14085	3.80898	GCCAGGCTTCATTCTTCCATATGATCCTCTAAAAATGGACACTTCCTCTGAATGCTGTATCTCATGGCACCTGGTCCAACTAGAAATGGTCAAGGAATTCATTTGGCTCCTTGATACATCAGTCCTCAATATTACTTTCTAGGTATTTTATGGCCAGATTGCTTATATGAGTGGTCTTTTGGTTTGGTAGTAGGTTTTTAT
rs1195165349	chr1	ENST00000375847	103	2	4569	T	C	4.14085	8.5144	GCCAGGCTTCATTCTTCCATATGATCCTCTAAAAATGGACACTTCCTCTGAATGCTGTATCTCATGGCACCTGGTCCAACTAGAAATGGTCAAGGAATTCATTTGGCTCCTTGATACATCAGTCCTCAATATTACTTTCTAGGTATTTTATGGCCAGATTGCTTATATGAGTGGTCTTTTGGTTTGGTAGTAGGTTTTTAT
rs1032960195	chr1	ENST00000375847	106	5	4569	G	T	4.14085	4.16946	GCCAGGCTTCATTCTTCCATATGATCCTCTAAAAATGGACACTTCCTCTGAATGCTGTATCTCATGGCACCTGGTCCAACTAGAAATGGTCAAGGAATTCATTTGGCTCCTTGATACATCAGTCCTCAATATTACTTTCTAGGTATTTTATGGCCAGATTGCTTATATGAGTGGTCTTTTGGTTTGGTAGTAGGTTTTTAT
rs1253029542	chr1	ENST00000375847	117	16	4569	C	T	4.14085	3.71933	GCCAGGCTTCATTCTTCCATATGATCCTCTAAAAATGGACACTTCCTCTGAATGCTGTATCTCATGGCACCTGGTCCAACTAGAAATGGTCAAGGAATTCATTTGGCTCCTTGATACATCAGTCCTCAATATTACTTTCTAGGTATTTTATGGCCAGATTGCTTATATGAGTGGTCTTTTGGTTTGGTAGTAGGTTTTTAT
rs1448383501	chr1	ENST00000375847	124	23	4569	C	T	4.14085	2.67124	GCCAGGCTTCATTCTTCCATATGATCCTCTAAAAATGGACACTTCCTCTGAATGCTGTATCTCATGGCACCTGGTCCAACTAGAAATGGTCAAGGAATTCATTTGGCTCCTTGATACATCAGTCCTCAATATTACTTTCTAGGTATTTTATGGCCAGATTGCTTATATGAGTGGTCTTTTGGTTTGGTAGTAGGTTTTTAT
rs1179541799	chr1	ENST00000375847	125	24	4569	C	G	4.14085	5.93567	GCCAGGCTTCATTCTTCCATATGATCCTCTAAAAATGGACACTTCCTCTGAATGCTGTATCTCATGGCACCTGGTCCAACTAGAAATGGTCAAGGAATTCATTTGGCTCCTTGATACATCAGTCCTCAATATTACTTTCTAGGTATTTTATGGCCAGATTGCTTATATGAGTGGTCTTTTGGTTTGGTAGTAGGTTTTTAT
rs1179541799	chr1	ENST00000375847	125	24	4569	C	T	4.14085	4.07219	GCCAGGCTTCATTCTTCCATATGATCCTCTAAAAATGGACACTTCCTCTGAATGCTGTATCTCATGGCACCTGGTCCAACTAGAAATGGTCAAGGAATTCATTTGGCTCCTTGATACATCAGTCCTCAATATTACTTTCTAGGTATTTTATGGCCAGATTGCTTATATGAGTGGTCTTTTGGTTTGGTAGTAGGTTTTTAT
rs1410525615	chr1	ENST00000375847	154	53	4569	C	A	4.14085	6.24084	GCCAGGCTTCATTCTTCCATATGATCCTCTAAAAATGGACACTTCCTCTGAATGCTGTATCTCATGGCACCTGGTCCAACTAGAAATGGTCAAGGAATTCATTTGGCTCCTTGATACATCAGTCCTCAATATTACTTTCTAGGTATTTTATGGCCAGATTGCTTATATGAGTGGTCTTTTGGTTTGGTAGTAGGTTTTTAT
rs141112816	chr1	ENST00000375847	158	57	4569	A	G	4.14085	1.82629	GCCAGGCTTCATTCTTCCATATGATCCTCTAAAAATGGACACTTCCTCTGAATGCTGTATCTCATGGCACCTGGTCCAACTAGAAATGGTCAAGGAATTCATTTGGCTCCTTGATACATCAGTCCTCAATATTACTTTCTAGGTATTTTATGGCCAGATTGCTTATATGAGTGGTCTTTTGGTTTGGTAGTAGGTTTTTAT
rs1004711323	chr1	ENST00000375847	166	65	4569	T	C	4.14085	3.98827	GCCAGGCTTCATTCTTCCATATGATCCTCTAAAAATGGACACTTCCTCTGAATGCTGTATCTCATGGCACCTGGTCCAACTAGAAATGGTCAAGGAATTCATTTGGCTCCTTGATACATCAGTCCTCAATATTACTTTCTAGGTATTTTATGGCCAGATTGCTTATATGAGTGGTCTTTTGGTTTGGTAGTAGGTTTTTAT
rs181770742	chr1	ENST00000375847	167	66	4569	A	G	4.14085	4.02641	GCCAGGCTTCATTCTTCCATATGATCCTCTAAAAATGGACACTTCCTCTGAATGCTGTATCTCATGGCACCTGGTCCAACTAGAAATGGTCAAGGAATTCATTTGGCTCCTTGATACATCAGTCCTCAATATTACTTTCTAGGTATTTTATGGCCAGATTGCTTATATGAGTGGTCTTTTGGTTTGGTAGTAGGTTTTTAT
rs975407205	chr1	ENST00000375847	169	68	4569	G	T	4.14085	4.20761	GCCAGGCTTCATTCTTCCATATGATCCTCTAAAAATGGACACTTCCTCTGAATGCTGTATCTCATGGCACCTGGTCCAACTAGAAATGGTCAAGGAATTCATTTGGCTCCTTGATACATCAGTCCTCAATATTACTTTCTAGGTATTTTATGGCCAGATTGCTTATATGAGTGGTCTTTTGGTTTGGTAGTAGGTTTTTAT
rs1442874619	chr1	ENST00000375847	71	-30	4863	G	A	4.04358	3.87383	ATGTTGCCCAGGCTGGTCCCAAACTCCTGGCCTCAAGCAGTCCTTCCACCTTGGCCTCCCAAAGTGCTGGGATTATCAATATGAGCCACCATGCCAGATTTGTTCATTTTTAAACATTTTTATCTCTTCAAGTCATCTTTTGATCTTTTAAAAAGCACCTTCAAACAGCTGCACCTTCCATTTGCACTAGGAAATGAAGGT
rs6656907	chr1	ENST00000375847	79	-22	4863	A	G	4.04358	3.03078	ATGTTGCCCAGGCTGGTCCCAAACTCCTGGCCTCAAGCAGTCCTTCCACCTTGGCCTCCCAAAGTGCTGGGATTATCAATATGAGCCACCATGCCAGATTTGTTCATTTTTAAACATTTTTATCTCTTCAAGTCATCTTTTGATCTTTTAAAAAGCACCTTCAAACAGCTGCACCTTCCATTTGCACTAGGAAATGAAGGT
rs142242336	chr1	ENST00000375847	104	3	4863	T	C	4.04358	3.32069	ATGTTGCCCAGGCTGGTCCCAAACTCCTGGCCTCAAGCAGTCCTTCCACCTTGGCCTCCCAAAGTGCTGGGATTATCAATATGAGCCACCATGCCAGATTTGTTCATTTTTAAACATTTTTATCTCTTCAAGTCATCTTTTGATCTTTTAAAAAGCACCTTCAAACAGCTGCACCTTCCATTTGCACTAGGAAATGAAGGT
rs1413982847	chr1	ENST00000375847	105	4	4863	C	T	4.04358	15.3198	ATGTTGCCCAGGCTGGTCCCAAACTCCTGGCCTCAAGCAGTCCTTCCACCTTGGCCTCCCAAAGTGCTGGGATTATCAATATGAGCCACCATGCCAGATTTGTTCATTTTTAAACATTTTTATCTCTTCAAGTCATCTTTTGATCTTTTAAAAAGCACCTTCAAACAGCTGCACCTTCCATTTGCACTAGGAAATGAAGGT
rs1332706528	chr1	ENST00000375847	107	6	4863	T	C	4.04358	4.74358	ATGTTGCCCAGGCTGGTCCCAAACTCCTGGCCTCAAGCAGTCCTTCCACCTTGGCCTCCCAAAGTGCTGGGATTATCAATATGAGCCACCATGCCAGATTTGTTCATTTTTAAACATTTTTATCTCTTCAAGTCATCTTTTGATCTTTTAAAAAGCACCTTCAAACAGCTGCACCTTCCATTTGCACTAGGAAATGAAGGT
rs9298	chr1	ENST00000375847	115	14	4863	C	T	4.04358	3.48091	ATGTTGCCCAGGCTGGTCCCAAACTCCTGGCCTCAAGCAGTCCTTCCACCTTGGCCTCCCAAAGTGCTGGGATTATCAATATGAGCCACCATGCCAGATTTGTTCATTTTTAAACATTTTTATCTCTTCAAGTCATCTTTTGATCTTTTAAAAAGCACCTTCAAACAGCTGCACCTTCCATTTGCACTAGGAAATGAAGGT
rs1000384207	chr1	ENST00000375847	116	15	4863	A	G	4.04358	4.33731	ATGTTGCCCAGGCTGGTCCCAAACTCCTGGCCTCAAGCAGTCCTTCCACCTTGGCCTCCCAAAGTGCTGGGATTATCAATATGAGCCACCATGCCAGATTTGTTCATTTTTAAACATTTTTATCTCTTCAAGTCATCTTTTGATCTTTTAAAAAGCACCTTCAAACAGCTGCACCTTCCATTTGCACTAGGAAATGAAGGT
rs939116007	chr1	ENST00000375847	119	18	4863	T	C	4.04358	3.8662	ATGTTGCCCAGGCTGGTCCCAAACTCCTGGCCTCAAGCAGTCCTTCCACCTTGGCCTCCCAAAGTGCTGGGATTATCAATATGAGCCACCATGCCAGATTTGTTCATTTTTAAACATTTTTATCTCTTCAAGTCATCTTTTGATCTTTTAAAAAGCACCTTCAAACAGCTGCACCTTCCATTTGCACTAGGAAATGAAGGT
rs1032475841	chr1	ENST00000375847	132	31	4863	G	C	4.04358	5.17654	ATGTTGCCCAGGCTGGTCCCAAACTCCTGGCCTCAAGCAGTCCTTCCACCTTGGCCTCCCAAAGTGCTGGGATTATCAATATGAGCCACCATGCCAGATTTGTTCATTTTTAAACATTTTTATCTCTTCAAGTCATCTTTTGATCTTTTAAAAAGCACCTTCAAACAGCTGCACCTTCCATTTGCACTAGGAAATGAAGGT
rs1307780043	chr1	ENST00000375847	133	32	4863	T	C	4.04358	5.18036	ATGTTGCCCAGGCTGGTCCCAAACTCCTGGCCTCAAGCAGTCCTTCCACCTTGGCCTCCCAAAGTGCTGGGATTATCAATATGAGCCACCATGCCAGATTTGTTCATTTTTAAACATTTTTATCTCTTCAAGTCATCTTTTGATCTTTTAAAAAGCACCTTCAAACAGCTGCACCTTCCATTTGCACTAGGAAATGAAGGT
rs958447921	chr1	ENST00000375847	140	39	4863	T	C	4.04358	2.92778	ATGTTGCCCAGGCTGGTCCCAAACTCCTGGCCTCAAGCAGTCCTTCCACCTTGGCCTCCCAAAGTGCTGGGATTATCAATATGAGCCACCATGCCAGATTTGTTCATTTTTAAACATTTTTATCTCTTCAAGTCATCTTTTGATCTTTTAAAAAGCACCTTCAAACAGCTGCACCTTCCATTTGCACTAGGAAATGAAGGT
rs1349076576	chr1	ENST00000375847	142	41	4863	G	T	4.04358	2.47383	ATGTTGCCCAGGCTGGTCCCAAACTCCTGGCCTCAAGCAGTCCTTCCACCTTGGCCTCCCAAAGTGCTGGGATTATCAATATGAGCCACCATGCCAGATTTGTTCATTTTTAAACATTTTTATCTCTTCAAGTCATCTTTTGATCTTTTAAAAAGCACCTTCAAACAGCTGCACCTTCCATTTGCACTAGGAAATGAAGGT
rs1407567707	chr1	ENST00000375847	145	44	4863	C	A	4.04358	4.0741	ATGTTGCCCAGGCTGGTCCCAAACTCCTGGCCTCAAGCAGTCCTTCCACCTTGGCCTCCCAAAGTGCTGGGATTATCAATATGAGCCACCATGCCAGATTTGTTCATTTTTAAACATTTTTATCTCTTCAAGTCATCTTTTGATCTTTTAAAAAGCACCTTCAAACAGCTGCACCTTCCATTTGCACTAGGAAATGAAGGT
rs1280927682	chr1	ENST00000375847	146	45	4863	T	G	4.04358	3.59344	ATGTTGCCCAGGCTGGTCCCAAACTCCTGGCCTCAAGCAGTCCTTCCACCTTGGCCTCCCAAAGTGCTGGGATTATCAATATGAGCCACCATGCCAGATTTGTTCATTTTTAAACATTTTTATCTCTTCAAGTCATCTTTTGATCTTTTAAAAAGCACCTTCAAACAGCTGCACCTTCCATTTGCACTAGGAAATGAAGGT
rs1235598404	chr1	ENST00000375847	76	-25	5391	C	A	2.75803	2.98119	GTTGATACAGACTATGCATTGCGTTTAGCAGATGGGGTAAAACTGGCCTAAAACAAGTCTTTGCAGAATACATGCCAATTTCCAAAAAAAAAAAAAAATTTGTTGCTCAGGTGTTGCACAATTTTTATCTAACACTGAGGCTATCAGCTCCAACTAAACAACATTTCAGTGGGTGAGGCTGCCCTAACTTCCATTAGGGGC
rs1035869287	chr1	ENST00000375847	78	-23	5391	A	G	2.75803	2.42996	GTTGATACAGACTATGCATTGCGTTTAGCAGATGGGGTAAAACTGGCCTAAAACAAGTCTTTGCAGAATACATGCCAATTTCCAAAAAAAAAAAAAAATTTGTTGCTCAGGTGTTGCACAATTTTTATCTAACACTGAGGCTATCAGCTCCAACTAAACAACATTTCAGTGGGTGAGGCTGCCCTAACTTCCATTAGGGGC
rs1441251723	chr1	ENST00000375847	80	-21	5391	T	G	2.75803	2.35748	GTTGATACAGACTATGCATTGCGTTTAGCAGATGGGGTAAAACTGGCCTAAAACAAGTCTTTGCAGAATACATGCCAATTTCCAAAAAAAAAAAAAAATTTGTTGCTCAGGTGTTGCACAATTTTTATCTAACACTGAGGCTATCAGCTCCAACTAAACAACATTTCAGTGGGTGAGGCTGCCCTAACTTCCATTAGGGGC
rs201901570	chr1	ENST00000375847	83	-18	5391	C	A	2.75803	2.48718	GTTGATACAGACTATGCATTGCGTTTAGCAGATGGGGTAAAACTGGCCTAAAACAAGTCTTTGCAGAATACATGCCAATTTCCAAAAAAAAAAAAAAATTTGTTGCTCAGGTGTTGCACAATTTTTATCTAACACTGAGGCTATCAGCTCCAACTAAACAACATTTCAGTGGGTGAGGCTGCCCTAACTTCCATTAGGGGC
rs1454901693	chr1	ENST00000375847	88	-13	5391	A	T	2.75803	2.85721	GTTGATACAGACTATGCATTGCGTTTAGCAGATGGGGTAAAACTGGCCTAAAACAAGTCTTTGCAGAATACATGCCAATTTCCAAAAAAAAAAAAAAATTTGTTGCTCAGGTGTTGCACAATTTTTATCTAACACTGAGGCTATCAGCTCCAACTAAACAACATTTCAGTGGGTGAGGCTGCCCTAACTTCCATTAGGGGC
rs6657422	chr1	ENST00000375847	98	-3	5391	A	T	2.75803	2.8019	GTTGATACAGACTATGCATTGCGTTTAGCAGATGGGGTAAAACTGGCCTAAAACAAGTCTTTGCAGAATACATGCCAATTTCCAAAAAAAAAAAAAAATTTGTTGCTCAGGTGTTGCACAATTTTTATCTAACACTGAGGCTATCAGCTCCAACTAAACAACATTTCAGTGGGTGAGGCTGCCCTAACTTCCATTAGGGGC
rs977336422	chr1	ENST00000375847	99	-2	5391	T	A	2.75803	11.4822	GTTGATACAGACTATGCATTGCGTTTAGCAGATGGGGTAAAACTGGCCTAAAACAAGTCTTTGCAGAATACATGCCAATTTCCAAAAAAAAAAAAAAATTTGTTGCTCAGGTGTTGCACAATTTTTATCTAACACTGAGGCTATCAGCTCCAACTAAACAACATTTCAGTGGGTGAGGCTGCCCTAACTTCCATTAGGGGC
rs1269746373	chr1	ENST00000375847	101	0	5391	T	G	2.75803	3.31116	GTTGATACAGACTATGCATTGCGTTTAGCAGATGGGGTAAAACTGGCCTAAAACAAGTCTTTGCAGAATACATGCCAATTTCCAAAAAAAAAAAAAAATTTGTTGCTCAGGTGTTGCACAATTTTTATCTAACACTGAGGCTATCAGCTCCAACTAAACAACATTTCAGTGGGTGAGGCTGCCCTAACTTCCATTAGGGGC
rs924248456	chr1	ENST00000375847	102	1	5391	G	A	2.75803	2.24876	GTTGATACAGACTATGCATTGCGTTTAGCAGATGGGGTAAAACTGGCCTAAAACAAGTCTTTGCAGAATACATGCCAATTTCCAAAAAAAAAAAAAAATTTGTTGCTCAGGTGTTGCACAATTTTTATCTAACACTGAGGCTATCAGCTCCAACTAAACAACATTTCAGTGGGTGAGGCTGCCCTAACTTCCATTAGGGGC
rs924248456	chr1	ENST00000375847	102	1	5391	G	T	2.75803	3.11089	GTTGATACAGACTATGCATTGCGTTTAGCAGATGGGGTAAAACTGGCCTAAAACAAGTCTTTGCAGAATACATGCCAATTTCCAAAAAAAAAAAAAAATTTGTTGCTCAGGTGTTGCACAATTTTTATCTAACACTGAGGCTATCAGCTCCAACTAAACAACATTTCAGTGGGTGAGGCTGCCCTAACTTCCATTAGGGGC
rs750858542	chr1	ENST00000375847	108	7	5391	C	T	2.75803	2.96974	GTTGATACAGACTATGCATTGCGTTTAGCAGATGGGGTAAAACTGGCCTAAAACAAGTCTTTGCAGAATACATGCCAATTTCCAAAAAAAAAAAAAAATTTGTTGCTCAGGTGTTGCACAATTTTTATCTAACACTGAGGCTATCAGCTCCAACTAAACAACATTTCAGTGGGTGAGGCTGCCCTAACTTCCATTAGGGGC
rs969531373	chr1	ENST00000375847	109	8	5391	A	G	2.75803	2.91634	GTTGATACAGACTATGCATTGCGTTTAGCAGATGGGGTAAAACTGGCCTAAAACAAGTCTTTGCAGAATACATGCCAATTTCCAAAAAAAAAAAAAAATTTGTTGCTCAGGTGTTGCACAATTTTTATCTAACACTGAGGCTATCAGCTCCAACTAAACAACATTTCAGTGGGTGAGGCTGCCCTAACTTCCATTAGGGGC
rs984529939	chr1	ENST00000375847	116	15	5391	G	C	2.75803	2.47002	GTTGATACAGACTATGCATTGCGTTTAGCAGATGGGGTAAAACTGGCCTAAAACAAGTCTTTGCAGAATACATGCCAATTTCCAAAAAAAAAAAAAAATTTGTTGCTCAGGTGTTGCACAATTTTTATCTAACACTGAGGCTATCAGCTCCAACTAAACAACATTTCAGTGGGTGAGGCTGCCCTAACTTCCATTAGGGGC
rs72645836	chr1	ENST00000375847	129	28	5391	C	G	2.75803	4.07219	GTTGATACAGACTATGCATTGCGTTTAGCAGATGGGGTAAAACTGGCCTAAAACAAGTCTTTGCAGAATACATGCCAATTTCCAAAAAAAAAAAAAAATTTGTTGCTCAGGTGTTGCACAATTTTTATCTAACACTGAGGCTATCAGCTCCAACTAAACAACATTTCAGTGGGTGAGGCTGCCCTAACTTCCATTAGGGGC
rs1255554950	chr1	ENST00000375847	136	35	5391	T	C	2.75803	2.5835	GTTGATACAGACTATGCATTGCGTTTAGCAGATGGGGTAAAACTGGCCTAAAACAAGTCTTTGCAGAATACATGCCAATTTCCAAAAAAAAAAAAAAATTTGTTGCTCAGGTGTTGCACAATTTTTATCTAACACTGAGGCTATCAGCTCCAACTAAACAACATTTCAGTGGGTGAGGCTGCCCTAACTTCCATTAGGGGC
rs559434904	chr1	ENST00000375847	140	39	5391	G	A	2.75803	2.32697	GTTGATACAGACTATGCATTGCGTTTAGCAGATGGGGTAAAACTGGCCTAAAACAAGTCTTTGCAGAATACATGCCAATTTCCAAAAAAAAAAAAAAATTTGTTGCTCAGGTGTTGCACAATTTTTATCTAACACTGAGGCTATCAGCTCCAACTAAACAACATTTCAGTGGGTGAGGCTGCCCTAACTTCCATTAGGGGC
rs1213706197	chr1	ENST00000375847	145	44	5391	C	G	2.75803	3.31879	GTTGATACAGACTATGCATTGCGTTTAGCAGATGGGGTAAAACTGGCCTAAAACAAGTCTTTGCAGAATACATGCCAATTTCCAAAAAAAAAAAAAAATTTGTTGCTCAGGTGTTGCACAATTTTTATCTAACACTGAGGCTATCAGCTCCAACTAAACAACATTTCAGTGGGTGAGGCTGCCCTAACTTCCATTAGGGGC
rs1196724808	chr1	ENST00000375847	146	45	5391	A	C	2.75803	2.76184	GTTGATACAGACTATGCATTGCGTTTAGCAGATGGGGTAAAACTGGCCTAAAACAAGTCTTTGCAGAATACATGCCAATTTCCAAAAAAAAAAAAAAATTTGTTGCTCAGGTGTTGCACAATTTTTATCTAACACTGAGGCTATCAGCTCCAACTAAACAACATTTCAGTGGGTGAGGCTGCCCTAACTTCCATTAGGGGC
rs1267571067	chr1	ENST00000375847	147	46	5391	G	A	2.75803	2.89154	GTTGATACAGACTATGCATTGCGTTTAGCAGATGGGGTAAAACTGGCCTAAAACAAGTCTTTGCAGAATACATGCCAATTTCCAAAAAAAAAAAAAAATTTGTTGCTCAGGTGTTGCACAATTTTTATCTAACACTGAGGCTATCAGCTCCAACTAAACAACATTTCAGTGGGTGAGGCTGCCCTAACTTCCATTAGGGGC
rs1482953762	chr1	ENST00000375847	158	57	5391	A	G	2.75803	3.15857	GTTGATACAGACTATGCATTGCGTTTAGCAGATGGGGTAAAACTGGCCTAAAACAAGTCTTTGCAGAATACATGCCAATTTCCAAAAAAAAAAAAAAATTTGTTGCTCAGGTGTTGCACAATTTTTATCTAACACTGAGGCTATCAGCTCCAACTAAACAACATTTCAGTGGGTGAGGCTGCCCTAACTTCCATTAGGGGC
rs759772500	chr1	ENST00000375847	162	61	5391	C	T	2.75803	2.57492	GTTGATACAGACTATGCATTGCGTTTAGCAGATGGGGTAAAACTGGCCTAAAACAAGTCTTTGCAGAATACATGCCAATTTCCAAAAAAAAAAAAAAATTTGTTGCTCAGGTGTTGCACAATTTTTATCTAACACTGAGGCTATCAGCTCCAACTAAACAACATTTCAGTGGGTGAGGCTGCCCTAACTTCCATTAGGGGC
rs1247958680	chr1	ENST00000375847	169	68	5391	G	A	2.75803	3.0365	GTTGATACAGACTATGCATTGCGTTTAGCAGATGGGGTAAAACTGGCCTAAAACAAGTCTTTGCAGAATACATGCCAATTTCCAAAAAAAAAAAAAAATTTGTTGCTCAGGTGTTGCACAATTTTTATCTAACACTGAGGCTATCAGCTCCAACTAAACAACATTTCAGTGGGTGAGGCTGCCCTAACTTCCATTAGGGGC
rs1420571417	chr1	ENST00000375847	173	72	5391	G	C	2.75803	2.33841	GTTGATACAGACTATGCATTGCGTTTAGCAGATGGGGTAAAACTGGCCTAAAACAAGTCTTTGCAGAATACATGCCAATTTCCAAAAAAAAAAAAAAATTTGTTGCTCAGGTGTTGCACAATTTTTATCTAACACTGAGGCTATCAGCTCCAACTAAACAACATTTCAGTGGGTGAGGCTGCCCTAACTTCCATTAGGGGC
rs376552510	chr1	ENST00000375759	27	-74	4566	A	G	9.52911	8.41141	TTTACTCTTTTGCATTGGATAAGACAATCACACCAGACACTAAAGCTTTGCTTGAAAGAGCTAAATCCCTCTCTTCATCTCGTGAAGAAAATTGGTCTTTTCTTGATTGGGACTCCCGATTTGCAAATTTTCGAAACAACAAAGATAAAGAAAAGGTTGACTCTGCTCCAAGACCTATTCCATCCTGGTACATGAAAAAGA
rs758215837	chr1	ENST00000375759	32	-69	4566	A	C	9.52911	10.6201	TTTACTCTTTTGCATTGGATAAGACAATCACACCAGACACTAAAGCTTTGCTTGAAAGAGCTAAATCCCTCTCTTCATCTCGTGAAGAAAATTGGTCTTTTCTTGATTGGGACTCCCGATTTGCAAATTTTCGAAACAACAAAGATAAAGAAAAGGTTGACTCTGCTCCAAGACCTATTCCATCCTGGTACATGAAAAAGA
rs777683593	chr1	ENST00000375759	38	-63	4566	C	T	9.52911	9.65118	TTTACTCTTTTGCATTGGATAAGACAATCACACCAGACACTAAAGCTTTGCTTGAAAGAGCTAAATCCCTCTCTTCATCTCGTGAAGAAAATTGGTCTTTTCTTGATTGGGACTCCCGATTTGCAAATTTTCGAAACAACAAAGATAAAGAAAAGGTTGACTCTGCTCCAAGACCTATTCCATCCTGGTACATGAAAAAGA
rs1480596447	chr1	ENST00000375759	41	-60	4566	T	G	9.52911	31.1584	TTTACTCTTTTGCATTGGATAAGACAATCACACCAGACACTAAAGCTTTGCTTGAAAGAGCTAAATCCCTCTCTTCATCTCGTGAAGAAAATTGGTCTTTTCTTGATTGGGACTCCCGATTTGCAAATTTTCGAAACAACAAAGATAAAGAAAAGGTTGACTCTGCTCCAAGACCTATTCCATCCTGGTACATGAAAAAGA
rs1264536016	chr1	ENST00000375759	47	-54	4566	T	C	9.52911	9.60922	TTTACTCTTTTGCATTGGATAAGACAATCACACCAGACACTAAAGCTTTGCTTGAAAGAGCTAAATCCCTCTCTTCATCTCGTGAAGAAAATTGGTCTTTTCTTGATTGGGACTCCCGATTTGCAAATTTTCGAAACAACAAAGATAAAGAAAAGGTTGACTCTGCTCCAAGACCTATTCCATCCTGGTACATGAAAAAGA
rs1157755725	chr1	ENST00000375759	53	-48	4566	T	A	9.52911	10.3912	TTTACTCTTTTGCATTGGATAAGACAATCACACCAGACACTAAAGCTTTGCTTGAAAGAGCTAAATCCCTCTCTTCATCTCGTGAAGAAAATTGGTCTTTTCTTGATTGGGACTCCCGATTTGCAAATTTTCGAAACAACAAAGATAAAGAAAAGGTTGACTCTGCTCCAAGACCTATTCCATCCTGGTACATGAAAAAGA
rs1409189895	chr1	ENST00000375759	55	-46	4566	A	C	9.52911	8.96454	TTTACTCTTTTGCATTGGATAAGACAATCACACCAGACACTAAAGCTTTGCTTGAAAGAGCTAAATCCCTCTCTTCATCTCGTGAAGAAAATTGGTCTTTTCTTGATTGGGACTCCCGATTTGCAAATTTTCGAAACAACAAAGATAAAGAAAAGGTTGACTCTGCTCCAAGACCTATTCCATCCTGGTACATGAAAAAGA
rs1474570933	chr1	ENST00000375759	56	-45	4566	A	G	9.52911	11.0397	TTTACTCTTTTGCATTGGATAAGACAATCACACCAGACACTAAAGCTTTGCTTGAAAGAGCTAAATCCCTCTCTTCATCTCGTGAAGAAAATTGGTCTTTTCTTGATTGGGACTCCCGATTTGCAAATTTTCGAAACAACAAAGATAAAGAAAAGGTTGACTCTGCTCCAAGACCTATTCCATCCTGGTACATGAAAAAGA
rs746681136	chr1	ENST00000375759	69	-32	4566	C	G	9.52911	9.4986	TTTACTCTTTTGCATTGGATAAGACAATCACACCAGACACTAAAGCTTTGCTTGAAAGAGCTAAATCCCTCTCTTCATCTCGTGAAGAAAATTGGTCTTTTCTTGATTGGGACTCCCGATTTGCAAATTTTCGAAACAACAAAGATAAAGAAAAGGTTGACTCTGCTCCAAGACCTATTCCATCCTGGTACATGAAAAAGA
rs1161858807	chr1	ENST00000375759	72	-29	4566	T	G	9.52911	11.0397	TTTACTCTTTTGCATTGGATAAGACAATCACACCAGACACTAAAGCTTTGCTTGAAAGAGCTAAATCCCTCTCTTCATCTCGTGAAGAAAATTGGTCTTTTCTTGATTGGGACTCCCGATTTGCAAATTTTCGAAACAACAAAGATAAAGAAAAGGTTGACTCTGCTCCAAGACCTATTCCATCCTGGTACATGAAAAAGA
rs910977807	chr1	ENST00000375759	73	-28	4566	C	T	9.52911	9.70459	TTTACTCTTTTGCATTGGATAAGACAATCACACCAGACACTAAAGCTTTGCTTGAAAGAGCTAAATCCCTCTCTTCATCTCGTGAAGAAAATTGGTCTTTTCTTGATTGGGACTCCCGATTTGCAAATTTTCGAAACAACAAAGATAAAGAAAAGGTTGACTCTGCTCCAAGACCTATTCCATCCTGGTACATGAAAAAGA
rs1436131726	chr1	ENST00000375759	77	-24	4566	A	G	9.52911	12.9242	TTTACTCTTTTGCATTGGATAAGACAATCACACCAGACACTAAAGCTTTGCTTGAAAGAGCTAAATCCCTCTCTTCATCTCGTGAAGAAAATTGGTCTTTTCTTGATTGGGACTCCCGATTTGCAAATTTTCGAAACAACAAAGATAAAGAAAAGGTTGACTCTGCTCCAAGACCTATTCCATCCTGGTACATGAAAAAGA
rs1476670608	chr1	ENST00000375759	81	-20	4566	C	T	9.52911	7.41959	TTTACTCTTTTGCATTGGATAAGACAATCACACCAGACACTAAAGCTTTGCTTGAAAGAGCTAAATCCCTCTCTTCATCTCGTGAAGAAAATTGGTCTTTTCTTGATTGGGACTCCCGATTTGCAAATTTTCGAAACAACAAAGATAAAGAAAAGGTTGACTCTGCTCCAAGACCTATTCCATCCTGGTACATGAAAAAGA
rs770452791	chr1	ENST00000375759	82	-19	4566	G	A	9.52911	9.32312	TTTACTCTTTTGCATTGGATAAGACAATCACACCAGACACTAAAGCTTTGCTTGAAAGAGCTAAATCCCTCTCTTCATCTCGTGAAGAAAATTGGTCTTTTCTTGATTGGGACTCCCGATTTGCAAATTTTCGAAACAACAAAGATAAAGAAAAGGTTGACTCTGCTCCAAGACCTATTCCATCCTGGTACATGAAAAAGA
rs943674958	chr1	ENST00000375759	84	-17	4566	G	A	9.52911	17.5705	TTTACTCTTTTGCATTGGATAAGACAATCACACCAGACACTAAAGCTTTGCTTGAAAGAGCTAAATCCCTCTCTTCATCTCGTGAAGAAAATTGGTCTTTTCTTGATTGGGACTCCCGATTTGCAAATTTTCGAAACAACAAAGATAAAGAAAAGGTTGACTCTGCTCCAAGACCTATTCCATCCTGGTACATGAAAAAGA
rs780627180	chr1	ENST00000375759	87	-14	4566	G	A	9.52911	10.3645	TTTACTCTTTTGCATTGGATAAGACAATCACACCAGACACTAAAGCTTTGCTTGAAAGAGCTAAATCCCTCTCTTCATCTCGTGAAGAAAATTGGTCTTTTCTTGATTGGGACTCCCGATTTGCAAATTTTCGAAACAACAAAGATAAAGAAAAGGTTGACTCTGCTCCAAGACCTATTCCATCCTGGTACATGAAAAAGA
rs1458093267	chr1	ENST00000375759	95	-6	4566	G	T	9.52911	6.64902	TTTACTCTTTTGCATTGGATAAGACAATCACACCAGACACTAAAGCTTTGCTTGAAAGAGCTAAATCCCTCTCTTCATCTCGTGAAGAAAATTGGTCTTTTCTTGATTGGGACTCCCGATTTGCAAATTTTCGAAACAACAAAGATAAAGAAAAGGTTGACTCTGCTCCAAGACCTATTCCATCCTGGTACATGAAAAAGA
rs1287778627	chr1	ENST00000375759	107	6	4566	T	C	9.52911	6.55365	TTTACTCTTTTGCATTGGATAAGACAATCACACCAGACACTAAAGCTTTGCTTGAAAGAGCTAAATCCCTCTCTTCATCTCGTGAAGAAAATTGGTCTTTTCTTGATTGGGACTCCCGATTTGCAAATTTTCGAAACAACAAAGATAAAGAAAAGGTTGACTCTGCTCCAAGACCTATTCCATCCTGGTACATGAAAAAGA
rs749810648	chr1	ENST00000375759	113	12	4566	C	T	9.52911	9.7084	TTTACTCTTTTGCATTGGATAAGACAATCACACCAGACACTAAAGCTTTGCTTGAAAGAGCTAAATCCCTCTCTTCATCTCGTGAAGAAAATTGGTCTTTTCTTGATTGGGACTCCCGATTTGCAAATTTTCGAAACAACAAAGATAAAGAAAAGGTTGACTCTGCTCCAAGACCTATTCCATCCTGGTACATGAAAAAGA
rs769218008	chr1	ENST00000375759	117	16	4566	C	G	9.52911	16.1591	TTTACTCTTTTGCATTGGATAAGACAATCACACCAGACACTAAAGCTTTGCTTGAAAGAGCTAAATCCCTCTCTTCATCTCGTGAAGAAAATTGGTCTTTTCTTGATTGGGACTCCCGATTTGCAAATTTTCGAAACAACAAAGATAAAGAAAAGGTTGACTCTGCTCCAAGACCTATTCCATCCTGGTACATGAAAAAGA
rs775010663	chr1	ENST00000375759	118	17	4566	G	A	9.52911	9.56345	TTTACTCTTTTGCATTGGATAAGACAATCACACCAGACACTAAAGCTTTGCTTGAAAGAGCTAAATCCCTCTCTTCATCTCGTGAAGAAAATTGGTCTTTTCTTGATTGGGACTCCCGATTTGCAAATTTTCGAAACAACAAAGATAAAGAAAAGGTTGACTCTGCTCCAAGACCTATTCCATCCTGGTACATGAAAAAGA
rs924861670	chr1	ENST00000375759	54	-47	11979	C	T	2.66457	3.50952	AATATATATAAATATATATAATACTGACTTAAAAAATCAAATCCCCCGACATACGTTTTTTTTAATCTGTGCCAAAAATGTGTTTTCAGAGGAAATCTTATTTTCATATTCAGACTTTGTATTGCCCACTCATTTGTATAAGTGCGCTTCGGTACAGCACGGGTCCTGCTCCCGCGATGTGGAAGTGTCACACGGCACCTG
rs956955805	chr1	ENST00000375759	55	-46	11979	G	A	2.66457	4.00543	AATATATATAAATATATATAATACTGACTTAAAAAATCAAATCCCCCGACATACGTTTTTTTTAATCTGTGCCAAAAATGTGTTTTCAGAGGAAATCTTATTTTCATATTCAGACTTTGTATTGCCCACTCATTTGTATAAGTGCGCTTCGGTACAGCACGGGTCCTGCTCCCGCGATGTGGAAGTGTCACACGGCACCTG
rs936290208	chr1	ENST00000375759	63	-38	11979	T	A	2.66457	4.26865	AATATATATAAATATATATAATACTGACTTAAAAAATCAAATCCCCCGACATACGTTTTTTTTAATCTGTGCCAAAAATGTGTTTTCAGAGGAAATCTTATTTTCATATTCAGACTTTGTATTGCCCACTCATTTGTATAAGTGCGCTTCGGTACAGCACGGGTCCTGCTCCCGCGATGTGGAAGTGTCACACGGCACCTG
rs1401820419	chr1	ENST00000375759	69	-32	11979	G	A	2.66457	4.40979	AATATATATAAATATATATAATACTGACTTAAAAAATCAAATCCCCCGACATACGTTTTTTTTAATCTGTGCCAAAAATGTGTTTTCAGAGGAAATCTTATTTTCATATTCAGACTTTGTATTGCCCACTCATTTGTATAAGTGCGCTTCGGTACAGCACGGGTCCTGCTCCCGCGATGTGGAAGTGTCACACGGCACCTG
rs1446964109	chr1	ENST00000375759	74	-27	11979	A	G	2.66457	1.25217	AATATATATAAATATATATAATACTGACTTAAAAAATCAAATCCCCCGACATACGTTTTTTTTAATCTGTGCCAAAAATGTGTTTTCAGAGGAAATCTTATTTTCATATTCAGACTTTGTATTGCCCACTCATTTGTATAAGTGCGCTTCGGTACAGCACGGGTCCTGCTCCCGCGATGTGGAAGTGTCACACGGCACCTG
rs1054537875	chr1	ENST00000375759	79	-22	11979	T	C	2.66457	4.45175	AATATATATAAATATATATAATACTGACTTAAAAAATCAAATCCCCCGACATACGTTTTTTTTAATCTGTGCCAAAAATGTGTTTTCAGAGGAAATCTTATTTTCATATTCAGACTTTGTATTGCCCACTCATTTGTATAAGTGCGCTTCGGTACAGCACGGGTCCTGCTCCCGCGATGTGGAAGTGTCACACGGCACCTG
rs1365061536	chr1	ENST00000375759	84	-17	11979	T	C	2.66457	2.61116	AATATATATAAATATATATAATACTGACTTAAAAAATCAAATCCCCCGACATACGTTTTTTTTAATCTGTGCCAAAAATGTGTTTTCAGAGGAAATCTTATTTTCATATTCAGACTTTGTATTGCCCACTCATTTGTATAAGTGCGCTTCGGTACAGCACGGGTCCTGCTCCCGCGATGTGGAAGTGTCACACGGCACCTG
rs575295965	chr1	ENST00000375759	89	-12	11979	G	T	2.66457	2.27737	AATATATATAAATATATATAATACTGACTTAAAAAATCAAATCCCCCGACATACGTTTTTTTTAATCTGTGCCAAAAATGTGTTTTCAGAGGAAATCTTATTTTCATATTCAGACTTTGTATTGCCCACTCATTTGTATAAGTGCGCTTCGGTACAGCACGGGTCCTGCTCCCGCGATGTGGAAGTGTCACACGGCACCTG
rs980901564	chr1	ENST00000375759	91	-10	11979	G	A	2.66457	2.11716	AATATATATAAATATATATAATACTGACTTAAAAAATCAAATCCCCCGACATACGTTTTTTTTAATCTGTGCCAAAAATGTGTTTTCAGAGGAAATCTTATTTTCATATTCAGACTTTGTATTGCCCACTCATTTGTATAAGTGCGCTTCGGTACAGCACGGGTCCTGCTCCCGCGATGTGGAAGTGTCACACGGCACCTG
rs544251350	chr1	ENST00000375759	103	2	11979	T	G	2.66457	2.67982	AATATATATAAATATATATAATACTGACTTAAAAAATCAAATCCCCCGACATACGTTTTTTTTAATCTGTGCCAAAAATGTGTTTTCAGAGGAAATCTTATTTTCATATTCAGACTTTGTATTGCCCACTCATTTGTATAAGTGCGCTTCGGTACAGCACGGGTCCTGCTCCCGCGATGTGGAAGTGTCACACGGCACCTG
rs900020616	chr1	ENST00000375759	106	5	11979	A	G	2.66457	2.49577	AATATATATAAATATATATAATACTGACTTAAAAAATCAAATCCCCCGACATACGTTTTTTTTAATCTGTGCCAAAAATGTGTTTTCAGAGGAAATCTTATTTTCATATTCAGACTTTGTATTGCCCACTCATTTGTATAAGTGCGCTTCGGTACAGCACGGGTCCTGCTCCCGCGATGTGGAAGTGTCACACGGCACCTG
rs564136548	chr1	ENST00000375759	110	9	11979	T	C	2.66457	3.9711	AATATATATAAATATATATAATACTGACTTAAAAAATCAAATCCCCCGACATACGTTTTTTTTAATCTGTGCCAAAAATGTGTTTTCAGAGGAAATCTTATTTTCATATTCAGACTTTGTATTGCCCACTCATTTGTATAAGTGCGCTTCGGTACAGCACGGGTCCTGCTCCCGCGATGTGGAAGTGTCACACGGCACCTG
rs1386356568	chr1	ENST00000375759	118	17	11979	T	C	2.66457	2.87819	AATATATATAAATATATATAATACTGACTTAAAAAATCAAATCCCCCGACATACGTTTTTTTTAATCTGTGCCAAAAATGTGTTTTCAGAGGAAATCTTATTTTCATATTCAGACTTTGTATTGCCCACTCATTTGTATAAGTGCGCTTCGGTACAGCACGGGTCCTGCTCCCGCGATGTGGAAGTGTCACACGGCACCTG
rs145166187	chr1	ENST00000375759	121	20	11979	A	G	2.66457	3.37982	AATATATATAAATATATATAATACTGACTTAAAAAATCAAATCCCCCGACATACGTTTTTTTTAATCTGTGCCAAAAATGTGTTTTCAGAGGAAATCTTATTTTCATATTCAGACTTTGTATTGCCCACTCATTTGTATAAGTGCGCTTCGGTACAGCACGGGTCCTGCTCCCGCGATGTGGAAGTGTCACACGGCACCTG
rs1216687374	chr1	ENST00000375759	125	24	11979	C	A	2.66457	4.57001	AATATATATAAATATATATAATACTGACTTAAAAAATCAAATCCCCCGACATACGTTTTTTTTAATCTGTGCCAAAAATGTGTTTTCAGAGGAAATCTTATTTTCATATTCAGACTTTGTATTGCCCACTCATTTGTATAAGTGCGCTTCGGTACAGCACGGGTCCTGCTCCCGCGATGTGGAAGTGTCACACGGCACCTG
rs1259970365	chr1	ENST00000375759	128	27	11979	A	G	2.66457	4.28963	AATATATATAAATATATATAATACTGACTTAAAAAATCAAATCCCCCGACATACGTTTTTTTTAATCTGTGCCAAAAATGTGTTTTCAGAGGAAATCTTATTTTCATATTCAGACTTTGTATTGCCCACTCATTTGTATAAGTGCGCTTCGGTACAGCACGGGTCCTGCTCCCGCGATGTGGAAGTGTCACACGGCACCTG
rs1459133062	chr1	ENST00000375759	137	36	11979	T	C	2.66457	3.12233	AATATATATAAATATATATAATACTGACTTAAAAAATCAAATCCCCCGACATACGTTTTTTTTAATCTGTGCCAAAAATGTGTTTTCAGAGGAAATCTTATTTTCATATTCAGACTTTGTATTGCCCACTCATTTGTATAAGTGCGCTTCGGTACAGCACGGGTCCTGCTCCCGCGATGTGGAAGTGTCACACGGCACCTG
rs376624034	chr1	ENST00000375759	138	37	11979	A	G	2.66457	3.78036	AATATATATAAATATATATAATACTGACTTAAAAAATCAAATCCCCCGACATACGTTTTTTTTAATCTGTGCCAAAAATGTGTTTTCAGAGGAAATCTTATTTTCATATTCAGACTTTGTATTGCCCACTCATTTGTATAAGTGCGCTTCGGTACAGCACGGGTCCTGCTCCCGCGATGTGGAAGTGTCACACGGCACCTG
rs1246287983	chr1	ENST00000375759	140	39	11979	A	C	2.66457	2.25449	AATATATATAAATATATATAATACTGACTTAAAAAATCAAATCCCCCGACATACGTTTTTTTTAATCTGTGCCAAAAATGTGTTTTCAGAGGAAATCTTATTTTCATATTCAGACTTTGTATTGCCCACTCATTTGTATAAGTGCGCTTCGGTACAGCACGGGTCCTGCTCCCGCGATGTGGAAGTGTCACACGGCACCTG
rs1487642285	chr1	ENST00000375759	143	42	11979	T	C	2.66457	1.50967	AATATATATAAATATATATAATACTGACTTAAAAAATCAAATCCCCCGACATACGTTTTTTTTAATCTGTGCCAAAAATGTGTTTTCAGAGGAAATCTTATTTTCATATTCAGACTTTGTATTGCCCACTCATTTGTATAAGTGCGCTTCGGTACAGCACGGGTCCTGCTCCCGCGATGTGGAAGTGTCACACGGCACCTG
rs762548080	chr1	ENST00000375759	145	44	11979	C	T	2.66457	1.72997	AATATATATAAATATATATAATACTGACTTAAAAAATCAAATCCCCCGACATACGTTTTTTTTAATCTGTGCCAAAAATGTGTTTTCAGAGGAAATCTTATTTTCATATTCAGACTTTGTATTGCCCACTCATTTGTATAAGTGCGCTTCGGTACAGCACGGGTCCTGCTCCCGCGATGTGGAAGTGTCACACGGCACCTG
rs942096773	chr1	ENST00000375759	150	49	11979	C	T	2.66457	1.1549	AATATATATAAATATATATAATACTGACTTAAAAAATCAAATCCCCCGACATACGTTTTTTTTAATCTGTGCCAAAAATGTGTTTTCAGAGGAAATCTTATTTTCATATTCAGACTTTGTATTGCCCACTCATTTGTATAAGTGCGCTTCGGTACAGCACGGGTCCTGCTCCCGCGATGTGGAAGTGTCACACGGCACCTG
rs891086892	chr1	ENST00000375759	151	50	11979	G	A	2.66457	3.86429	AATATATATAAATATATATAATACTGACTTAAAAAATCAAATCCCCCGACATACGTTTTTTTTAATCTGTGCCAAAAATGTGTTTTCAGAGGAAATCTTATTTTCATATTCAGACTTTGTATTGCCCACTCATTTGTATAAGTGCGCTTCGGTACAGCACGGGTCCTGCTCCCGCGATGTGGAAGTGTCACACGGCACCTG
rs1189421380	chr1	ENST00000358432	142	41	3173	G	A	4.24767	3.14522	CCATCTGAGCCTCGACAGGGCCTGGAGCCCCATCGGCCAAGAATACTTGAAGAAACAGAGTGGCCTCCCTGCTGTGCCATGCTGGGCCACTGGGGACTTTATTTATTTCTAGTTCTTTCCTCCCCCTGCAACTTCCGCTGAGGGGTCTCGGATGACACCCTGGCCTGAACTGAGGAGATGACCAGGGATGCTGGGCTGGGC
rs972635865	chr1	ENST00000358432	136	35	3173	C	T	4.24767	5.64194	CCATCTGAGCCTCGACAGGGCCTGGAGCCCCATCGGCCAAGAATACTTGAAGAAACAGAGTGGCCTCCCTGCTGTGCCATGCTGGGCCACTGGGGACTTTATTTATTTCTAGTTCTTTCCTCCCCCTGCAACTTCCGCTGAGGGGTCTCGGATGACACCCTGGCCTGAACTGAGGAGATGACCAGGGATGCTGGGCTGGGC
rs1039662473	chr1	ENST00000358432	132	31	3173	C	T	4.24767	4.89044	CCATCTGAGCCTCGACAGGGCCTGGAGCCCCATCGGCCAAGAATACTTGAAGAAACAGAGTGGCCTCCCTGCTGTGCCATGCTGGGCCACTGGGGACTTTATTTATTTCTAGTTCTTTCCTCCCCCTGCAACTTCCGCTGAGGGGTCTCGGATGACACCCTGGCCTGAACTGAGGAGATGACCAGGGATGCTGGGCTGGGC
rs1200989700	chr1	ENST00000358432	119	18	3173	C	T	4.24767	2.53487	CCATCTGAGCCTCGACAGGGCCTGGAGCCCCATCGGCCAAGAATACTTGAAGAAACAGAGTGGCCTCCCTGCTGTGCCATGCTGGGCCACTGGGGACTTTATTTATTTCTAGTTCTTTCCTCCCCCTGCAACTTCCGCTGAGGGGTCTCGGATGACACCCTGGCCTGAACTGAGGAGATGACCAGGGATGCTGGGCTGGGC
rs1158236404	chr1	ENST00000358432	89	-12	3173	A	T	4.24767	3.88718	CCATCTGAGCCTCGACAGGGCCTGGAGCCCCATCGGCCAAGAATACTTGAAGAAACAGAGTGGCCTCCCTGCTGTGCCATGCTGGGCCACTGGGGACTTTATTTATTTCTAGTTCTTTCCTCCCCCTGCAACTTCCGCTGAGGGGTCTCGGATGACACCCTGGCCTGAACTGAGGAGATGACCAGGGATGCTGGGCTGGGC
rs1378641059	chr1	ENST00000358432	85	-16	3173	G	T	4.24767	3.79753	CCATCTGAGCCTCGACAGGGCCTGGAGCCCCATCGGCCAAGAATACTTGAAGAAACAGAGTGGCCTCCCTGCTGTGCCATGCTGGGCCACTGGGGACTTTATTTATTTCTAGTTCTTTCCTCCCCCTGCAACTTCCGCTGAGGGGTCTCGGATGACACCCTGGCCTGAACTGAGGAGATGACCAGGGATGCTGGGCTGGGC
rs1421667478	chr1	ENST00000358432	79	-22	3173	A	G	4.24767	5.05829	CCATCTGAGCCTCGACAGGGCCTGGAGCCCCATCGGCCAAGAATACTTGAAGAAACAGAGTGGCCTCCCTGCTGTGCCATGCTGGGCCACTGGGGACTTTATTTATTTCTAGTTCTTTCCTCCCCCTGCAACTTCCGCTGAGGGGTCTCGGATGACACCCTGGCCTGAACTGAGGAGATGACCAGGGATGCTGGGCTGGGC
rs1159313860	chr1	ENST00000358432	65	-36	3173	C	T	4.24767	4.69589	CCATCTGAGCCTCGACAGGGCCTGGAGCCCCATCGGCCAAGAATACTTGAAGAAACAGAGTGGCCTCCCTGCTGTGCCATGCTGGGCCACTGGGGACTTTATTTATTTCTAGTTCTTTCCTCCCCCTGCAACTTCCGCTGAGGGGTCTCGGATGACACCCTGGCCTGAACTGAGGAGATGACCAGGGATGCTGGGCTGGGC
rs1332128065	chr1	ENST00000358432	57	-44	3173	A	T	4.24767	34.3323	CCATCTGAGCCTCGACAGGGCCTGGAGCCCCATCGGCCAAGAATACTTGAAGAAACAGAGTGGCCTCCCTGCTGTGCCATGCTGGGCCACTGGGGACTTTATTTATTTCTAGTTCTTTCCTCCCCCTGCAACTTCCGCTGAGGGGTCTCGGATGACACCCTGGCCTGAACTGAGGAGATGACCAGGGATGCTGGGCTGGGC
rs753511077	chr1	ENST00000358432	56	-45	3173	C	T	4.24767	38.5437	CCATCTGAGCCTCGACAGGGCCTGGAGCCCCATCGGCCAAGAATACTTGAAGAAACAGAGTGGCCTCCCTGCTGTGCCATGCTGGGCCACTGGGGACTTTATTTATTTCTAGTTCTTTCCTCCCCCTGCAACTTCCGCTGAGGGGTCTCGGATGACACCCTGGCCTGAACTGAGGAGATGACCAGGGATGCTGGGCTGGGC
rs1188245689	chr1	ENST00000375436	162	61	3144	G	C	1.04856	0.973701	TAGATATTTAGTTCAGTGGTGCTTATGGGGGAGATGGGACTAGAACTTAAGTGTGAGACTTGGGTGGATGGGAAAGTTAAATATTGGTCTCTTCAAGTTTTTTTTTTCTTTTGCTTTGTTACCACTTGTCACTGTCTCCATGTTAAAATGCCAAAAATGATGTAGTTGTTGTTGCTTTTTTCCCTATTTTCCACCCCAGTC
rs1262157082	chr1	ENST00000375436	161	60	3144	T	G	1.04856	0.776291	TAGATATTTAGTTCAGTGGTGCTTATGGGGGAGATGGGACTAGAACTTAAGTGTGAGACTTGGGTGGATGGGAAAGTTAAATATTGGTCTCTTCAAGTTTTTTTTTTCTTTTGCTTTGTTACCACTTGTCACTGTCTCCATGTTAAAATGCCAAAAATGATGTAGTTGTTGTTGCTTTTTTCCCTATTTTCCACCCCAGTC
rs1262157082	chr1	ENST00000375436	161	60	3144	T	C	1.04856	1.2207	TAGATATTTAGTTCAGTGGTGCTTATGGGGGAGATGGGACTAGAACTTAAGTGTGAGACTTGGGTGGATGGGAAAGTTAAATATTGGTCTCTTCAAGTTTTTTTTTTCTTTTGCTTTGTTACCACTTGTCACTGTCTCCATGTTAAAATGCCAAAAATGATGTAGTTGTTGTTGCTTTTTTCCCTATTTTCCACCCCAGTC
rs1316702682	chr1	ENST00000375436	147	46	3144	A	G	1.04856	0.926971	TAGATATTTAGTTCAGTGGTGCTTATGGGGGAGATGGGACTAGAACTTAAGTGTGAGACTTGGGTGGATGGGAAAGTTAAATATTGGTCTCTTCAAGTTTTTTTTTTCTTTTGCTTTGTTACCACTTGTCACTGTCTCCATGTTAAAATGCCAAAAATGATGTAGTTGTTGTTGCTTTTTTCCCTATTTTCCACCCCAGTC
rs897900260	chr1	ENST00000375436	141	40	3144	T	C	1.04856	0.751495	TAGATATTTAGTTCAGTGGTGCTTATGGGGGAGATGGGACTAGAACTTAAGTGTGAGACTTGGGTGGATGGGAAAGTTAAATATTGGTCTCTTCAAGTTTTTTTTTTCTTTTGCTTTGTTACCACTTGTCACTGTCTCCATGTTAAAATGCCAAAAATGATGTAGTTGTTGTTGCTTTTTTCCCTATTTTCCACCCCAGTC
rs556827253	chr1	ENST00000375436	139	38	3144	C	T	1.04856	0.905991	TAGATATTTAGTTCAGTGGTGCTTATGGGGGAGATGGGACTAGAACTTAAGTGTGAGACTTGGGTGGATGGGAAAGTTAAATATTGGTCTCTTCAAGTTTTTTTTTTCTTTTGCTTTGTTACCACTTGTCACTGTCTCCATGTTAAAATGCCAAAAATGATGTAGTTGTTGTTGCTTTTTTCCCTATTTTCCACCCCAGTC
rs1274745053	chr1	ENST00000375436	129	28	3144	T	C	1.04856	0.771523	TAGATATTTAGTTCAGTGGTGCTTATGGGGGAGATGGGACTAGAACTTAAGTGTGAGACTTGGGTGGATGGGAAAGTTAAATATTGGTCTCTTCAAGTTTTTTTTTTCTTTTGCTTTGTTACCACTTGTCACTGTCTCCATGTTAAAATGCCAAAAATGATGTAGTTGTTGTTGCTTTTTTCCCTATTTTCCACCCCAGTC
rs1430904364	chr1	ENST00000375436	113	12	3144	G	T	1.04856	1.21117	TAGATATTTAGTTCAGTGGTGCTTATGGGGGAGATGGGACTAGAACTTAAGTGTGAGACTTGGGTGGATGGGAAAGTTAAATATTGGTCTCTTCAAGTTTTTTTTTTCTTTTGCTTTGTTACCACTTGTCACTGTCTCCATGTTAAAATGCCAAAAATGATGTAGTTGTTGTTGCTTTTTTCCCTATTTTCCACCCCAGTC
rs1231428292	chr1	ENST00000375436	111	10	3144	T	C	1.04856	2.76375	TAGATATTTAGTTCAGTGGTGCTTATGGGGGAGATGGGACTAGAACTTAAGTGTGAGACTTGGGTGGATGGGAAAGTTAAATATTGGTCTCTTCAAGTTTTTTTTTTCTTTTGCTTTGTTACCACTTGTCACTGTCTCCATGTTAAAATGCCAAAAATGATGTAGTTGTTGTTGCTTTTTTCCCTATTTTCCACCCCAGTC
rs1287802948	chr1	ENST00000375436	108	7	3144	C	T	1.04856	0.531673	TAGATATTTAGTTCAGTGGTGCTTATGGGGGAGATGGGACTAGAACTTAAGTGTGAGACTTGGGTGGATGGGAAAGTTAAATATTGGTCTCTTCAAGTTTTTTTTTTCTTTTGCTTTGTTACCACTTGTCACTGTCTCCATGTTAAAATGCCAAAAATGATGTAGTTGTTGTTGCTTTTTTCCCTATTTTCCACCCCAGTC
rs890434005	chr1	ENST00000375436	105	4	3144	T	C	1.04856	1.11294	TAGATATTTAGTTCAGTGGTGCTTATGGGGGAGATGGGACTAGAACTTAAGTGTGAGACTTGGGTGGATGGGAAAGTTAAATATTGGTCTCTTCAAGTTTTTTTTTTCTTTTGCTTTGTTACCACTTGTCACTGTCTCCATGTTAAAATGCCAAAAATGATGTAGTTGTTGTTGCTTTTTTCCCTATTTTCCACCCCAGTC
rs1007835635	chr1	ENST00000375436	101	0	3144	T	G	1.04856	1.42479	TAGATATTTAGTTCAGTGGTGCTTATGGGGGAGATGGGACTAGAACTTAAGTGTGAGACTTGGGTGGATGGGAAAGTTAAATATTGGTCTCTTCAAGTTTTTTTTTTCTTTTGCTTTGTTACCACTTGTCACTGTCTCCATGTTAAAATGCCAAAAATGATGTAGTTGTTGTTGCTTTTTTCCCTATTTTCCACCCCAGTC
rs570386706	chr1	ENST00000375436	100	-1	3144	T	A	1.04856	1.04332	TAGATATTTAGTTCAGTGGTGCTTATGGGGGAGATGGGACTAGAACTTAAGTGTGAGACTTGGGTGGATGGGAAAGTTAAATATTGGTCTCTTCAAGTTTTTTTTTTCTTTTGCTTTGTTACCACTTGTCACTGTCTCCATGTTAAAATGCCAAAAATGATGTAGTTGTTGTTGCTTTTTTCCCTATTTTCCACCCCAGTC
rs1470017264	chr1	ENST00000375436	99	-2	3144	T	G	1.04856	1.0128	TAGATATTTAGTTCAGTGGTGCTTATGGGGGAGATGGGACTAGAACTTAAGTGTGAGACTTGGGTGGATGGGAAAGTTAAATATTGGTCTCTTCAAGTTTTTTTTTTCTTTTGCTTTGTTACCACTTGTCACTGTCTCCATGTTAAAATGCCAAAAATGATGTAGTTGTTGTTGCTTTTTTCCCTATTTTCCACCCCAGTC
rs754964648	chr1	ENST00000375436	97	-4	3144	G	A	1.04856	0.902176	TAGATATTTAGTTCAGTGGTGCTTATGGGGGAGATGGGACTAGAACTTAAGTGTGAGACTTGGGTGGATGGGAAAGTTAAATATTGGTCTCTTCAAGTTTTTTTTTTCTTTTGCTTTGTTACCACTTGTCACTGTCTCCATGTTAAAATGCCAAAAATGATGTAGTTGTTGTTGCTTTTTTCCCTATTTTCCACCCCAGTC
rs1157686973	chr1	ENST00000375436	92	-9	3144	T	A	1.04856	0.930309	TAGATATTTAGTTCAGTGGTGCTTATGGGGGAGATGGGACTAGAACTTAAGTGTGAGACTTGGGTGGATGGGAAAGTTAAATATTGGTCTCTTCAAGTTTTTTTTTTCTTTTGCTTTGTTACCACTTGTCACTGTCTCCATGTTAAAATGCCAAAAATGATGTAGTTGTTGTTGCTTTTTTCCCTATTTTCCACCCCAGTC
rs1380933518	chr1	ENST00000375436	89	-12	3144	C	A	1.04856	0.871181	TAGATATTTAGTTCAGTGGTGCTTATGGGGGAGATGGGACTAGAACTTAAGTGTGAGACTTGGGTGGATGGGAAAGTTAAATATTGGTCTCTTCAAGTTTTTTTTTTCTTTTGCTTTGTTACCACTTGTCACTGTCTCCATGTTAAAATGCCAAAAATGATGTAGTTGTTGTTGCTTTTTTCCCTATTTTCCACCCCAGTC
rs969300548	chr1	ENST00000375436	84	-17	3144	T	C	1.04856	0.800133	TAGATATTTAGTTCAGTGGTGCTTATGGGGGAGATGGGACTAGAACTTAAGTGTGAGACTTGGGTGGATGGGAAAGTTAAATATTGGTCTCTTCAAGTTTTTTTTTTCTTTTGCTTTGTTACCACTTGTCACTGTCTCCATGTTAAAATGCCAAAAATGATGTAGTTGTTGTTGCTTTTTTCCCTATTTTCCACCCCAGTC
rs1157006939	chr1	ENST00000375436	83	-18	3144	A	G	1.04856	0.867367	TAGATATTTAGTTCAGTGGTGCTTATGGGGGAGATGGGACTAGAACTTAAGTGTGAGACTTGGGTGGATGGGAAAGTTAAATATTGGTCTCTTCAAGTTTTTTTTTTCTTTTGCTTTGTTACCACTTGTCACTGTCTCCATGTTAAAATGCCAAAAATGATGTAGTTGTTGTTGCTTTTTTCCCTATTTTCCACCCCAGTC
rs978944587	chr1	ENST00000375436	75	-26	3144	A	G	1.04856	1.00946	TAGATATTTAGTTCAGTGGTGCTTATGGGGGAGATGGGACTAGAACTTAAGTGTGAGACTTGGGTGGATGGGAAAGTTAAATATTGGTCTCTTCAAGTTTTTTTTTTCTTTTGCTTTGTTACCACTTGTCACTGTCTCCATGTTAAAATGCCAAAAATGATGTAGTTGTTGTTGCTTTTTTCCCTATTTTCCACCCCAGTC
rs1406297867	chr1	ENST00000375436	73	-28	3144	A	C	1.04856	1.13249	TAGATATTTAGTTCAGTGGTGCTTATGGGGGAGATGGGACTAGAACTTAAGTGTGAGACTTGGGTGGATGGGAAAGTTAAATATTGGTCTCTTCAAGTTTTTTTTTTCTTTTGCTTTGTTACCACTTGTCACTGTCTCCATGTTAAAATGCCAAAAATGATGTAGTTGTTGTTGCTTTTTTCCCTATTTTCCACCCCAGTC
rs1031878808	chr1	ENST00000375436	69	-32	3144	T	C	1.04856	1.55544	TAGATATTTAGTTCAGTGGTGCTTATGGGGGAGATGGGACTAGAACTTAAGTGTGAGACTTGGGTGGATGGGAAAGTTAAATATTGGTCTCTTCAAGTTTTTTTTTTCTTTTGCTTTGTTACCACTTGTCACTGTCTCCATGTTAAAATGCCAAAAATGATGTAGTTGTTGTTGCTTTTTTCCCTATTTTCCACCCCAGTC
rs1369428166	chr1	ENST00000375436	67	-34	3144	G	A	1.04856	2.73705	TAGATATTTAGTTCAGTGGTGCTTATGGGGGAGATGGGACTAGAACTTAAGTGTGAGACTTGGGTGGATGGGAAAGTTAAATATTGGTCTCTTCAAGTTTTTTTTTTCTTTTGCTTTGTTACCACTTGTCACTGTCTCCATGTTAAAATGCCAAAAATGATGTAGTTGTTGTTGCTTTTTTCCCTATTTTCCACCCCAGTC
rs900802401	chr1	ENST00000375436	166	65	148	G	A	4.18472	4.16946	TTTGTTCTGGAAGCTCGTATTTACATTTTAAGTGTATCTGGTGAGTGGGCTGGAGCCCTCGTCTGGGCCGGAAAAAAAAAAGCCCTCCGATCCGTCTTTTAGTTGCTTCTCTTCCTTTTTTCTCTCCGGTTTCTCATCACTCCAACCAGCCGCGACCATGCCCAGGAAGAAGGCGGCGGCGGCGGCCTGGGAGGAGCCGAG
rs1287122449	chr1	ENST00000375436	165	64	148	G	T	4.18472	4.17137	TTTGTTCTGGAAGCTCGTATTTACATTTTAAGTGTATCTGGTGAGTGGGCTGGAGCCCTCGTCTGGGCCGGAAAAAAAAAAGCCCTCCGATCCGTCTTTTAGTTGCTTCTCTTCCTTTTTTCTCTCCGGTTTCTCATCACTCCAACCAGCCGCGACCATGCCCAGGAAGAAGGCGGCGGCGGCGGCCTGGGAGGAGCCGAG
rs1450701804	chr1	ENST00000375436	163	62	148	C	G	4.18472	4.20952	TTTGTTCTGGAAGCTCGTATTTACATTTTAAGTGTATCTGGTGAGTGGGCTGGAGCCCTCGTCTGGGCCGGAAAAAAAAAAGCCCTCCGATCCGTCTTTTAGTTGCTTCTCTTCCTTTTTTCTCTCCGGTTTCTCATCACTCCAACCAGCCGCGACCATGCCCAGGAAGAAGGCGGCGGCGGCGGCCTGGGAGGAGCCGAG
rs1484863001	chr1	ENST00000375436	157	56	148	C	T	4.18472	4.37164	TTTGTTCTGGAAGCTCGTATTTACATTTTAAGTGTATCTGGTGAGTGGGCTGGAGCCCTCGTCTGGGCCGGAAAAAAAAAAGCCCTCCGATCCGTCTTTTAGTTGCTTCTCTTCCTTTTTTCTCTCCGGTTTCTCATCACTCCAACCAGCCGCGACCATGCCCAGGAAGAAGGCGGCGGCGGCGGCCTGGGAGGAGCCGAG
rs772922466	chr1	ENST00000375436	156	55	148	C	T	4.18472	4.54521	TTTGTTCTGGAAGCTCGTATTTACATTTTAAGTGTATCTGGTGAGTGGGCTGGAGCCCTCGTCTGGGCCGGAAAAAAAAAAGCCCTCCGATCCGTCTTTTAGTTGCTTCTCTTCCTTTTTTCTCTCCGGTTTCTCATCACTCCAACCAGCCGCGACCATGCCCAGGAAGAAGGCGGCGGCGGCGGCCTGGGAGGAGCCGAG
rs1254689008	chr1	ENST00000375436	154	53	148	G	C	4.18472	4.16946	TTTGTTCTGGAAGCTCGTATTTACATTTTAAGTGTATCTGGTGAGTGGGCTGGAGCCCTCGTCTGGGCCGGAAAAAAAAAAGCCCTCCGATCCGTCTTTTAGTTGCTTCTCTTCCTTTTTTCTCTCCGGTTTCTCATCACTCCAACCAGCCGCGACCATGCCCAGGAAGAAGGCGGCGGCGGCGGCCTGGGAGGAGCCGAG
rs762599852	chr1	ENST00000375436	151	50	148	C	T	4.18472	4.18472	TTTGTTCTGGAAGCTCGTATTTACATTTTAAGTGTATCTGGTGAGTGGGCTGGAGCCCTCGTCTGGGCCGGAAAAAAAAAAGCCCTCCGATCCGTCTTTTAGTTGCTTCTCTTCCTTTTTTCTCTCCGGTTTCTCATCACTCCAACCAGCCGCGACCATGCCCAGGAAGAAGGCGGCGGCGGCGGCCTGGGAGGAGCCGAG
rs770909150	chr1	ENST00000375436	150	49	148	C	T	4.18472	4.17328	TTTGTTCTGGAAGCTCGTATTTACATTTTAAGTGTATCTGGTGAGTGGGCTGGAGCCCTCGTCTGGGCCGGAAAAAAAAAAGCCCTCCGATCCGTCTTTTAGTTGCTTCTCTTCCTTTTTTCTCTCCGGTTTCTCATCACTCCAACCAGCCGCGACCATGCCCAGGAAGAAGGCGGCGGCGGCGGCCTGGGAGGAGCCGAG
rs545888747	chr1	ENST00000375436	147	46	148	C	T	4.18472	4.92477	TTTGTTCTGGAAGCTCGTATTTACATTTTAAGTGTATCTGGTGAGTGGGCTGGAGCCCTCGTCTGGGCCGGAAAAAAAAAAGCCCTCCGATCCGTCTTTTAGTTGCTTCTCTTCCTTTTTTCTCTCCGGTTTCTCATCACTCCAACCAGCCGCGACCATGCCCAGGAAGAAGGCGGCGGCGGCGGCCTGGGAGGAGCCGAG
rs545888747	chr1	ENST00000375436	147	46	148	C	A	4.18472	5.51987	TTTGTTCTGGAAGCTCGTATTTACATTTTAAGTGTATCTGGTGAGTGGGCTGGAGCCCTCGTCTGGGCCGGAAAAAAAAAAGCCCTCCGATCCGTCTTTTAGTTGCTTCTCTTCCTTTTTTCTCTCCGGTTTCTCATCACTCCAACCAGCCGCGACCATGCCCAGGAAGAAGGCGGCGGCGGCGGCCTGGGAGGAGCCGAG
rs1370100375	chr1	ENST00000375436	142	41	148	C	G	4.18472	3.73268	TTTGTTCTGGAAGCTCGTATTTACATTTTAAGTGTATCTGGTGAGTGGGCTGGAGCCCTCGTCTGGGCCGGAAAAAAAAAAGCCCTCCGATCCGTCTTTTAGTTGCTTCTCTTCCTTTTTTCTCTCCGGTTTCTCATCACTCCAACCAGCCGCGACCATGCCCAGGAAGAAGGCGGCGGCGGCGGCCTGGGAGGAGCCGAG
rs1005315909	chr1	ENST00000375436	140	39	148	C	T	4.18472	3.98254	TTTGTTCTGGAAGCTCGTATTTACATTTTAAGTGTATCTGGTGAGTGGGCTGGAGCCCTCGTCTGGGCCGGAAAAAAAAAAGCCCTCCGATCCGTCTTTTAGTTGCTTCTCTTCCTTTTTTCTCTCCGGTTTCTCATCACTCCAACCAGCCGCGACCATGCCCAGGAAGAAGGCGGCGGCGGCGGCCTGGGAGGAGCCGAG
rs1037780847	chr1	ENST00000375436	122	21	148	C	G	4.18472	2.91443	TTTGTTCTGGAAGCTCGTATTTACATTTTAAGTGTATCTGGTGAGTGGGCTGGAGCCCTCGTCTGGGCCGGAAAAAAAAAAGCCCTCCGATCCGTCTTTTAGTTGCTTCTCTTCCTTTTTTCTCTCCGGTTTCTCATCACTCCAACCAGCCGCGACCATGCCCAGGAAGAAGGCGGCGGCGGCGGCCTGGGAGGAGCCGAG
rs565482621	chr1	ENST00000375436	112	11	148	T	C	4.18472	2.66457	TTTGTTCTGGAAGCTCGTATTTACATTTTAAGTGTATCTGGTGAGTGGGCTGGAGCCCTCGTCTGGGCCGGAAAAAAAAAAGCCCTCCGATCCGTCTTTTAGTTGCTTCTCTTCCTTTTTTCTCTCCGGTTTCTCATCACTCCAACCAGCCGCGACCATGCCCAGGAAGAAGGCGGCGGCGGCGGCCTGGGAGGAGCCGAG
rs1464978118	chr1	ENST00000375436	105	4	148	G	T	4.18472	2.5959	TTTGTTCTGGAAGCTCGTATTTACATTTTAAGTGTATCTGGTGAGTGGGCTGGAGCCCTCGTCTGGGCCGGAAAAAAAAAAGCCCTCCGATCCGTCTTTTAGTTGCTTCTCTTCCTTTTTTCTCTCCGGTTTCTCATCACTCCAACCAGCCGCGACCATGCCCAGGAAGAAGGCGGCGGCGGCGGCCTGGGAGGAGCCGAG
rs1187777177	chr1	ENST00000375436	90	-11	148	A	T	4.18472	1.89781	TTTGTTCTGGAAGCTCGTATTTACATTTTAAGTGTATCTGGTGAGTGGGCTGGAGCCCTCGTCTGGGCCGGAAAAAAAAAAGCCCTCCGATCCGTCTTTTAGTTGCTTCTCTTCCTTTTTTCTCTCCGGTTTCTCATCACTCCAACCAGCCGCGACCATGCCCAGGAAGAAGGCGGCGGCGGCGGCCTGGGAGGAGCCGAG
rs1246183503	chr1	ENST00000375436	89	-12	148	G	A	4.18472	4.99725	TTTGTTCTGGAAGCTCGTATTTACATTTTAAGTGTATCTGGTGAGTGGGCTGGAGCCCTCGTCTGGGCCGGAAAAAAAAAAGCCCTCCGATCCGTCTTTTAGTTGCTTCTCTTCCTTTTTTCTCTCCGGTTTCTCATCACTCCAACCAGCCGCGACCATGCCCAGGAAGAAGGCGGCGGCGGCGGCCTGGGAGGAGCCGAG
rs1487867134	chr1	ENST00000375436	85	-16	148	C	T	4.18472	2.8286	TTTGTTCTGGAAGCTCGTATTTACATTTTAAGTGTATCTGGTGAGTGGGCTGGAGCCCTCGTCTGGGCCGGAAAAAAAAAAGCCCTCCGATCCGTCTTTTAGTTGCTTCTCTTCCTTTTTTCTCTCCGGTTTCTCATCACTCCAACCAGCCGCGACCATGCCCAGGAAGAAGGCGGCGGCGGCGGCCTGGGAGGAGCCGAG
rs1030338591	chr1	ENST00000375436	77	-24	148	A	G	4.18472	3.55721	TTTGTTCTGGAAGCTCGTATTTACATTTTAAGTGTATCTGGTGAGTGGGCTGGAGCCCTCGTCTGGGCCGGAAAAAAAAAAGCCCTCCGATCCGTCTTTTAGTTGCTTCTCTTCCTTTTTTCTCTCCGGTTTCTCATCACTCCAACCAGCCGCGACCATGCCCAGGAAGAAGGCGGCGGCGGCGGCCTGGGAGGAGCCGAG
rs890411373	chr1	ENST00000375436	74	-27	148	A	G	4.18472	2.07901	TTTGTTCTGGAAGCTCGTATTTACATTTTAAGTGTATCTGGTGAGTGGGCTGGAGCCCTCGTCTGGGCCGGAAAAAAAAAAGCCCTCCGATCCGTCTTTTAGTTGCTTCTCTTCCTTTTTTCTCTCCGGTTTCTCATCACTCCAACCAGCCGCGACCATGCCCAGGAAGAAGGCGGCGGCGGCGGCCTGGGAGGAGCCGAG
rs527848401	chr1	ENST00000375436	72	-29	148	A	G	4.18472	3.68881	TTTGTTCTGGAAGCTCGTATTTACATTTTAAGTGTATCTGGTGAGTGGGCTGGAGCCCTCGTCTGGGCCGGAAAAAAAAAAGCCCTCCGATCCGTCTTTTAGTTGCTTCTCTTCCTTTTTTCTCTCCGGTTTCTCATCACTCCAACCAGCCGCGACCATGCCCAGGAAGAAGGCGGCGGCGGCGGCCTGGGAGGAGCCGAG
rs372415949	chr1	ENST00000375436	68	-33	148	C	A	4.18472	2.74658	TTTGTTCTGGAAGCTCGTATTTACATTTTAAGTGTATCTGGTGAGTGGGCTGGAGCCCTCGTCTGGGCCGGAAAAAAAAAAGCCCTCCGATCCGTCTTTTAGTTGCTTCTCTTCCTTTTTTCTCTCCGGTTTCTCATCACTCCAACCAGCCGCGACCATGCCCAGGAAGAAGGCGGCGGCGGCGGCCTGGGAGGAGCCGAG
rs1208134255	chr1	ENST00000455833	155	54	4170	T	G	9.34601	7.09152	GGAGGGTGACAGATATATCTTTAGACTTAAGACTGTAAGGCAGCAGTGTTAGCATGGGAGTAACTAAGGTTACTGTGGTTATCGGTGTCCGGCGGTATTATTTTTACTTTCCTCCTTGTATACATAGGTCATTTGTCTTTGAGGACTAGGGTACTCTAGGGAGTTTGAAAACTGCAGGAGCCAGAAAGAGATCCTGGCCTG
rs1266815328	chr1	ENST00000455833	150	49	4170	G	T	9.34601	7.07245	GGAGGGTGACAGATATATCTTTAGACTTAAGACTGTAAGGCAGCAGTGTTAGCATGGGAGTAACTAAGGTTACTGTGGTTATCGGTGTCCGGCGGTATTATTTTTACTTTCCTCCTTGTATACATAGGTCATTTGTCTTTGAGGACTAGGGTACTCTAGGGAGTTTGAAAACTGCAGGAGCCAGAAAGAGATCCTGGCCTG
rs1277756829	chr1	ENST00000455833	139	38	4170	T	A	9.34601	19.0125	GGAGGGTGACAGATATATCTTTAGACTTAAGACTGTAAGGCAGCAGTGTTAGCATGGGAGTAACTAAGGTTACTGTGGTTATCGGTGTCCGGCGGTATTATTTTTACTTTCCTCCTTGTATACATAGGTCATTTGTCTTTGAGGACTAGGGTACTCTAGGGAGTTTGAAAACTGCAGGAGCCAGAAAGAGATCCTGGCCTG
rs531083284	chr1	ENST00000455833	128	27	4170	G	A	9.34601	16.3879	GGAGGGTGACAGATATATCTTTAGACTTAAGACTGTAAGGCAGCAGTGTTAGCATGGGAGTAACTAAGGTTACTGTGGTTATCGGTGTCCGGCGGTATTATTTTTACTTTCCTCCTTGTATACATAGGTCATTTGTCTTTGAGGACTAGGGTACTCTAGGGAGTTTGAAAACTGCAGGAGCCAGAAAGAGATCCTGGCCTG
rs866782230	chr1	ENST00000455833	125	24	4170	T	G	9.34601	15.152	GGAGGGTGACAGATATATCTTTAGACTTAAGACTGTAAGGCAGCAGTGTTAGCATGGGAGTAACTAAGGTTACTGTGGTTATCGGTGTCCGGCGGTATTATTTTTACTTTCCTCCTTGTATACATAGGTCATTTGTCTTTGAGGACTAGGGTACTCTAGGGAGTTTGAAAACTGCAGGAGCCAGAAAGAGATCCTGGCCTG
rs1483657837	chr1	ENST00000455833	123	22	4170	C	A	9.34601	9.82285	GGAGGGTGACAGATATATCTTTAGACTTAAGACTGTAAGGCAGCAGTGTTAGCATGGGAGTAACTAAGGTTACTGTGGTTATCGGTGTCCGGCGGTATTATTTTTACTTTCCTCCTTGTATACATAGGTCATTTGTCTTTGAGGACTAGGGTACTCTAGGGAGTTTGAAAACTGCAGGAGCCAGAAAGAGATCCTGGCCTG
rs1341555221	chr1	ENST00000455833	96	-5	4170	T	G	9.34601	10.2768	GGAGGGTGACAGATATATCTTTAGACTTAAGACTGTAAGGCAGCAGTGTTAGCATGGGAGTAACTAAGGTTACTGTGGTTATCGGTGTCCGGCGGTATTATTTTTACTTTCCTCCTTGTATACATAGGTCATTTGTCTTTGAGGACTAGGGTACTCTAGGGAGTTTGAAAACTGCAGGAGCCAGAAAGAGATCCTGGCCTG
rs1043584101	chr1	ENST00000455833	95	-6	4170	G	C	9.34601	7.26318	GGAGGGTGACAGATATATCTTTAGACTTAAGACTGTAAGGCAGCAGTGTTAGCATGGGAGTAACTAAGGTTACTGTGGTTATCGGTGTCCGGCGGTATTATTTTTACTTTCCTCCTTGTATACATAGGTCATTTGTCTTTGAGGACTAGGGTACTCTAGGGAGTTTGAAAACTGCAGGAGCCAGAAAGAGATCCTGGCCTG
rs1273635442	chr1	ENST00000455833	94	-7	4170	G	A	9.34601	7.08008	GGAGGGTGACAGATATATCTTTAGACTTAAGACTGTAAGGCAGCAGTGTTAGCATGGGAGTAACTAAGGTTACTGTGGTTATCGGTGTCCGGCGGTATTATTTTTACTTTCCTCCTTGTATACATAGGTCATTTGTCTTTGAGGACTAGGGTACTCTAGGGAGTTTGAAAACTGCAGGAGCCAGAAAGAGATCCTGGCCTG
rs903654894	chr1	ENST00000455833	93	-8	4170	C	T	9.34601	9.24683	GGAGGGTGACAGATATATCTTTAGACTTAAGACTGTAAGGCAGCAGTGTTAGCATGGGAGTAACTAAGGTTACTGTGGTTATCGGTGTCCGGCGGTATTATTTTTACTTTCCTCCTTGTATACATAGGTCATTTGTCTTTGAGGACTAGGGTACTCTAGGGAGTTTGAAAACTGCAGGAGCCAGAAAGAGATCCTGGCCTG
rs575483117	chr1	ENST00000455833	91	-10	4170	G	T	9.34601	5.38254	GGAGGGTGACAGATATATCTTTAGACTTAAGACTGTAAGGCAGCAGTGTTAGCATGGGAGTAACTAAGGTTACTGTGGTTATCGGTGTCCGGCGGTATTATTTTTACTTTCCTCCTTGTATACATAGGTCATTTGTCTTTGAGGACTAGGGTACTCTAGGGAGTTTGAAAACTGCAGGAGCCAGAAAGAGATCCTGGCCTG
rs575483117	chr1	ENST00000455833	91	-10	4170	G	A	9.34601	9.26971	GGAGGGTGACAGATATATCTTTAGACTTAAGACTGTAAGGCAGCAGTGTTAGCATGGGAGTAACTAAGGTTACTGTGGTTATCGGTGTCCGGCGGTATTATTTTTACTTTCCTCCTTGTATACATAGGTCATTTGTCTTTGAGGACTAGGGTACTCTAGGGAGTTTGAAAACTGCAGGAGCCAGAAAGAGATCCTGGCCTG
rs114202417	chr1	ENST00000455833	90	-11	4170	C	T	9.34601	11.0092	GGAGGGTGACAGATATATCTTTAGACTTAAGACTGTAAGGCAGCAGTGTTAGCATGGGAGTAACTAAGGTTACTGTGGTTATCGGTGTCCGGCGGTATTATTTTTACTTTCCTCCTTGTATACATAGGTCATTTGTCTTTGAGGACTAGGGTACTCTAGGGAGTTTGAAAACTGCAGGAGCCAGAAAGAGATCCTGGCCTG
rs544475113	chr1	ENST00000455833	84	-17	4170	G	A	9.34601	8.95691	GGAGGGTGACAGATATATCTTTAGACTTAAGACTGTAAGGCAGCAGTGTTAGCATGGGAGTAACTAAGGTTACTGTGGTTATCGGTGTCCGGCGGTATTATTTTTACTTTCCTCCTTGTATACATAGGTCATTTGTCTTTGAGGACTAGGGTACTCTAGGGAGTTTGAAAACTGCAGGAGCCAGAAAGAGATCCTGGCCTG
rs1031678571	chr1	ENST00000455833	83	-18	4170	C	T	9.34601	7.1106	GGAGGGTGACAGATATATCTTTAGACTTAAGACTGTAAGGCAGCAGTGTTAGCATGGGAGTAACTAAGGTTACTGTGGTTATCGGTGTCCGGCGGTATTATTTTTACTTTCCTCCTTGTATACATAGGTCATTTGTCTTTGAGGACTAGGGTACTCTAGGGAGTTTGAAAACTGCAGGAGCCAGAAAGAGATCCTGGCCTG
rs190747320	chr1	ENST00000455833	78	-23	4170	G	T	9.34601	7.29752	GGAGGGTGACAGATATATCTTTAGACTTAAGACTGTAAGGCAGCAGTGTTAGCATGGGAGTAACTAAGGTTACTGTGGTTATCGGTGTCCGGCGGTATTATTTTTACTTTCCTCCTTGTATACATAGGTCATTTGTCTTTGAGGACTAGGGTACTCTAGGGAGTTTGAAAACTGCAGGAGCCAGAAAGAGATCCTGGCCTG
rs1415152880	chr1	ENST00000455833	65	-36	4170	T	C	9.34601	10.2997	GGAGGGTGACAGATATATCTTTAGACTTAAGACTGTAAGGCAGCAGTGTTAGCATGGGAGTAACTAAGGTTACTGTGGTTATCGGTGTCCGGCGGTATTATTTTTACTTTCCTCCTTGTATACATAGGTCATTTGTCTTTGAGGACTAGGGTACTCTAGGGAGTTTGAAAACTGCAGGAGCCAGAAAGAGATCCTGGCCTG
rs1047604079	chr1	ENST00000455833	138	37	3328	A	G	1.02806	1.17636	GTGGCCCCCTTCCAAATCTCAGCTTGGAGCCAGCTGAGCAGGCTTTGCTTTATTATTATTTTTTAAGCCTACTGCAGTGGGTCTGTTGCCAATTTTAATTTTTTATTGTCCCAGGAGCTCCCTCTAGTGGTCAAGGTAGCAAAATGTGCCCAAGGACTAGAACTTGGGTCCCTCTGCCTTGCCTGGAGGCAGAAGGAGGGG
rs927355479	chr1	ENST00000455833	135	34	3328	G	T	1.02806	1.25122	GTGGCCCCCTTCCAAATCTCAGCTTGGAGCCAGCTGAGCAGGCTTTGCTTTATTATTATTTTTTAAGCCTACTGCAGTGGGTCTGTTGCCAATTTTAATTTTTTATTGTCCCAGGAGCTCCCTCTAGTGGTCAAGGTAGCAAAATGTGCCCAAGGACTAGAACTTGGGTCCCTCTGCCTTGCCTGGAGGCAGAAGGAGGGG
rs927355479	chr1	ENST00000455833	135	34	3328	G	A	1.02806	1.25885	GTGGCCCCCTTCCAAATCTCAGCTTGGAGCCAGCTGAGCAGGCTTTGCTTTATTATTATTTTTTAAGCCTACTGCAGTGGGTCTGTTGCCAATTTTAATTTTTTATTGTCCCAGGAGCTCCCTCTAGTGGTCAAGGTAGCAAAATGTGCCCAAGGACTAGAACTTGGGTCCCTCTGCCTTGCCTGGAGGCAGAAGGAGGGG
rs937380121	chr1	ENST00000455833	127	26	3328	G	A	1.02806	1.03569	GTGGCCCCCTTCCAAATCTCAGCTTGGAGCCAGCTGAGCAGGCTTTGCTTTATTATTATTTTTTAAGCCTACTGCAGTGGGTCTGTTGCCAATTTTAATTTTTTATTGTCCCAGGAGCTCCCTCTAGTGGTCAAGGTAGCAAAATGTGCCCAAGGACTAGAACTTGGGTCCCTCTGCCTTGCCTGGAGGCAGAAGGAGGGG
rs548941298	chr1	ENST00000455833	123	22	3328	T	G	1.02806	1.05572	GTGGCCCCCTTCCAAATCTCAGCTTGGAGCCAGCTGAGCAGGCTTTGCTTTATTATTATTTTTTAAGCCTACTGCAGTGGGTCTGTTGCCAATTTTAATTTTTTATTGTCCCAGGAGCTCCCTCTAGTGGTCAAGGTAGCAAAATGTGCCCAAGGACTAGAACTTGGGTCCCTCTGCCTTGCCTGGAGGCAGAAGGAGGGG
rs1038792699	chr1	ENST00000455833	122	21	3328	C	T	1.02806	1.00565	GTGGCCCCCTTCCAAATCTCAGCTTGGAGCCAGCTGAGCAGGCTTTGCTTTATTATTATTTTTTAAGCCTACTGCAGTGGGTCTGTTGCCAATTTTAATTTTTTATTGTCCCAGGAGCTCCCTCTAGTGGTCAAGGTAGCAAAATGTGCCCAAGGACTAGAACTTGGGTCCCTCTGCCTTGCCTGGAGGCAGAAGGAGGGG
rs898466486	chr1	ENST00000455833	121	20	3328	C	T	1.02806	1.00899	GTGGCCCCCTTCCAAATCTCAGCTTGGAGCCAGCTGAGCAGGCTTTGCTTTATTATTATTTTTTAAGCCTACTGCAGTGGGTCTGTTGCCAATTTTAATTTTTTATTGTCCCAGGAGCTCCCTCTAGTGGTCAAGGTAGCAAAATGTGCCCAAGGACTAGAACTTGGGTCCCTCTGCCTTGCCTGGAGGCAGAAGGAGGGG
rs994428415	chr1	ENST00000455833	120	19	3328	C	T	1.02806	1.02377	GTGGCCCCCTTCCAAATCTCAGCTTGGAGCCAGCTGAGCAGGCTTTGCTTTATTATTATTTTTTAAGCCTACTGCAGTGGGTCTGTTGCCAATTTTAATTTTTTATTGTCCCAGGAGCTCCCTCTAGTGGTCAAGGTAGCAAAATGTGCCCAAGGACTAGAACTTGGGTCCCTCTGCCTTGCCTGGAGGCAGAAGGAGGGG
rs1434282031	chr1	ENST00000455833	119	18	3328	T	C	1.02806	1.11294	GTGGCCCCCTTCCAAATCTCAGCTTGGAGCCAGCTGAGCAGGCTTTGCTTTATTATTATTTTTTAAGCCTACTGCAGTGGGTCTGTTGCCAATTTTAATTTTTTATTGTCCCAGGAGCTCCCTCTAGTGGTCAAGGTAGCAAAATGTGCCCAAGGACTAGAACTTGGGTCCCTCTGCCTTGCCTGGAGGCAGAAGGAGGGG
rs139452926	chr1	ENST00000455833	114	13	3328	G	T	1.02806	1.00994	GTGGCCCCCTTCCAAATCTCAGCTTGGAGCCAGCTGAGCAGGCTTTGCTTTATTATTATTTTTTAAGCCTACTGCAGTGGGTCTGTTGCCAATTTTAATTTTTTATTGTCCCAGGAGCTCCCTCTAGTGGTCAAGGTAGCAAAATGTGCCCAAGGACTAGAACTTGGGTCCCTCTGCCTTGCCTGGAGGCAGAAGGAGGGG
rs1329555863	chr1	ENST00000455833	107	6	3328	T	G	1.02806	1.15681	GTGGCCCCCTTCCAAATCTCAGCTTGGAGCCAGCTGAGCAGGCTTTGCTTTATTATTATTTTTTAAGCCTACTGCAGTGGGTCTGTTGCCAATTTTAATTTTTTATTGTCCCAGGAGCTCCCTCTAGTGGTCAAGGTAGCAAAATGTGCCCAAGGACTAGAACTTGGGTCCCTCTGCCTTGCCTGGAGGCAGAAGGAGGGG
rs1230014515	chr1	ENST00000455833	92	-9	3328	A	G	1.02806	1.02091	GTGGCCCCCTTCCAAATCTCAGCTTGGAGCCAGCTGAGCAGGCTTTGCTTTATTATTATTTTTTAAGCCTACTGCAGTGGGTCTGTTGCCAATTTTAATTTTTTATTGTCCCAGGAGCTCCCTCTAGTGGTCAAGGTAGCAAAATGTGCCCAAGGACTAGAACTTGGGTCCCTCTGCCTTGCCTGGAGGCAGAAGGAGGGG
rs1475054399	chr1	ENST00000455833	86	-15	3328	T	C	1.02806	1.01995	GTGGCCCCCTTCCAAATCTCAGCTTGGAGCCAGCTGAGCAGGCTTTGCTTTATTATTATTTTTTAAGCCTACTGCAGTGGGTCTGTTGCCAATTTTAATTTTTTATTGTCCCAGGAGCTCCCTCTAGTGGTCAAGGTAGCAAAATGTGCCCAAGGACTAGAACTTGGGTCCCTCTGCCTTGCCTGGAGGCAGAAGGAGGGG
rs1172069843	chr1	ENST00000455833	77	-24	3328	G	A	1.02806	1.09196	GTGGCCCCCTTCCAAATCTCAGCTTGGAGCCAGCTGAGCAGGCTTTGCTTTATTATTATTTTTTAAGCCTACTGCAGTGGGTCTGTTGCCAATTTTAATTTTTTATTGTCCCAGGAGCTCCCTCTAGTGGTCAAGGTAGCAAAATGTGCCCAAGGACTAGAACTTGGGTCCCTCTGCCTTGCCTGGAGGCAGAAGGAGGGG
rs1356769519	chr1	ENST00000455833	76	-25	3328	A	G	1.02806	0.953674	GTGGCCCCCTTCCAAATCTCAGCTTGGAGCCAGCTGAGCAGGCTTTGCTTTATTATTATTTTTTAAGCCTACTGCAGTGGGTCTGTTGCCAATTTTAATTTTTTATTGTCCCAGGAGCTCCCTCTAGTGGTCAAGGTAGCAAAATGTGCCCAAGGACTAGAACTTGGGTCCCTCTGCCTTGCCTGGAGGCAGAAGGAGGGG
rs944667324	chr1	ENST00000455833	75	-26	3328	C	T	1.02806	0.971794	GTGGCCCCCTTCCAAATCTCAGCTTGGAGCCAGCTGAGCAGGCTTTGCTTTATTATTATTTTTTAAGCCTACTGCAGTGGGTCTGTTGCCAATTTTAATTTTTTATTGTCCCAGGAGCTCCCTCTAGTGGTCAAGGTAGCAAAATGTGCCCAAGGACTAGAACTTGGGTCCCTCTGCCTTGCCTGGAGGCAGAAGGAGGGG
rs1047304647	chr1	ENST00000455833	71	-30	3328	A	G	1.02806	1.04904	GTGGCCCCCTTCCAAATCTCAGCTTGGAGCCAGCTGAGCAGGCTTTGCTTTATTATTATTTTTTAAGCCTACTGCAGTGGGTCTGTTGCCAATTTTAATTTTTTATTGTCCCAGGAGCTCCCTCTAGTGGTCAAGGTAGCAAAATGTGCCCAAGGACTAGAACTTGGGTCCCTCTGCCTTGCCTGGAGGCAGAAGGAGGGG
rs1453422788	chr1	ENST00000455833	68	-33	3328	C	G	1.02806	1.34182	GTGGCCCCCTTCCAAATCTCAGCTTGGAGCCAGCTGAGCAGGCTTTGCTTTATTATTATTTTTTAAGCCTACTGCAGTGGGTCTGTTGCCAATTTTAATTTTTTATTGTCCCAGGAGCTCCCTCTAGTGGTCAAGGTAGCAAAATGTGCCCAAGGACTAGAACTTGGGTCCCTCTGCCTTGCCTGGAGGCAGAAGGAGGGG
rs1402214595	chr1	ENST00000455833	64	-37	3328	T	A	1.02806	1.35708	GTGGCCCCCTTCCAAATCTCAGCTTGGAGCCAGCTGAGCAGGCTTTGCTTTATTATTATTTTTTAAGCCTACTGCAGTGGGTCTGTTGCCAATTTTAATTTTTTATTGTCCCAGGAGCTCCCTCTAGTGGTCAAGGTAGCAAAATGTGCCCAAGGACTAGAACTTGGGTCCCTCTGCCTTGCCTGGAGGCAGAAGGAGGGG
rs1473091001	chr1	ENST00000455833	60	-41	3328	T	C	1.02806	1.44386	GTGGCCCCCTTCCAAATCTCAGCTTGGAGCCAGCTGAGCAGGCTTTGCTTTATTATTATTTTTTAAGCCTACTGCAGTGGGTCTGTTGCCAATTTTAATTTTTTATTGTCCCAGGAGCTCCCTCTAGTGGTCAAGGTAGCAAAATGTGCCCAAGGACTAGAACTTGGGTCCCTCTGCCTTGCCTGGAGGCAGAAGGAGGGG
rs534636044	chr1	ENST00000455833	58	-43	3328	A	T	1.02806	0.590801	GTGGCCCCCTTCCAAATCTCAGCTTGGAGCCAGCTGAGCAGGCTTTGCTTTATTATTATTTTTTAAGCCTACTGCAGTGGGTCTGTTGCCAATTTTAATTTTTTATTGTCCCAGGAGCTCCCTCTAGTGGTCAAGGTAGCAAAATGTGCCCAAGGACTAGAACTTGGGTCCCTCTGCCTTGCCTGGAGGCAGAAGGAGGGG
rs1275857078	chr1	ENST00000455833	53	-48	3328	T	C	1.02806	0.94223	GTGGCCCCCTTCCAAATCTCAGCTTGGAGCCAGCTGAGCAGGCTTTGCTTTATTATTATTTTTTAAGCCTACTGCAGTGGGTCTGTTGCCAATTTTAATTTTTTATTGTCCCAGGAGCTCCCTCTAGTGGTCAAGGTAGCAAAATGTGCCCAAGGACTAGAACTTGGGTCCCTCTGCCTTGCCTGGAGGCAGAAGGAGGGG
rs189546535	chr1	ENST00000455833	82	-19	3285	A	T	1.00279	1.0829	AGACTTGAATGGCTTGAGTGGGACTGCGTTGAAGGGCACTGTGTGGCCCCCTTCCAAATCTCAGCTTGGAGCCAGCTGAGCAGGCTTTGCTTTATTATTATTTTTTAAGCCTACTGCAGTGGGTCTGTTGCCAATTTTAATTTTTTATTGTCCCAGGAGCTCCCTCTAGTGGTCAAGGTAGCAAAATGTGCCCAAGGACTA
rs1392202576	chr1	ENST00000455833	79	-22	3285	A	T	1.00279	0.952721	AGACTTGAATGGCTTGAGTGGGACTGCGTTGAAGGGCACTGTGTGGCCCCCTTCCAAATCTCAGCTTGGAGCCAGCTGAGCAGGCTTTGCTTTATTATTATTTTTTAAGCCTACTGCAGTGGGTCTGTTGCCAATTTTAATTTTTTATTGTCCCAGGAGCTCCCTCTAGTGGTCAAGGTAGCAAAATGTGCCCAAGGACTA
rs1032774353	chr1	ENST00000455833	78	-23	3285	G	A	1.00279	1.0643	AGACTTGAATGGCTTGAGTGGGACTGCGTTGAAGGGCACTGTGTGGCCCCCTTCCAAATCTCAGCTTGGAGCCAGCTGAGCAGGCTTTGCTTTATTATTATTTTTTAAGCCTACTGCAGTGGGTCTGTTGCCAATTTTAATTTTTTATTGTCCCAGGAGCTCCCTCTAGTGGTCAAGGTAGCAAAATGTGCCCAAGGACTA
rs1302404021	chr1	ENST00000455833	75	-26	3285	G	C	1.00279	0.927925	AGACTTGAATGGCTTGAGTGGGACTGCGTTGAAGGGCACTGTGTGGCCCCCTTCCAAATCTCAGCTTGGAGCCAGCTGAGCAGGCTTTGCTTTATTATTATTTTTTAAGCCTACTGCAGTGGGTCTGTTGCCAATTTTAATTTTTTATTGTCCCAGGAGCTCCCTCTAGTGGTCAAGGTAGCAAAATGTGCCCAAGGACTA
rs181283506	chr1	ENST00000455833	74	-27	3285	A	G	1.00279	1.04046	AGACTTGAATGGCTTGAGTGGGACTGCGTTGAAGGGCACTGTGTGGCCCCCTTCCAAATCTCAGCTTGGAGCCAGCTGAGCAGGCTTTGCTTTATTATTATTTTTTAAGCCTACTGCAGTGGGTCTGTTGCCAATTTTAATTTTTTATTGTCCCAGGAGCTCCCTCTAGTGGTCAAGGTAGCAAAATGTGCCCAAGGACTA
rs1297693344	chr1	ENST00000455833	72	-29	3285	C	T	1.00279	1.06764	AGACTTGAATGGCTTGAGTGGGACTGCGTTGAAGGGCACTGTGTGGCCCCCTTCCAAATCTCAGCTTGGAGCCAGCTGAGCAGGCTTTGCTTTATTATTATTTTTTAAGCCTACTGCAGTGGGTCTGTTGCCAATTTTAATTTTTTATTGTCCCAGGAGCTCCCTCTAGTGGTCAAGGTAGCAAAATGTGCCCAAGGACTA
rs899562837	chr1	ENST00000455833	71	-30	3285	G	A	1.00279	1.06478	AGACTTGAATGGCTTGAGTGGGACTGCGTTGAAGGGCACTGTGTGGCCCCCTTCCAAATCTCAGCTTGGAGCCAGCTGAGCAGGCTTTGCTTTATTATTATTTTTTAAGCCTACTGCAGTGGGTCTGTTGCCAATTTTAATTTTTTATTGTCCCAGGAGCTCCCTCTAGTGGTCAAGGTAGCAAAATGTGCCCAAGGACTA
rs1010408968	chr1	ENST00000455833	67	-34	3285	T	G	1.00279	1.06668	AGACTTGAATGGCTTGAGTGGGACTGCGTTGAAGGGCACTGTGTGGCCCCCTTCCAAATCTCAGCTTGGAGCCAGCTGAGCAGGCTTTGCTTTATTATTATTTTTTAAGCCTACTGCAGTGGGTCTGTTGCCAATTTTAATTTTTTATTGTCCCAGGAGCTCCCTCTAGTGGTCAAGGTAGCAAAATGTGCCCAAGGACTA
rs1047277224	chr1	ENST00000477853	183	82	5937	A	C	9.57489	4.6463	CATATTAGGTACATATACTTATGGGGTACATGAGATGTTTTTATAAAGGCTCAGCTAATGTATCTTGAATATCATGTATTCATAAAGATGACTGAAATAGTTTCTGGAACAAAGTCTGATAGAAAAAATACTCAATTCCTAATTTAAGTGTTAGAGACTTTAATGTAAGCTATCTAATCTGAACTAGTTTCATTATTTGTG
rs532923760	chr1	ENST00000477853	171	70	5937	T	C	9.57489	7.4234	CATATTAGGTACATATACTTATGGGGTACATGAGATGTTTTTATAAAGGCTCAGCTAATGTATCTTGAATATCATGTATTCATAAAGATGACTGAAATAGTTTCTGGAACAAAGTCTGATAGAAAAAATACTCAATTCCTAATTTAAGTGTTAGAGACTTTAATGTAAGCTATCTAATCTGAACTAGTTTCATTATTTGTG
rs1184086303	chr1	ENST00000477853	164	63	5937	T	C	9.57489	3.7899	CATATTAGGTACATATACTTATGGGGTACATGAGATGTTTTTATAAAGGCTCAGCTAATGTATCTTGAATATCATGTATTCATAAAGATGACTGAAATAGTTTCTGGAACAAAGTCTGATAGAAAAAATACTCAATTCCTAATTTAAGTGTTAGAGACTTTAATGTAAGCTATCTAATCTGAACTAGTTTCATTATTTGTG
rs1478232018	chr1	ENST00000477853	158	57	5937	C	T	9.57489	8.70132	CATATTAGGTACATATACTTATGGGGTACATGAGATGTTTTTATAAAGGCTCAGCTAATGTATCTTGAATATCATGTATTCATAAAGATGACTGAAATAGTTTCTGGAACAAAGTCTGATAGAAAAAATACTCAATTCCTAATTTAAGTGTTAGAGACTTTAATGTAAGCTATCTAATCTGAACTAGTTTCATTATTTGTG
rs1196017804	chr1	ENST00000477853	157	56	5937	A	T	9.57489	3.41988	CATATTAGGTACATATACTTATGGGGTACATGAGATGTTTTTATAAAGGCTCAGCTAATGTATCTTGAATATCATGTATTCATAAAGATGACTGAAATAGTTTCTGGAACAAAGTCTGATAGAAAAAATACTCAATTCCTAATTTAAGTGTTAGAGACTTTAATGTAAGCTATCTAATCTGAACTAGTTTCATTATTTGTG
rs1016254423	chr1	ENST00000477853	154	53	5937	G	C	9.57489	6.94275	CATATTAGGTACATATACTTATGGGGTACATGAGATGTTTTTATAAAGGCTCAGCTAATGTATCTTGAATATCATGTATTCATAAAGATGACTGAAATAGTTTCTGGAACAAAGTCTGATAGAAAAAATACTCAATTCCTAATTTAAGTGTTAGAGACTTTAATGTAAGCTATCTAATCTGAACTAGTTTCATTATTTGTG
rs532466671	chr1	ENST00000477853	149	48	5937	T	C	9.57489	5.50079	CATATTAGGTACATATACTTATGGGGTACATGAGATGTTTTTATAAAGGCTCAGCTAATGTATCTTGAATATCATGTATTCATAAAGATGACTGAAATAGTTTCTGGAACAAAGTCTGATAGAAAAAATACTCAATTCCTAATTTAAGTGTTAGAGACTTTAATGTAAGCTATCTAATCTGAACTAGTTTCATTATTTGTG
rs1472771292	chr1	ENST00000477853	146	45	5937	A	C	9.57489	4.62341	CATATTAGGTACATATACTTATGGGGTACATGAGATGTTTTTATAAAGGCTCAGCTAATGTATCTTGAATATCATGTATTCATAAAGATGACTGAAATAGTTTCTGGAACAAAGTCTGATAGAAAAAATACTCAATTCCTAATTTAAGTGTTAGAGACTTTAATGTAAGCTATCTAATCTGAACTAGTTTCATTATTTGTG
rs1009035762	chr1	ENST00000477853	144	43	5937	T	G	9.57489	12.6648	CATATTAGGTACATATACTTATGGGGTACATGAGATGTTTTTATAAAGGCTCAGCTAATGTATCTTGAATATCATGTATTCATAAAGATGACTGAAATAGTTTCTGGAACAAAGTCTGATAGAAAAAATACTCAATTCCTAATTTAAGTGTTAGAGACTTTAATGTAAGCTATCTAATCTGAACTAGTTTCATTATTTGTG
rs1164731950	chr1	ENST00000477853	143	42	5937	T	A	9.57489	8.45718	CATATTAGGTACATATACTTATGGGGTACATGAGATGTTTTTATAAAGGCTCAGCTAATGTATCTTGAATATCATGTATTCATAAAGATGACTGAAATAGTTTCTGGAACAAAGTCTGATAGAAAAAATACTCAATTCCTAATTTAAGTGTTAGAGACTTTAATGTAAGCTATCTAATCTGAACTAGTTTCATTATTTGTG
rs1387521651	chr1	ENST00000477853	133	32	5937	C	A	9.57489	8.36563	CATATTAGGTACATATACTTATGGGGTACATGAGATGTTTTTATAAAGGCTCAGCTAATGTATCTTGAATATCATGTATTCATAAAGATGACTGAAATAGTTTCTGGAACAAAGTCTGATAGAAAAAATACTCAATTCCTAATTTAAGTGTTAGAGACTTTAATGTAAGCTATCTAATCTGAACTAGTTTCATTATTTGTG
rs1311977832	chr1	ENST00000477853	128	27	5937	A	G	9.57489	8.25882	CATATTAGGTACATATACTTATGGGGTACATGAGATGTTTTTATAAAGGCTCAGCTAATGTATCTTGAATATCATGTATTCATAAAGATGACTGAAATAGTTTCTGGAACAAAGTCTGATAGAAAAAATACTCAATTCCTAATTTAAGTGTTAGAGACTTTAATGTAAGCTATCTAATCTGAACTAGTTTCATTATTTGTG
rs1428200462	chr1	ENST00000477853	124	23	5937	A	G	9.57489	7.57217	CATATTAGGTACATATACTTATGGGGTACATGAGATGTTTTTATAAAGGCTCAGCTAATGTATCTTGAATATCATGTATTCATAAAGATGACTGAAATAGTTTCTGGAACAAAGTCTGATAGAAAAAATACTCAATTCCTAATTTAAGTGTTAGAGACTTTAATGTAAGCTATCTAATCTGAACTAGTTTCATTATTTGTG
rs1040494252	chr1	ENST00000477853	121	20	5937	A	T	9.57489	7.06482	CATATTAGGTACATATACTTATGGGGTACATGAGATGTTTTTATAAAGGCTCAGCTAATGTATCTTGAATATCATGTATTCATAAAGATGACTGAAATAGTTTCTGGAACAAAGTCTGATAGAAAAAATACTCAATTCCTAATTTAAGTGTTAGAGACTTTAATGTAAGCTATCTAATCTGAACTAGTTTCATTATTTGTG
rs993621874	chr1	ENST00000477853	104	3	5937	C	T	9.57489	10.3531	CATATTAGGTACATATACTTATGGGGTACATGAGATGTTTTTATAAAGGCTCAGCTAATGTATCTTGAATATCATGTATTCATAAAGATGACTGAAATAGTTTCTGGAACAAAGTCTGATAGAAAAAATACTCAATTCCTAATTTAAGTGTTAGAGACTTTAATGTAAGCTATCTAATCTGAACTAGTTTCATTATTTGTG
rs900763934	chr1	ENST00000477853	96	-5	5937	A	C	9.57489	8.69751	CATATTAGGTACATATACTTATGGGGTACATGAGATGTTTTTATAAAGGCTCAGCTAATGTATCTTGAATATCATGTATTCATAAAGATGACTGAAATAGTTTCTGGAACAAAGTCTGATAGAAAAAATACTCAATTCCTAATTTAAGTGTTAGAGACTTTAATGTAAGCTATCTAATCTGAACTAGTTTCATTATTTGTG
rs1325321479	chr1	ENST00000477853	93	-8	5937	T	C	9.57489	9.10187	CATATTAGGTACATATACTTATGGGGTACATGAGATGTTTTTATAAAGGCTCAGCTAATGTATCTTGAATATCATGTATTCATAAAGATGACTGAAATAGTTTCTGGAACAAAGTCTGATAGAAAAAATACTCAATTCCTAATTTAAGTGTTAGAGACTTTAATGTAAGCTATCTAATCTGAACTAGTTTCATTATTTGTG
rs17393888	chr1	ENST00000477853	90	-11	5937	G	T	9.57489	8.65936	CATATTAGGTACATATACTTATGGGGTACATGAGATGTTTTTATAAAGGCTCAGCTAATGTATCTTGAATATCATGTATTCATAAAGATGACTGAAATAGTTTCTGGAACAAAGTCTGATAGAAAAAATACTCAATTCCTAATTTAAGTGTTAGAGACTTTAATGTAAGCTATCTAATCTGAACTAGTTTCATTATTTGTG
rs1314642061	chr1	ENST00000477853	124	23	3948	T	C	1.52397	1.60217	GATGTCCTTGTTTAAGAACCCCATTATTTATTTTTAGTTTTTAATATAAATTAACATGTGGGTCATTATATTTCTCCTTAAATGAGGAAATTTTAAATTTTATTGATCTAACCTTTGAAGCTTTAAAAAAGGAGAAAGAGGGTAGGGGTGGGAAACTGGCATACTGTGTGTATAGCACTGCCGATTGGCTAGGCCACTGTG
rs1207489536	chr1	ENST00000477853	121	20	3948	C	T	1.52397	3.15285	GATGTCCTTGTTTAAGAACCCCATTATTTATTTTTAGTTTTTAATATAAATTAACATGTGGGTCATTATATTTCTCCTTAAATGAGGAAATTTTAAATTTTATTGATCTAACCTTTGAAGCTTTAAAAAAGGAGAAAGAGGGTAGGGGTGGGAAACTGGCATACTGTGTGTATAGCACTGCCGATTGGCTAGGCCACTGTG
rs542354807	chr1	ENST00000477853	116	15	3948	T	C	1.52397	1.55258	GATGTCCTTGTTTAAGAACCCCATTATTTATTTTTAGTTTTTAATATAAATTAACATGTGGGTCATTATATTTCTCCTTAAATGAGGAAATTTTAAATTTTATTGATCTAACCTTTGAAGCTTTAAAAAAGGAGAAAGAGGGTAGGGGTGGGAAACTGGCATACTGTGTGTATAGCACTGCCGATTGGCTAGGCCACTGTG
rs1469299778	chr1	ENST00000477853	103	2	3948	T	A	1.52397	2.1553	GATGTCCTTGTTTAAGAACCCCATTATTTATTTTTAGTTTTTAATATAAATTAACATGTGGGTCATTATATTTCTCCTTAAATGAGGAAATTTTAAATTTTATTGATCTAACCTTTGAAGCTTTAAAAAAGGAGAAAGAGGGTAGGGGTGGGAAACTGGCATACTGTGTGTATAGCACTGCCGATTGGCTAGGCCACTGTG
rs1216002225	chr1	ENST00000477853	97	-4	3948	A	G	1.52397	2.34222	GATGTCCTTGTTTAAGAACCCCATTATTTATTTTTAGTTTTTAATATAAATTAACATGTGGGTCATTATATTTCTCCTTAAATGAGGAAATTTTAAATTTTATTGATCTAACCTTTGAAGCTTTAAAAAAGGAGAAAGAGGGTAGGGGTGGGAAACTGGCATACTGTGTGTATAGCACTGCCGATTGGCTAGGCCACTGTG
rs1245319295	chr1	ENST00000477853	94	-7	3948	T	A	1.52397	1.61934	GATGTCCTTGTTTAAGAACCCCATTATTTATTTTTAGTTTTTAATATAAATTAACATGTGGGTCATTATATTTCTCCTTAAATGAGGAAATTTTAAATTTTATTGATCTAACCTTTGAAGCTTTAAAAAAGGAGAAAGAGGGTAGGGGTGGGAAACTGGCATACTGTGTGTATAGCACTGCCGATTGGCTAGGCCACTGTG
rs1325032492	chr1	ENST00000477853	89	-12	3948	A	G	1.52397	2.12765	GATGTCCTTGTTTAAGAACCCCATTATTTATTTTTAGTTTTTAATATAAATTAACATGTGGGTCATTATATTTCTCCTTAAATGAGGAAATTTTAAATTTTATTGATCTAACCTTTGAAGCTTTAAAAAAGGAGAAAGAGGGTAGGGGTGGGAAACTGGCATACTGTGTGTATAGCACTGCCGATTGGCTAGGCCACTGTG
rs1477843392	chr1	ENST00000477853	88	-13	3948	A	G	1.52397	1.95885	GATGTCCTTGTTTAAGAACCCCATTATTTATTTTTAGTTTTTAATATAAATTAACATGTGGGTCATTATATTTCTCCTTAAATGAGGAAATTTTAAATTTTATTGATCTAACCTTTGAAGCTTTAAAAAAGGAGAAAGAGGGTAGGGGTGGGAAACTGGCATACTGTGTGTATAGCACTGCCGATTGGCTAGGCCACTGTG
rs780788921	chr1	ENST00000477853	85	-16	3948	A	C	1.52397	1.95503	GATGTCCTTGTTTAAGAACCCCATTATTTATTTTTAGTTTTTAATATAAATTAACATGTGGGTCATTATATTTCTCCTTAAATGAGGAAATTTTAAATTTTATTGATCTAACCTTTGAAGCTTTAAAAAAGGAGAAAGAGGGTAGGGGTGGGAAACTGGCATACTGTGTGTATAGCACTGCCGATTGGCTAGGCCACTGTG
rs1410375479	chr1	ENST00000477853	68	-33	3948	A	G	1.52397	1.59454	GATGTCCTTGTTTAAGAACCCCATTATTTATTTTTAGTTTTTAATATAAATTAACATGTGGGTCATTATATTTCTCCTTAAATGAGGAAATTTTAAATTTTATTGATCTAACCTTTGAAGCTTTAAAAAAGGAGAAAGAGGGTAGGGGTGGGAAACTGGCATACTGTGTGTATAGCACTGCCGATTGGCTAGGCCACTGTG
rs1417415412	chr1	ENST00000477853	67	-34	3948	T	C	1.52397	1.61171	GATGTCCTTGTTTAAGAACCCCATTATTTATTTTTAGTTTTTAATATAAATTAACATGTGGGTCATTATATTTCTCCTTAAATGAGGAAATTTTAAATTTTATTGATCTAACCTTTGAAGCTTTAAAAAAGGAGAAAGAGGGTAGGGGTGGGAAACTGGCATACTGTGTGTATAGCACTGCCGATTGGCTAGGCCACTGTG
rs78716322	chr1	ENST00000477853	57	-44	3948	T	C	1.52397	1.78242	GATGTCCTTGTTTAAGAACCCCATTATTTATTTTTAGTTTTTAATATAAATTAACATGTGGGTCATTATATTTCTCCTTAAATGAGGAAATTTTAAATTTTATTGATCTAACCTTTGAAGCTTTAAAAAAGGAGAAAGAGGGTAGGGGTGGGAAACTGGCATACTGTGTGTATAGCACTGCCGATTGGCTAGGCCACTGTG
rs115355361	chr1	ENST00000477853	47	-54	3948	T	C	1.52397	1.50394	GATGTCCTTGTTTAAGAACCCCATTATTTATTTTTAGTTTTTAATATAAATTAACATGTGGGTCATTATATTTCTCCTTAAATGAGGAAATTTTAAATTTTATTGATCTAACCTTTGAAGCTTTAAAAAAGGAGAAAGAGGGTAGGGGTGGGAAACTGGCATACTGTGTGTATAGCACTGCCGATTGGCTAGGCCACTGTG
rs1442607772	chr1	ENST00000477853	40	-61	3948	T	G	1.52397	1.40953	GATGTCCTTGTTTAAGAACCCCATTATTTATTTTTAGTTTTTAATATAAATTAACATGTGGGTCATTATATTTCTCCTTAAATGAGGAAATTTTAAATTTTATTGATCTAACCTTTGAAGCTTTAAAAAAGGAGAAAGAGGGTAGGGGTGGGAAACTGGCATACTGTGTGTATAGCACTGCCGATTGGCTAGGCCACTGTG
rs1370641625	chr1	ENST00000477853	26	-75	3948	A	G	1.52397	1.65462	GATGTCCTTGTTTAAGAACCCCATTATTTATTTTTAGTTTTTAATATAAATTAACATGTGGGTCATTATATTTCTCCTTAAATGAGGAAATTTTAAATTTTATTGATCTAACCTTTGAAGCTTTAAAAAAGGAGAAAGAGGGTAGGGGTGGGAAACTGGCATACTGTGTGTATAGCACTGCCGATTGGCTAGGCCACTGTG
rs1340454509	chr1	ENST00000477853	136	35	3630	G	T	2.10571	2.42519	GATCCATCCTTAGCTGAGGCTTGAGGACTGATCCAGCCTCTCATGGCTTCCCTCCAAAGTAACTTAGGGTTGAGGGATCTATATGTGATGTCAAAACTTACTTTAAACCTCTAGTTTCGTGCTGTCATTTATTAGGCTGGGCCACCAAATCTTTGTTTCAATTTATCAGAAGCCAAGTGCATACTAGCGTCTTGTTTGTTG
rs1432073407	chr1	ENST00000477853	131	30	3630	A	C	2.10571	2.1162	GATCCATCCTTAGCTGAGGCTTGAGGACTGATCCAGCCTCTCATGGCTTCCCTCCAAAGTAACTTAGGGTTGAGGGATCTATATGTGATGTCAAAACTTACTTTAAACCTCTAGTTTCGTGCTGTCATTTATTAGGCTGGGCCACCAAATCTTTGTTTCAATTTATCAGAAGCCAAGTGCATACTAGCGTCTTGTTTGTTG
rs1222097438	chr1	ENST00000477853	123	22	3630	T	A	2.10571	2.16866	GATCCATCCTTAGCTGAGGCTTGAGGACTGATCCAGCCTCTCATGGCTTCCCTCCAAAGTAACTTAGGGTTGAGGGATCTATATGTGATGTCAAAACTTACTTTAAACCTCTAGTTTCGTGCTGTCATTTATTAGGCTGGGCCACCAAATCTTTGTTTCAATTTATCAGAAGCCAAGTGCATACTAGCGTCTTGTTTGTTG
rs1049694366	chr1	ENST00000477853	119	18	3630	G	A	2.10571	1.8692	GATCCATCCTTAGCTGAGGCTTGAGGACTGATCCAGCCTCTCATGGCTTCCCTCCAAAGTAACTTAGGGTTGAGGGATCTATATGTGATGTCAAAACTTACTTTAAACCTCTAGTTTCGTGCTGTCATTTATTAGGCTGGGCCACCAAATCTTTGTTTCAATTTATCAGAAGCCAAGTGCATACTAGCGTCTTGTTTGTTG
rs1363493784	chr1	ENST00000477853	118	17	3630	C	T	2.10571	2.41947	GATCCATCCTTAGCTGAGGCTTGAGGACTGATCCAGCCTCTCATGGCTTCCCTCCAAAGTAACTTAGGGTTGAGGGATCTATATGTGATGTCAAAACTTACTTTAAACCTCTAGTTTCGTGCTGTCATTTATTAGGCTGGGCCACCAAATCTTTGTTTCAATTTATCAGAAGCCAAGTGCATACTAGCGTCTTGTTTGTTG
rs913188512	chr1	ENST00000477853	110	9	3630	T	C	2.10571	2.56443	GATCCATCCTTAGCTGAGGCTTGAGGACTGATCCAGCCTCTCATGGCTTCCCTCCAAAGTAACTTAGGGTTGAGGGATCTATATGTGATGTCAAAACTTACTTTAAACCTCTAGTTTCGTGCTGTCATTTATTAGGCTGGGCCACCAAATCTTTGTTTCAATTTATCAGAAGCCAAGTGCATACTAGCGTCTTGTTTGTTG
rs1350323827	chr1	ENST00000477853	109	8	3630	C	T	2.10571	2.44713	GATCCATCCTTAGCTGAGGCTTGAGGACTGATCCAGCCTCTCATGGCTTCCCTCCAAAGTAACTTAGGGTTGAGGGATCTATATGTGATGTCAAAACTTACTTTAAACCTCTAGTTTCGTGCTGTCATTTATTAGGCTGGGCCACCAAATCTTTGTTTCAATTTATCAGAAGCCAAGTGCATACTAGCGTCTTGTTTGTTG
rs1277971877	chr1	ENST00000477853	89	-12	3630	T	C	2.10571	2.42424	GATCCATCCTTAGCTGAGGCTTGAGGACTGATCCAGCCTCTCATGGCTTCCCTCCAAAGTAACTTAGGGTTGAGGGATCTATATGTGATGTCAAAACTTACTTTAAACCTCTAGTTTCGTGCTGTCATTTATTAGGCTGGGCCACCAAATCTTTGTTTCAATTTATCAGAAGCCAAGTGCATACTAGCGTCTTGTTTGTTG
rs148296644	chr1	ENST00000477853	82	-19	3630	T	C	2.10571	2.22778	GATCCATCCTTAGCTGAGGCTTGAGGACTGATCCAGCCTCTCATGGCTTCCCTCCAAAGTAACTTAGGGTTGAGGGATCTATATGTGATGTCAAAACTTACTTTAAACCTCTAGTTTCGTGCTGTCATTTATTAGGCTGGGCCACCAAATCTTTGTTTCAATTTATCAGAAGCCAAGTGCATACTAGCGTCTTGTTTGTTG
rs148296644	chr1	ENST00000477853	82	-19	3630	T	A	2.10571	1.95026	GATCCATCCTTAGCTGAGGCTTGAGGACTGATCCAGCCTCTCATGGCTTCCCTCCAAAGTAACTTAGGGTTGAGGGATCTATATGTGATGTCAAAACTTACTTTAAACCTCTAGTTTCGTGCTGTCATTTATTAGGCTGGGCCACCAAATCTTTGTTTCAATTTATCAGAAGCCAAGTGCATACTAGCGTCTTGTTTGTTG
rs893683589	chr1	ENST00000477853	81	-20	3630	A	G	2.10571	1.95503	GATCCATCCTTAGCTGAGGCTTGAGGACTGATCCAGCCTCTCATGGCTTCCCTCCAAAGTAACTTAGGGTTGAGGGATCTATATGTGATGTCAAAACTTACTTTAAACCTCTAGTTTCGTGCTGTCATTTATTAGGCTGGGCCACCAAATCTTTGTTTCAATTTATCAGAAGCCAAGTGCATACTAGCGTCTTGTTTGTTG
rs1448658745	chr1	ENST00000477853	79	-22	3630	C	T	2.10571	1.91689	GATCCATCCTTAGCTGAGGCTTGAGGACTGATCCAGCCTCTCATGGCTTCCCTCCAAAGTAACTTAGGGTTGAGGGATCTATATGTGATGTCAAAACTTACTTTAAACCTCTAGTTTCGTGCTGTCATTTATTAGGCTGGGCCACCAAATCTTTGTTTCAATTTATCAGAAGCCAAGTGCATACTAGCGTCTTGTTTGTTG
rs927827532	chr1	ENST00000477853	78	-23	3630	T	G	2.10571	2.52342	GATCCATCCTTAGCTGAGGCTTGAGGACTGATCCAGCCTCTCATGGCTTCCCTCCAAAGTAACTTAGGGTTGAGGGATCTATATGTGATGTCAAAACTTACTTTAAACCTCTAGTTTCGTGCTGTCATTTATTAGGCTGGGCCACCAAATCTTTGTTTCAATTTATCAGAAGCCAAGTGCATACTAGCGTCTTGTTTGTTG
rs1396577977	chr1	ENST00000477853	77	-24	3630	A	G	2.10571	2.51198	GATCCATCCTTAGCTGAGGCTTGAGGACTGATCCAGCCTCTCATGGCTTCCCTCCAAAGTAACTTAGGGTTGAGGGATCTATATGTGATGTCAAAACTTACTTTAAACCTCTAGTTTCGTGCTGTCATTTATTAGGCTGGGCCACCAAATCTTTGTTTCAATTTATCAGAAGCCAAGTGCATACTAGCGTCTTGTTTGTTG
rs1476825508	chr1	ENST00000477853	75	-26	3630	G	A	2.10571	1.81007	GATCCATCCTTAGCTGAGGCTTGAGGACTGATCCAGCCTCTCATGGCTTCCCTCCAAAGTAACTTAGGGTTGAGGGATCTATATGTGATGTCAAAACTTACTTTAAACCTCTAGTTTCGTGCTGTCATTTATTAGGCTGGGCCACCAAATCTTTGTTTCAATTTATCAGAAGCCAAGTGCATACTAGCGTCTTGTTTGTTG
rs566961260	chr1	ENST00000477853	61	-40	3630	A	G	2.10571	2.18582	GATCCATCCTTAGCTGAGGCTTGAGGACTGATCCAGCCTCTCATGGCTTCCCTCCAAAGTAACTTAGGGTTGAGGGATCTATATGTGATGTCAAAACTTACTTTAAACCTCTAGTTTCGTGCTGTCATTTATTAGGCTGGGCCACCAAATCTTTGTTTCAATTTATCAGAAGCCAAGTGCATACTAGCGTCTTGTTTGTTG
rs1385090703	chr1	ENST00000477853	57	-44	3630	A	G	2.10571	2.08282	GATCCATCCTTAGCTGAGGCTTGAGGACTGATCCAGCCTCTCATGGCTTCCCTCCAAAGTAACTTAGGGTTGAGGGATCTATATGTGATGTCAAAACTTACTTTAAACCTCTAGTTTCGTGCTGTCATTTATTAGGCTGGGCCACCAAATCTTTGTTTCAATTTATCAGAAGCCAAGTGCATACTAGCGTCTTGTTTGTTG
rs1324628366	chr1	ENST00000330263	50	-51	2041	T	C	3.57056	3.40271	GGATCTGATGGATGCCAGGAAGACAGCCTTGGGCTGAGAGTGACATCACTGCAAGAGTTGAGAGCCAGCGTCTAAAGTGTCCACGGCATCCTGGGAGGTTTTATCCTTGGTGACTCTAATGGTAGATTTTTGTCCACCTTGTTCTATTTGCTTTTGTTTGTTTTTGATTTTTCTGTTTTAAAATTTTAAGGAGAGATGGGG
rs1477908787	chr1	ENST00000330263	52	-49	2041	C	T	3.57056	3.582	GGATCTGATGGATGCCAGGAAGACAGCCTTGGGCTGAGAGTGACATCACTGCAAGAGTTGAGAGCCAGCGTCTAAAGTGTCCACGGCATCCTGGGAGGTTTTATCCTTGGTGACTCTAATGGTAGATTTTTGTCCACCTTGTTCTATTTGCTTTTGTTTGTTTTTGATTTTTCTGTTTTAAAATTTTAAGGAGAGATGGGG
rs1174771411	chr1	ENST00000330263	55	-46	2041	G	C	3.57056	3.58963	GGATCTGATGGATGCCAGGAAGACAGCCTTGGGCTGAGAGTGACATCACTGCAAGAGTTGAGAGCCAGCGTCTAAAGTGTCCACGGCATCCTGGGAGGTTTTATCCTTGGTGACTCTAATGGTAGATTTTTGTCCACCTTGTTCTATTTGCTTTTGTTTGTTTTTGATTTTTCTGTTTTAAAATTTTAAGGAGAGATGGGG
rs906346148	chr1	ENST00000330263	58	-43	2041	T	C	3.57056	3.57628	GGATCTGATGGATGCCAGGAAGACAGCCTTGGGCTGAGAGTGACATCACTGCAAGAGTTGAGAGCCAGCGTCTAAAGTGTCCACGGCATCCTGGGAGGTTTTATCCTTGGTGACTCTAATGGTAGATTTTTGTCCACCTTGTTCTATTTGCTTTTGTTTGTTTTTGATTTTTCTGTTTTAAAATTTTAAGGAGAGATGGGG
rs939316407	chr1	ENST00000330263	65	-36	2041	C	T	3.57056	3.5305	GGATCTGATGGATGCCAGGAAGACAGCCTTGGGCTGAGAGTGACATCACTGCAAGAGTTGAGAGCCAGCGTCTAAAGTGTCCACGGCATCCTGGGAGGTTTTATCCTTGGTGACTCTAATGGTAGATTTTTGTCCACCTTGTTCTATTTGCTTTTGTTTGTTTTTGATTTTTCTGTTTTAAAATTTTAAGGAGAGATGGGG
rs555901942	chr1	ENST00000330263	66	-35	2041	C	G	3.57056	3.4256	GGATCTGATGGATGCCAGGAAGACAGCCTTGGGCTGAGAGTGACATCACTGCAAGAGTTGAGAGCCAGCGTCTAAAGTGTCCACGGCATCCTGGGAGGTTTTATCCTTGGTGACTCTAATGGTAGATTTTTGTCCACCTTGTTCTATTTGCTTTTGTTTGTTTTTGATTTTTCTGTTTTAAAATTTTAAGGAGAGATGGGG
rs181732153	chr1	ENST00000330263	69	-32	2041	C	T	3.57056	3.51334	GGATCTGATGGATGCCAGGAAGACAGCCTTGGGCTGAGAGTGACATCACTGCAAGAGTTGAGAGCCAGCGTCTAAAGTGTCCACGGCATCCTGGGAGGTTTTATCCTTGGTGACTCTAATGGTAGATTTTTGTCCACCTTGTTCTATTTGCTTTTGTTTGTTTTTGATTTTTCTGTTTTAAAATTTTAAGGAGAGATGGGG
rs780016307	chr1	ENST00000330263	70	-31	2041	G	A	3.57056	3.56293	GGATCTGATGGATGCCAGGAAGACAGCCTTGGGCTGAGAGTGACATCACTGCAAGAGTTGAGAGCCAGCGTCTAAAGTGTCCACGGCATCCTGGGAGGTTTTATCCTTGGTGACTCTAATGGTAGATTTTTGTCCACCTTGTTCTATTTGCTTTTGTTTGTTTTTGATTTTTCTGTTTTAAAATTTTAAGGAGAGATGGGG
rs895027054	chr1	ENST00000330263	74	-27	2041	A	G	3.57056	3.58009	GGATCTGATGGATGCCAGGAAGACAGCCTTGGGCTGAGAGTGACATCACTGCAAGAGTTGAGAGCCAGCGTCTAAAGTGTCCACGGCATCCTGGGAGGTTTTATCCTTGGTGACTCTAATGGTAGATTTTTGTCCACCTTGTTCTATTTGCTTTTGTTTGTTTTTGATTTTTCTGTTTTAAAATTTTAAGGAGAGATGGGG
rs1158091502	chr1	ENST00000330263	78	-23	2041	T	C	3.57056	3.23868	GGATCTGATGGATGCCAGGAAGACAGCCTTGGGCTGAGAGTGACATCACTGCAAGAGTTGAGAGCCAGCGTCTAAAGTGTCCACGGCATCCTGGGAGGTTTTATCCTTGGTGACTCTAATGGTAGATTTTTGTCCACCTTGTTCTATTTGCTTTTGTTTGTTTTTGATTTTTCTGTTTTAAAATTTTAAGGAGAGATGGGG
rs750067774	chr1	ENST00000330263	83	-18	2041	A	G	3.57056	3.58963	GGATCTGATGGATGCCAGGAAGACAGCCTTGGGCTGAGAGTGACATCACTGCAAGAGTTGAGAGCCAGCGTCTAAAGTGTCCACGGCATCCTGGGAGGTTTTATCCTTGGTGACTCTAATGGTAGATTTTTGTCCACCTTGTTCTATTTGCTTTTGTTTGTTTTTGATTTTTCTGTTTTAAAATTTTAAGGAGAGATGGGG
rs1361323540	chr1	ENST00000330263	84	-17	2041	C	G	3.57056	3.15475	GGATCTGATGGATGCCAGGAAGACAGCCTTGGGCTGAGAGTGACATCACTGCAAGAGTTGAGAGCCAGCGTCTAAAGTGTCCACGGCATCCTGGGAGGTTTTATCCTTGGTGACTCTAATGGTAGATTTTTGTCCACCTTGTTCTATTTGCTTTTGTTTGTTTTTGATTTTTCTGTTTTAAAATTTTAAGGAGAGATGGGG
rs1361323540	chr1	ENST00000330263	84	-17	2041	C	T	3.57056	3.60107	GGATCTGATGGATGCCAGGAAGACAGCCTTGGGCTGAGAGTGACATCACTGCAAGAGTTGAGAGCCAGCGTCTAAAGTGTCCACGGCATCCTGGGAGGTTTTATCCTTGGTGACTCTAATGGTAGATTTTTGTCCACCTTGTTCTATTTGCTTTTGTTTGTTTTTGATTTTTCTGTTTTAAAATTTTAAGGAGAGATGGGG
[truncated: 235,339+ more rows]
