# Supplementary material for: Single nucleotide polymorphisms affect RNA-protein interactions at a distance through modulation of RNA secondary structures
Source: PLoS Comput Biol. 2020 May 7;16(5):e1007852. doi: 10.1371/journal.pcbi.1007852 (PMC7237046; doi:10.1371/journal.pcbi.1007852)
Supplement: S2 Table — (XLSX) [file pcbi.1007852.s002.xlsx]

## Sheet: Sheet1
Fold Window:	Data Set:	Ratio > 1 Count	Ratio < 1 Count	Total Count	Ratio Min	Ratio Max	Binom p-value	Ratio > 1 Mean	Ratio < 1 Mean	Total Mean	One-fold Count	Two-fold Count	Three-fold Count	One-fold std dev	Two-fold std dev	Three-fold std dev	One-fold std dev error	Two-fold std dev error	Three-fold std dev error
100 nt	Kishore	80782	75159	157934	0.0123258	118.623	2.65082e-46	1.41979	0.816029	1.12717	143832	8893	5209	26.9839	23.5387	22.7017	0.050311	0.17651	0.222438
200 nt	Kishore	88443	82921	173915	0.0268087	162.617	6.94394e-41	1.27677	0.855136	1.07168	165396	6087	2432	33.2548	28.2258	25.28	0.0578199	0.255838	0.362552
400 nt	Kishore	82952	78432	164517	0.0822547	122.749	1.16214e-29	1.18665	0.890328	1.04183	160816	2841	860	33.1604	26.1082	25.2436	0.058471	0.34642	0.60903
100 nt	Lebedeva	109336	102775	214507	0.0115126	76.986	2.41425e-46	1.45766	0.805327	1.14	192873	13625	8009	27.0272	24.2763	23.8066	0.0435163	0.147067	0.188113
200 nt	Lebedeva	119408	114117	236819	0.0384433	44.6013	3.42253e-28	1.26696	0.852966	1.06375	225221	8389	3209	34.4308	29.7579	27.9379	0.0513014	0.229751	0.348788
400 nt	Lebedeva	111691	108023	223716	0.0401754	13.7341	8.74617e-15	1.16453	0.892252	1.03012	219289	3479	948	34.3424	28.0549	28.3587	0.0518571	0.336379	0.651623
100 nt	Mukherjee	188648	175907	368570	0.0178486	107.372	3.77936e-99	1.42668	0.811111	1.12824	334243	21930	12397	27.0348	24.2557	23.3816	0.0330656	0.115822	0.148497
200 nt	Mukherjee	208486	198778	412674	0.0374662	44.6013	1.48695e-52	1.25875	0.8572	1.06194	393979	13716	4979	34.1857	29.4984	27.8943	0.0385118	0.178109	0.279559
400 nt	Mukherjee	195030	186407	388068	0.0719074	13.3196	1.34904e-44	1.16222	0.895331	1.03125	381025	5615	1428	34.1098	27.762	26.849	0.039074	0.261999	0.502575
